# Supplementary material for: Apilactobacillus kunkeei releases RNA-associated membrane vesicles and proteinaceous nanoparticles
Source: Microlife. 2023 Aug 29;4:uqad037. doi: 10.1093/femsml/uqad037 (PMC10496945; doi:10.1093/femsml/uqad037)
Supplement: uqad037_Supplemental_Files [file uqad037_supplemental_files.zip]

Archive with 2 entries (2 files):
- Supplementary.Tables.R1.xlsx
- Supplementary.Figures.R2.docx
