# Supplementary material for: Apilactobacillus kunkeei releases RNA-associated membrane vesicles and proteinaceous nanoparticles
Source: Microlife. 2023 Aug 29;4:uqad037. doi: 10.1093/femsml/uqad037 (PMC10496945; doi:10.1093/femsml/uqad037)
Supplement: uqad037_Supplemental_Files [file uqad037_supplemental_files.zip › Supplementary.Tables.R1.xlsx]

## Sheet: S01 EM
A. kunkeei strain	Median [nm]	Mean [nm]	Min [nm]	Max [nm]	Technique	sample type	particle type	no. particles
A1401	36.2	36.2	21	45.6	cryo-ET	whole cells	ECP	26
A1401	37.9	39.3	29.4	52.7	cryo-ET	crude CFP	ECP	12
A1401	46.7	64.7	23.3	163	cryo-ET	crude CFP	MV	13
A0901	39.1	39.2	25.5	60	nsTEM	crude CFP	ECP, MV	211
A0901	29.8	30.3	17.5	49	nsTEM	CFP, DGUC (F6)	ECP, MV	100
A1401	48.9	52.2	26.1	159.5	nsTEM	crude CFP	ECP, MV	223
A1401	39	42.2	18	81	nsTEM	CFP, DGUC (F6)	ECP, MV	206
A1401	39.9	40.5	24.4	64.7	TEM	whole cells	ECP	105

## Sheet: S02 NTA
Date	Strain	concentration (pt/mL)	replicate	mode peak [nm]	UCF	V (UCF, mL)	V (re-suspension, mL)	OD (culture)	CFU/mL	particles (batch-culture, pt/mL)	particles:CFU
2021-03-29	A0901	18000000000000	1	91	150k, 2h	65	0.1	0.32	300000000	28000000000	93
2021-03-29	A0901	19000000000000	2	75	150k, 2h	65	0.1	0.31	290000000	29000000000	99
2021-03-29	A0901	16000000000000	3	85	150k, 2h	65	0.1	0.32	300000000	25000000000	83
Average		18000000000000		84				0.32	290000000	27000000000	92
Stdev		1300000000000		8				0.01	5800000	1900000000	8
2021-03-29	A1401	5900000000000	1	60	150k, 2h	65	0.1	0.37	340000000	9000000000	26
2021-03-29	A1401	6500000000000	2	73	150k, 2h	65	0.1	0.34	320000000	10000000000	32
2021-03-29	A1401	6300000000000	3	72	150k, 2h	65	0.1	0.35	330000000	9700000000	30
Average		6200000000000		68				0.35	330000000	9600000000	29
Stdev		330000000000		7				0.02	14000000	500000000	3

## Sheet: S03 MS
Sample name	C, ug/ul	strain	replicate	sample	Additional information
MS-23-007-1	*	A0901	1	F3-sol	DGUC F3, iodixanol density 1.10g/ml, 0.25 mM sucrose; For in-solution digestion, 100 µL
MS-23-007-2	*	A0901	2	F3-sol	DGUC F3, iodixanol density 1.10g/ml, 0.25 mM sucrose; For in-solution digestion, 100 µL
MS-23-007-3	*	A0901	3	F3-sol	DGUC F3, iodixanol density 1.10g/ml, 0.25 mM sucrose; For in-solution digestion, 100 µL
MS-23-007-4	0.04	A0901	1	F6-sol	DGUC F6, iodixanol density 1.16g/ml, 0.25 mM sucrose; For in-solution digestion, 50 µL
MS-23-007-5	0.05	A0901	2	F6-sol	DGUC F6, iodixanol density 1.16g/ml, 0.25 mM sucrose; For in-solution digestion, 50 µL
MS-23-007-6	0.05	A0901	3	F6-sol	DGUC F6, iodixanol density 1.16g/ml, 0.25 mM sucrose; For in-solution digestion, 50 µL
MS-23-007-10	0.23	A1401	1	CFP-sol	10 mM tris, 0.25 M Sucrose pH 7.4; For in-solution digestion, 20 µL.
MS-23-007-11	0.39	A1401	2	CFP-sol	10 mM tris, 0.25 M Sucrose pH 7.4; For in-solution digestion, 20 µL.
MS-23-007-12	0.45	A1401	3	CFP-sol	10 mM tris, 0.25 M Sucrose pH 7.4; For in-solution digestion, 10 µL.
MS-23-007-13	*	A1401	1	F3-sol	DGUC F3, iodixanol density 1.10g/ml, 0.25 mM sucrose; For in-solution digestion, 100 µL
MS-23-007-14	*	A1401	2	F3-sol	DGUC F3, iodixanol density 1.10g/ml, 0.25 mM sucrose; For in-solution digestion, 100 µL
MS-23-007-15	*	A1401	3	F3-sol	DGUC F3, iodixanol density 1.10g/ml, 0.25 mM sucrose; For in-solution digestion, 100 µL
MS-23-007-16	0.04	A1401	1	F6-sol	DGUC F6, iodixanol density 1.16g/ml, 0.25 mM sucrose; For in-solution digestion, 100 µL
MS-23-007-17	0.08	A1401	2	F6-sol	DGUC F6, iodixanol density 1.16g/ml, 0.25 mM sucrose; For in-solution digestion, 100 µL
MS-23-007-18	0.11	A1401	3	F6-sol	DGUC F6, iodixanol density 1.16g/ml, 0.25 mM sucrose; For in-solution digestion, 100 µL
* - under detection limit

## Sheet: S04 MS
locus_tag	fasta_headers	mol_weight_k_da	lfq_intensity_1	lfq_intensity_2	lfq_intensity_3	lfq_intensity_4	lfq_intensity_5	lfq_intensity_6	strain	sample	cog	genomic_position	n_detected_wcl	n_detected_cfp	Fhon2.locus_tag	Tamarit.ID	butler.secretome	signal_p5_0	tm	sp	phobius_prediction
A0901_00010	A0901_00010 Chromosomal replication initiator protein DnaA	50.211	59416000	69832000	59878000	0	0	0	A0901	MS-21-014b	L	1	3	0	NA	NA	NA	OTHER	0	0	i
A0901_00020	A0901_00020 Beta sliding clamp	41.453	335020000	381150000	373230000	0	0	0	A0901	MS-21-014b	L	1511	3	0	NA	NA	NA	OTHER	0	0	i
A0901_00030	A0901_00030 Xaa-Pro dipeptidase	40.728	51080000	49382000	59963000	0	0	0	A0901	MS-21-014b	E	2779	3	0	NA	NA	NA	OTHER	0	0	i
A0901_00060	A0901_00060 DNA gyrase subunit B	72.81	381680000	458840000	435530000	0	0	0	A0901	MS-21-014b	L	5443	3	0	NA	NA	NA	OTHER	0	0	i
A0901_00070	A0901_00070 DNA gyrase subunit A	94.106	392060000	505440000	468910000	0	0	0	A0901	MS-21-014b	L	7448	3	0	NA	NA	NA	OTHER	0	0	i
A0901_00090	A0901_00090 hypothetical protein	28.456	0	0	0	15896000000	12868000000	11831000000	A0901	MS-21-014b	NA	11495	0	3	Fhon200090	1	Y	SP(Sec/SPI)	0	Y	n9-20c28/29o
A0901_00110	A0901_00110 30S ribosomal protein S6	11.294	2725800000	2688300000	2834300000	0	0	0	A0901	MS-21-014b	J	12767	3	0	NA	NA	NA	OTHER	0	0	i
A0901_00120	A0901_00120 Single-stranded DNA-binding protein A	17.987	306050000	416150000	376380000	0	0	0	A0901	MS-21-014b	L	13102	3	0	NA	NA	NA	OTHER	0	0	i
A0901_00130	A0901_00130 30S ribosomal protein S18	9.1035	1622500000	1647600000	1183600000	0	0	0	A0901	MS-21-014b	J	13628	3	0	NA	NA	NA	OTHER	0	0	i
A0901_00150	A0901_00150 50S ribosomal protein L9	16.49	259850000	357780000	307260000	0	0	0	A0901	MS-21-014b	J	16132	3	0	NA	NA	NA	OTHER	0	0	i
A0901_00160	A0901_00160 Replicative DNA helicase	50.564	82613000	82220000	82761000	0	0	0	A0901	MS-21-014b	L	16609	3	0	NA	NA	NA	OTHER	0	0	i
A0901_00270	A0901_00270 Aspartate ammonia-lyase	49.911	98271000	98381000	89827000	0	0	0	A0901	MS-21-014b	E	27689	3	0	NA	NA	NA	OTHER	0	0	i
A0901_00300	A0901_00300 Cysteine desulfurase SufS	44.675	22661000	19094000	23892000	0	0	0	A0901	MS-21-014b	E	30998	3	0	NA	NA	NA	OTHER	0	0	i
A0901_00320	A0901_00320 Vegetative protein 296	28.591	20264000	22405000	20581000	0	0	0	A0901	MS-21-014b	O	33362	3	0	NA	NA	NA	OTHER	0	0	i
A0901_00340	A0901_00340 Anaerobic ribonucleoside-triphosphate reductase	83.099	118600000	130790000	123470000	0	0	0	A0901	MS-21-014b	F	34681	3	0	NA	NA	NA	OTHER	0	0	i
A0901_00370	A0901_00370 hypothetical protein	29.03	0	0	0	943910000	531560000	602320000	A0901	MS-21-014b	NA	39868	0	3	NA	NA	NA	SP(Sec/SPI)	0	Y	n7-18c27/28o
A0901_00390	A0901_00390 Protein ElaA	16.402	12008000	17068000	17061000	0	0	0	A0901	MS-21-014b	R	41598	3	0	NA	NA	NA	OTHER	0	0	i
A0901_00450	A0901_00450 Transcriptional regulatory protein WalR	27.112	605940000	656140000	634570000	0	0	0	A0901	MS-21-014b	TK	45846	3	0	NA	NA	NA	OTHER	0	0	i
A0901_00460	A0901_00460 Sensor protein kinase WalK	69.561	80872000	84852000	77558000	0	0	0	A0901	MS-21-014b	T	46580	3	0	NA	NA	NA	SP(Sec/SPI)	1	Y	n16-27c32/33o181-205i
A0901_00470	A0901_00470 hypothetical protein	49.901	34185000	33359000	45478000	0	0	0	A0901	MS-21-014b	T	48426	3	0	NA	NA	NA	SP(Sec/SPI)	0	Y	n7-18c23/24o
A0901_00480	A0901_00480 hypothetical protein	31.278	22249000	27499000	24178000	0	0	0	A0901	MS-21-014b	T	49742	3	0	NA	NA	NA	OTHER	1	0	o6-25i
A0901_00490	A0901_00490 Putative metallo-hydrolase YycJ	30.427	20967000	22083000	22946000	0	0	0	A0901	MS-21-014b	P	50591	3	0	NA	NA	NA	OTHER	0	0	i
A0901_00500	A0901_00500 Serine protease Do-like HtrA	41.532	296520000	320560000	296270000	0	0	0	A0901	MS-21-014b	O	51462	3	0	Fhon200230	2	Y	SP(Sec/SPI)	0	Y	n11-21c26/27o
A0901_00510	A0901_00510 hypothetical protein	28.989	286680000	289220000	328070000	0	0	0	A0901	MS-21-014b	P	52863	3	0	NA	NA	NA	SP(Sec/SPI)	8	0	i7-32o38-58i70-92o98-115i144-170o182-199i211-229o241-269i
A0901_00590	A0901_00590 Putative universal stress protein	16.148	51190000	42708000	46112000	0	0	0	A0901	MS-21-014b	T	63377	3	0	NA	NA	NA	OTHER	0	0	i
A0901_00610	A0901_00610 Glutathione reductase	49.71	887280000	869550000	897580000	0	0	0	A0901	MS-21-014b	C	64813	3	0	NA	NA	NA	OTHER	0	0	i
A0901_00620	A0901_00620 Glutathione amide reductase	48.384	303560000	327660000	309410000	0	0	0	A0901	MS-21-014b	C	66305	3	0	NA	NA	NA	OTHER	0	0	i
A0901_00630	A0901_00630 Diacetyl reductase [(S)-acetoin forming]	26.774	4570800000	4631700000	5387800000	51182000	0	0	A0901	MS-21-014b	I	67865	3	1	NA	NA	NA	OTHER	0	0	i
A0901_00680	A0901_00680 Alpha,alpha-trehalose phosphorylase	83.202	2059200000	2346700000	2320800000	0	0	0	A0901	MS-21-014b	G	72145	3	0	NA	NA	NA	OTHER	0	0	i
A0901_00690	A0901_00690 Beta-phosphoglucomutase	23.946	538620000	671890000	634940000	0	0	0	A0901	MS-21-014b	G	74349	3	0	NA	NA	NA	OTHER	0	0	i
A0901_00740	A0901_00740 hypothetical protein	41.105	0	0	0	1654300000	1291300000	1369200000	A0901	MS-21-014b	NA	78259	0	3	NA	NA	NA	SP(Sec/SPI)	0	Y	n9-20c32/33o
A0901_00750	A0901_00750 Putative L,D-transpeptidase YciB	21.527	11408000	28127000	10375000	44678000	26780000	18690000	A0901	MS-21-014b	M	79502	3	3	Fhon200650	4	Y	LIPO(Sec/SPII)	0	Y	n11-21c25/26o
A0901_00770	A0901_00770 hypothetical protein	20.011	310360000	312310000	286900000	0	0	0	A0901	MS-21-014b	NA	80343	3	0	NA	NA	NA	OTHER	0	0	i
A0901_00780	A0901_00780 Acetyl-CoA acetyltransferase	41.897	33657000	39012000	41690000	0	0	0	A0901	MS-21-014b	I	81006	3	0	NA	NA	NA	OTHER	0	0	i
A0901_00820	A0901_00820 Proton/sodium-glutamate symport protein	45.069	21924000	25719000	24239000	0	0	0	A0901	MS-21-014b	C	87993	3	0	NA	NA	NA	OTHER	10	0	i7-27o47-67i79-101o153-171i191-212o224-248i286-303o323-342i354-377o383-401i
A0901_00920	A0901_00920 6-phosphogluconate dehydrogenase, decarboxylating	52.955	21594000000	21779000000	20743000000	203940000	0	0	A0901	MS-21-014b	G	101573	3	1	NA	NA	NA	OTHER	0	0	i
A0901_00930	A0901_00930 Glucose-6-phosphate 1-dehydrogenase	56.395	3432700000	3719000000	3662000000	0	0	0	A0901	MS-21-014b	G	103094	3	0	NA	NA	NA	OTHER	0	0	i
A0901_00960	A0901_00960 hypothetical protein	52.45	162350000	145900000	174730000	0	0	0	A0901	MS-21-014b	R	106563	3	0	NA	NA	NA	LIPO(Sec/SPII)	4	0	o6-30i61-81o101-122i142-164o
A0901_00990	A0901_00990 hypothetical protein	43.29	84626000	86933000	63679000	13698000000	10032000000	8518000000	A0901	MS-21-014b	O	111301	3	3	NA	NA	NA	SP(Sec/SPI)	0	Y	n6-17c29/30o
A0901_01050	A0901_01050 hypothetical protein	51.853	20098000	31636000	16969000	6551700000	5307000000	2973000000	A0901	MS-21-014b	M	118680	3	3	NA	NA	NA	SP(Sec/SPI)	0	Y	n6-19c27/28o
A0901_01080	A0901_01080 hypothetical protein	27.763	19167000	16156000	20140000	0	0	0	A0901	MS-21-014b	NA	121307	3	0	NA	NA	NA	OTHER	1	0	o12-42i
A0901_01160	A0901_01160 hypothetical protein	66.789	810170000	881220000	901000000	0	0	0	A0901	MS-21-014b	V	126946	3	0	NA	NA	NA	OTHER	0	0	i
A0901_01170	A0901_01170 hypothetical protein	67.72	267470000	294650000	278010000	0	0	0	A0901	MS-21-014b	NA	128773	3	0	NA	NA	NA	OTHER	0	0	i
A0901_01210	A0901_01210 hypothetical protein	12.685	149040000	211930000	149290000	72705000	0	0	A0901	MS-21-014b	NA	132740	3	1	NA	NA	NA	SP(Sec/SPI)	0	Y	n7-18c22/23o
A0901_01280	A0901_01280 hypothetical protein	358.68	0	37059000	0	68182000	49236000	55759000	A0901	MS-21-014b	J	137764	1	3	NA	NA	NA	SP(Sec/SPI)	0	Y	n24-34c38/39o
A0901_01340	A0901_01340 Putative fructokinase	32.999	63042000	53427000	71451000	0	0	0	A0901	MS-21-014b	GK	150498	3	0	NA	NA	NA	OTHER	0	0	i
A0901_01350	A0901_01350 Glucose-6-phosphate isomerase	50.285	534770000	565760000	536460000	0	0	0	A0901	MS-21-014b	G	151404	3	0	NA	NA	NA	OTHER	0	0	i
A0901_01360	A0901_01360 Putative fructokinase	33.222	434390000	369220000	429900000	0	0	0	A0901	MS-21-014b	GK	152778	3	0	NA	NA	NA	OTHER	0	0	i
A0901_01370	A0901_01370 Sucrose-6-phosphate hydrolase	53.861	130970000	122400000	119300000	0	0	0	A0901	MS-21-014b	G	153936	3	0	NA	NA	NA	OTHER	0	0	i
A0901_01430	A0901_01430 hypothetical protein	186.85	758070000	653910000	723780000	158690000	178870000	161220000	A0901	MS-21-014b	NA	159436	3	3	Fhon201220	6	Y	SP(Sec/SPI)	1	Y	n18-29c34/35o1706-1724i
A0901_01470	A0901_01470 Alcohol dehydrogenase	36.98	114550000	131880000	131160000	0	0	0	A0901	MS-21-014b	ER	166708	3	0	NA	NA	NA	OTHER	0	0	i
A0901_01510	A0901_01510 Protein QmcA	30.901	158950000	189260000	192680000	0	0	0	A0901	MS-21-014b	O	171008	3	0	NA	NA	NA	OTHER	0	0	i
A0901_01610	A0901_01610 hypothetical protein	28.787	0	0	0	328160000	261140000	317600000	A0901	MS-21-014b	NA	178094	0	3	NA	NA	NA	SP(Sec/SPI)	0	Y	n8-20c28/29o
A0901_01650	A0901_01650 hypothetical protein	141.7	15973000	0	73104000	5786200000	19952000000	5103200000	A0901	MS-21-014b	NA	180491	2	3	NA	NA	NA	SP(Sec/SPI)	0	Y	n9-20c28/29o
A0901_01690	A0901_01690 Serine hydroxymethyltransferase	44.948	34465000	36119000	37392000	0	0	0	A0901	MS-21-014b	E	186065	3	0	NA	NA	NA	OTHER	0	0	i
A0901_01710	A0901_01710 Glyoxal reductase	32.537	253190000	275660000	249390000	0	0	0	A0901	MS-21-014b	Q	188042	3	0	NA	NA	NA	OTHER	0	0	i
A0901_01720	A0901_01720 Calcium-transporting ATPase CtpE	86.104	6309800	6714200	7544800	0	0	0	A0901	MS-21-014b	P	188994	3	0	NA	NA	NA	OTHER	10	0	i39-62o68-86i216-233o245-271i591-613o625-643i655-677o683-702i714-735o741-763i
A0901_01750	A0901_01750 Cys-tRNA(Pro)/Cys-tRNA(Cys) deacylase YbaK	18.647	104440000	118620000	99440000	0	0	0	A0901	MS-21-014b	J	192623	3	0	NA	NA	NA	OTHER	0	0	i
A0901_01780	A0901_01780 HTH-type transcriptional regulator GmuR	27.503	24213000	17635000	18254000	0	0	0	A0901	MS-21-014b	K	194211	3	0	NA	NA	NA	OTHER	0	0	i
A0901_01790	A0901_01790 Xylulose-5-phosphate phosphoketolase	90.139	32589000000	32296000000	29455000000	475860000	164280000	173940000	A0901	MS-21-014b	G	195172	3	3	NA	NA	NA	OTHER	0	0	i
A0901_01870	A0901_01870 Ribonuclease Y	59.694	64086000	56128000	50618000	0	0	0	A0901	MS-21-014b	NA	203870	3	0	NA	NA	NA	SP(Sec/SPI)	0	Y	n4-19c31/32o
A0901_01880	A0901_01880 2,3-cyclic-nucleotide2-phosphodiesterase/3-nucleotidase	58.772	69989000	72254000	70618000	0	0	0	A0901	MS-21-014b	FV	205520	3	0	NA	NA	NA	OTHER	0	0	i
A0901_01910	A0901_01910 Pyrimidine-specific ribonucleoside hydrolase RihA	34.399	246880000	227290000	247650000	0	0	0	A0901	MS-21-014b	F	208632	3	0	NA	NA	NA	OTHER	0	0	i
A0901_01920	A0901_01920 hypothetical protein	29.454	649460000	443500000	617900000	77979000	56179000	0	A0901	MS-21-014b	S	209809	3	2	NA	NA	NA	OTHER	1	0	i7-29o
A0901_01930	A0901_01930 Ferredoxin--NADP reductase 2	36.118	19808000	19816000	21898000	0	0	0	A0901	MS-21-014b	O	210670	3	0	NA	NA	NA	OTHER	0	0	i
A0901_01950	A0901_01950 Lipoteichoic acid synthase 1	80.715	51525000	65567000	58417000	0	0	0	A0901	MS-21-014b	M	212535	3	0	NA	NA	NA	OTHER	4	Y	n15-26c32/33o48-68i73-96o131-149i161-179o
A0901_01970	A0901_01970 2,3-bisphosphoglycerate-dependentphosphoglycerate mutase	25.123	17379000	42706000	21430000	0	0	0	A0901	MS-21-014b	G	215176	3	0	NA	NA	NA	OTHER	0	0	i
A0901_01980	A0901_01980 hypothetical protein	17.118	0	0	20972000	23333000000	18667000000	19677000000	A0901	MS-21-014b	NA	215905	1	3	Fhon201820	8	Y	SP(Sec/SPI)	0	Y	n8-20c25/26o
A0901_02000	A0901_02000 hypothetical protein	25.783	195900000	222370000	199110000	0	0	0	A0901	MS-21-014b	MN	217074	3	0	NA	NA	NA	SP(Sec/SPI)	1	0	i12-29o
A0901_02020	A0901_02020 Thioredoxin	12.199	95481000	77990000	92351000	0	0	0	A0901	MS-21-014b	O	218571	3	0	NA	NA	NA	OTHER	0	0	i
A0901_02120	A0901_02120 Sortase A	24.328	29453000	30715000	36566000	0	0	0	A0901	MS-21-014b	M	231333	3	0	NA	NA	NA	SP(Sec/SPI)	0	Y	n10-21c29/30o
A0901_02140	A0901_02140 Adenylosuccinate synthetase	48.034	60839000	68502000	68436000	0	0	0	A0901	MS-21-014b	F	233016	3	0	NA	NA	NA	OTHER	0	0	i
A0901_02150	A0901_02150 Adenylosuccinate lyase	49.199	56429000	60880000	72125000	0	0	0	A0901	MS-21-014b	F	234540	3	0	NA	NA	NA	OTHER	0	0	i
A0901_02170	A0901_02170 hypothetical protein	20.913	87647000	92105000	94060000	0	0	0	A0901	MS-21-014b	NA	236560	3	0	NA	NA	NA	LIPO(Sec/SPII)	0	Y	n4-14c19/20o
A0901_02200	A0901_02200 2-succinyl-6-hydroxy-2,4-cyclohexadiene-1-carboxylate synthase	35.409	34454000	41923000	44447000	0	0	0	A0901	MS-21-014b	T	238623	3	0	NA	NA	NA	OTHER	1	0	o6-29i
A0901_02210	A0901_02210 Tyrosine-protein phosphatase	29.859	21644000	21399000	17256000	0	0	0	A0901	MS-21-014b	T	239582	3	0	NA	NA	NA	OTHER	0	0	i
A0901_02220	A0901_02220 hypothetical protein	791.02	395030000	473270000	430540000	766590000	690240000	604290000	A0901	MS-21-014b	NA	240795	3	3	NA	NA	NA	SP(Sec/SPI)	0	Y	n24-35c39/40o
A0901_02230	A0901_02230 hypothetical protein	475.1	2321500000	2635300000	2365600000	4691700000	4146500000	3701500000	A0901	MS-21-014b	NA	263614	3	3	Fhon202050	10	Y	SP(Sec/SPI)	1	0	i24-42o
A0901_02240	A0901_02240 hypothetical protein	880.51	412860000	545620000	486760000	166760000	114440000	116060000	A0901	MS-21-014b	NA	277557	3	3	Fhon202060	11	Y	SP(Sec/SPI)	0	Y	n25-37c49/50o
A0901_02250	A0901_02250 hypothetical protein	597.92	408000000	435160000	438950000	950780000	761340000	770180000	A0901	MS-21-014b	NA	302876	3	3	Fhon202070	12	Y	SP(Sec/SPI)	1	0	i24-43o
A0901_02260	A0901_02260 hypothetical protein	324.1	44001000	0	93118000	169060000	97169000	149130000	A0901	MS-21-014b	NA	320045	2	3	NA	NA	NA	SP(Sec/SPI)	1	0	i30-49o
A0901_02270	A0901_02270 Poly(ribitol-phosphate)alpha-N-acetylglucosaminyltransferase	57.882	85391000	81281000	78596000	0	0	0	A0901	MS-21-014b	M	329401	3	0	NA	NA	NA	OTHER	0	0	i
A0901_02280	A0901_02280 UDP-N-acetylglucosamine--peptideN-acetylglucosaminyltransferase GtfA subunit	63.173	72735000	80965000	77741000	0	0	0	A0901	MS-21-014b	M	330918	3	0	NA	NA	NA	OTHER	0	0	i
A0901_02310	A0901_02310 23S rRNA (uracil-C(5))-methyltransferase RlmCD	52.679	116790000	141200000	141190000	0	0	0	A0901	MS-21-014b	J	333456	3	0	NA	NA	NA	OTHER	0	0	i
A0901_02320	A0901_02320 hypothetical protein	66.083	0	0	0	7954800000	6664800000	6096100000	A0901	MS-21-014b	NA	335022	0	3	NA	NA	NA	SP(Sec/SPI)	0	Y	n7-18c26/27o
A0901_02390	A0901_02390 HTH-type transcriptional regulator CatM	33.433	42409000	58092000	59003000	0	0	0	A0901	MS-21-014b	K	339777	3	0	NA	NA	NA	OTHER	0	0	i
A0901_02420	A0901_02420 hypothetical protein	49.482	8493600	30941000	6226300	55705000000	40474000000	31563000000	A0901	MS-21-014b	NA	341638	3	3	NA	NA	NA	SP(Sec/SPI)	0	Y	n8-18c22/23o
A0901_02430	A0901_02430 hypothetical protein	32.878	0	0	0	649670000	582470000	606040000	A0901	MS-21-014b	NA	343119	0	3	NA	NA	NA	SP(Sec/SPI)	0	Y	n4-15c27/28o
A0901_02440	A0901_02440 hypothetical protein	68.298	135740000	136240000	142190000	0	0	0	A0901	MS-21-014b	NA	344001	3	0	NA	NA	NA	OTHER	12	0	i12-31o79-96i103-120o132-149i156-173o193-213i225-251o271-296i308-326o346-363i375-396o565-583i
A0901_02450	A0901_02450 hypothetical protein	68.092	40773000	55265000	46472000	0	0	0	A0901	MS-21-014b	NA	345836	3	0	NA	NA	NA	OTHER	12	0	i16-35o79-98i103-124o136-153i160-177o197-218i230-251o280-297i309-327o347-365i377-395o572-590i
A0901_02480	A0901_02480 Phosphopentomutase	30.17	29470000	36851000	34920000	0	0	0	A0901	MS-21-014b	GG	349273	3	0	NA	NA	NA	OTHER	0	0	i
A0901_02490	A0901_02490 Purine nucleoside transport protein NupG	44.737	142620000	96488000	125640000	0	0	0	A0901	MS-21-014b	F	350176	3	0	NA	NA	NA	OTHER	10	0	o6-21i33-51o63-82i94-117o166-185i192-212o260-283i295-313o356-380i392-414o
A0901_02510	A0901_02510 Ribosomal RNA small subunit methyltransferase G	27.37	52554000	36444000	44801000	0	0	0	A0901	MS-21-014b	J	352957	3	0	NA	NA	NA	OTHER	0	0	i
A0901_02520	A0901_02520 Sporulation initiation inhibitor protein Soj	27.729	102050000	101100000	91020000	0	0	0	A0901	MS-21-014b	DN	353713	3	0	NA	NA	NA	OTHER	0	0	i
A0901_02530	A0901_02530 Stage 0 sporulation protein J	33.292	332150000	327170000	337220000	15201000	0	0	A0901	MS-21-014b	D	354470	3	1	NA	NA	NA	OTHER	0	0	i
A0901_02550	A0901_02550 Ribosome-binding ATPase YchF	39.84	1116900000	1050400000	1245000000	0	0	0	A0901	MS-21-014b	J	355582	3	0	NA	NA	NA	OTHER	0	0	i
A0901_02570	A0901_02570 Inosine-5-monophosphate dehydrogenase	39.959	830850000	755440000	901350000	0	0	0	A0901	MS-21-014b	F	357515	3	0	NA	NA	NA	OTHER	0	0	i
A0901_02580	A0901_02580 DNA-binding response regulator MtrA	25.957	735580000	760410000	852210000	0	0	0	A0901	MS-21-014b	TK	358778	3	0	NA	NA	NA	OTHER	0	0	i
A0901_02590	A0901_02590 Sensor histidine kinase RcsC	46.071	134790000	152030000	132430000	0	0	0	A0901	MS-21-014b	NA	359457	3	0	NA	NA	NA	OTHER	2	0	i21-44o69-90i
A0901_02600	A0901_02600 D-alanyl-D-alanine carboxypeptidase DacA	50.388	82878000	91222000	71685000	262190000	198750000	213990000	A0901	MS-21-014b	M	360655	3	3	NA	NA	NA	SP(Sec/SPI)	0	Y	n9-20c28/29o
A0901_02640	A0901_02640 Cyclopropane-fatty-acyl-phospholipid synthase	45.479	449560000	460360000	467390000	0	0	0	A0901	MS-21-014b	I	364949	3	0	NA	NA	NA	OTHER	0	0	i
A0901_02660	A0901_02660 2,3-bisphosphoglycerate-dependentphosphoglycerate mutase	26.402	3703300000	4200400000	4154300000	63939000	0	0	A0901	MS-21-014b	G	367393	3	1	NA	NA	NA	OTHER	0	0	i
A0901_02670	A0901_02670 hypothetical protein	35.691	213570000	129410000	129570000	127510000	67935000	53905000	A0901	MS-21-014b	GM	368182	3	3	NA	NA	NA	OTHER	0	Y	n15-26c34/35o
A0901_02690	A0901_02690 Poly-beta-1,6-N-acetyl-D-glucosamine synthase	45.647	110410000	142280000	125290000	0	0	0	A0901	MS-21-014b	N	369418	3	0	NA	NA	NA	OTHER	4	0	o12-31i295-318o330-350i362-389o
A0901_02720	A0901_02720 hypothetical protein	28.689	31638000	37745000	28864000	0	0	0	A0901	MS-21-014b	NA	372932	3	0	NA	NA	NA	OTHER	1	Y	n3-14c18/19o28-49i
A0901_02730	A0901_02730 Tyrosine--tRNA ligase 1	47.486	740290000	878820000	838230000	0	0	0	A0901	MS-21-014b	J	373996	3	0	NA	NA	NA	OTHER	0	0	i
A0901_02810	A0901_02810 Tryptophan--tRNA ligase 2	37.895	251700000	279420000	260980000	0	0	0	A0901	MS-21-014b	J	387194	3	0	NA	NA	NA	OTHER	0	0	i
A0901_02830	A0901_02830 3-hydroxy-3-methylglutaryl-coenzyme A reductase	45.699	11963000	11345000	12122000	0	0	0	A0901	MS-21-014b	I	389285	3	0	NA	NA	NA	OTHER	0	0	i
A0901_02840	A0901_02840 hypothetical protein	36.911	141560000	168370000	172440000	0	0	0	A0901	MS-21-014b	NA	390550	3	0	NA	NA	NA	OTHER	0	0	i
A0901_02850	A0901_02850 NAD-dependent protein deacetylase	26.268	20328000	22729000	20545000	0	0	0	A0901	MS-21-014b	O	391529	3	0	NA	NA	NA	OTHER	0	0	i
A0901_02870	A0901_02870 Methionine--tRNA ligase	76.683	784870000	945490000	904520000	0	0	0	A0901	MS-21-014b	NA	393179	3	0	NA	NA	NA	OTHER	0	0	i
A0901_02880	A0901_02880 D-aminoacyl-tRNA deacylase	28.86	26283000	27986000	26378000	0	0	0	A0901	MS-21-014b	N	395293	3	0	NA	NA	NA	OTHER	0	0	i
A0901_02890	A0901_02890 Ribonuclease M5	20.551	14814000	19269000	14555000	0	0	0	A0901	MS-21-014b	J	396060	3	0	NA	NA	NA	OTHER	0	0	i
A0901_02900	A0901_02900 Ribosomal RNA small subunit methyltransferase A	33.151	306660000	366830000	337530000	0	0	0	A0901	MS-21-014b	J	396615	3	0	NA	NA	NA	OTHER	0	0	i
A0901_02910	A0901_02910 Protein Veg	9.4425	121050000	112770000	137390000	0	0	0	A0901	MS-21-014b	S	397592	3	0	NA	NA	NA	OTHER	0	0	i
A0901_02930	A0901_02930 Pur operon repressor	30.905	324520000	329670000	329560000	0	0	0	A0901	MS-21-014b	F	398946	3	0	NA	NA	NA	OTHER	0	0	i
A0901_02940	A0901_02940 Bifunctional protein GlmU	50.123	281450000	265490000	294010000	0	0	0	A0901	MS-21-014b	M	399791	3	0	NA	NA	NA	OTHER	0	0	i
A0901_02950	A0901_02950 Ribose-phosphate pyrophosphokinase	35.81	866790000	906250000	986070000	0	0	0	A0901	MS-21-014b	F	401298	3	0	NA	NA	NA	OTHER	0	0	i
A0901_02970	A0901_02970 Sugar phosphatase YidA	29.714	469530000	463550000	452270000	0	0	0	A0901	MS-21-014b	HR	402677	3	0	NA	NA	NA	OTHER	0	0	i
A0901_02980	A0901_02980 hypothetical protein	52.077	39193000	37464000	33015000	0	0	0	A0901	MS-21-014b	R	403503	3	0	NA	NA	NA	OTHER	0	0	i
A0901_02990	A0901_02990 hypothetical protein	16.816	29791000	23980000	34327000	0	0	0	A0901	MS-21-014b	S	405013	3	0	NA	NA	NA	OTHER	0	0	i
A0901_03000	A0901_03000 DNA-directed RNA polymerase subunit delta	22.197	588010000	401440000	507510000	0	0	0	A0901	MS-21-014b	K	405497	3	0	NA	NA	NA	OTHER	0	0	i
A0901_03010	A0901_03010 CTP synthase	59.65	2191400000	2018200000	2247500000	33012000	0	0	A0901	MS-21-014b	F	406267	3	1	NA	NA	NA	OTHER	0	0	i
A0901_03020	A0901_03020 UDP-N-acetylglucosamine1-carboxyvinyltransferase	45.47	473540000	482140000	527930000	0	0	0	A0901	MS-21-014b	M	408047	3	0	NA	NA	NA	OTHER	0	0	i
A0901_03030	A0901_03030 50S ribosomal protein L31 type B	9.2332	2386000000	2686800000	2614900000	0	0	0	A0901	MS-21-014b	J	409424	3	0	NA	NA	NA	OTHER	0	0	i
A0901_03040	A0901_03040 Low molecular weight protein-tyrosine-phosphatase YfkJ	17.507	14066000	14806000	13003000	0	0	0	A0901	MS-21-014b	T	409710	3	0	NA	NA	NA	OTHER	0	0	i
A0901_03050	A0901_03050 UDP-N-acetylmuramoyl-tripeptide--D-alanyl-D- alanine ligase	51.014	132350000	101700000	133590000	0	0	0	A0901	MS-21-014b	M	410373	3	0	NA	NA	NA	OTHER	0	0	i
A0901_03060	A0901_03060 ATP-dependent RNA helicase CshA	56.943	1470800000	1379600000	1458900000	58914000	113210000	0	A0901	MS-21-014b	L	411912	3	2	NA	NA	NA	OTHER	0	0	i
A0901_03070	A0901_03070 Alanine racemase	40.977	40932000	45702000	48913000	0	0	0	A0901	MS-21-014b	M	413539	3	0	NA	NA	NA	OTHER	0	0	i
A0901_03110	A0901_03110 L-lactate dehydrogenase	33.613	7686000000	8853800000	8358600000	0	0	0	A0901	MS-21-014b	C	416177	3	0	NA	NA	NA	OTHER	0	0	i
A0901_03130	A0901_03130 Transcription-repair-coupling factor	133.89	31588000	45612000	44964000	0	0	0	A0901	MS-21-014b	LK	417897	3	0	NA	NA	NA	OTHER	0	0	i
A0901_03150	A0901_03150 hypothetical protein	10.454	28189000	25832000	27464000	0	0	0	A0901	MS-21-014b	J	422988	3	0	NA	NA	NA	OTHER	0	0	i
A0901_03170	A0901_03170 Polyribonucleotide nucleotidyltransferase	16.582	466910000	578600000	460620000	0	0	0	A0901	MS-21-014b	R	423821	3	0	NA	NA	NA	OTHER	0	0	i
A0901_03190	A0901_03190 Hypoxanthine-guanine phosphoribosyltransferase	20.324	345450000	317850000	376750000	0	0	0	A0901	MS-21-014b	F	425748	3	0	NA	NA	NA	OTHER	0	0	i
A0901_03200	A0901_03200 ATP-dependent zinc metalloprotease FtsH	72.659	1365900000	1426700000	1408900000	0	0	0	A0901	MS-21-014b	O	426407	3	0	NA	NA	NA	SP(Sec/SPI)	2	0	i12-30o138-160i
A0901_03210	A0901_03210 33 kDa chaperonin	32.108	355450000	399460000	342030000	0	0	0	A0901	MS-21-014b	O	428462	3	0	NA	NA	NA	OTHER	0	0	i
A0901_03220	A0901_03220 tRNA-dihydrouridine synthase B	37.231	252980000	150160000	207560000	0	0	0	A0901	MS-21-014b	J	429428	3	0	NA	NA	NA	OTHER	0	0	i
A0901_03230	A0901_03230 Lysine--tRNA ligase	58.173	1188900000	1222300000	1208100000	0	0	0	A0901	MS-21-014b	J	430503	3	0	NA	NA	NA	OTHER	0	0	i
A0901_03340	A0901_03340 Pyrroline-5-carboxylate reductase	27.873	21507000	21413000	26893000	0	0	0	A0901	MS-21-014b	E	439953	3	0	NA	NA	NA	OTHER	0	0	i
A0901_03360	A0901_03360 N-acetylglucosaminyldiphosphoundecaprenolN-acetyl-beta-D-mannosaminyltransferase	27.956	125130000	166990000	147880000	0	0	0	A0901	MS-21-014b	M	441486	3	0	NA	NA	NA	OTHER	0	0	i
A0901_03370	A0901_03370 Nicotinate phosphoribosyltransferase pncB2	55.778	211940000	236350000	211190000	0	0	0	A0901	MS-21-014b	H	442316	3	0	NA	NA	NA	OTHER	0	0	i
A0901_03380	A0901_03380 NH(3)-dependent NAD(+) synthetase	30.669	310150000	215210000	281190000	0	0	0	A0901	MS-21-014b	H	443788	3	0	NA	NA	NA	OTHER	0	0	i
A0901_03390	A0901_03390 hypothetical protein	15.574	600430000	566010000	669130000	0	0	0	A0901	MS-21-014b	NA	444634	3	0	NA	NA	NA	OTHER	0	0	i
A0901_03400	A0901_03400 Protein YhgF	81.724	66454000	85412000	71113000	0	0	0	A0901	MS-21-014b	K	445153	3	0	NA	NA	NA	OTHER	0	0	i
A0901_03460	A0901_03460 Polyisoprenyl-teichoic acid--peptidoglycan teichoic acid transferase TagU	39.642	762670000	712870000	787080000	777840000	651920000	590000000	A0901	MS-21-014b	M	449103	3	3	NA	NA	NA	OTHER	1	0	i30-52o
A0901_03490	A0901_03490 Aminopeptidase C	51.603	28058000	34320000	38685000	0	0	0	A0901	MS-21-014b	E	452144	3	0	NA	NA	NA	OTHER	0	0	i
A0901_03500	A0901_03500 Ribose-5-phosphate isomerase A	25.323	227820000	283490000	235340000	0	0	0	A0901	MS-21-014b	G	453591	3	0	NA	NA	NA	OTHER	0	0	i
A0901_03510	A0901_03510 Deoxyuridine 5-triphosphate nucleotidohydrolase	19.804	158250000	141000000	135630000	0	0	0	A0901	MS-21-014b	FV	454514	3	0	NA	NA	NA	OTHER	0	0	i
A0901_03520	A0901_03520 DNA repair protein RadA	49.651	27061000	41283000	34079000	0	0	0	A0901	MS-21-014b	L	455078	3	0	NA	NA	NA	OTHER	0	0	i
A0901_03530	A0901_03530 putative PIN and TRAM-domain containing protein YacL	40.954	78349000	82431000	77498000	0	0	0	A0901	MS-21-014b	R	456476	3	0	NA	NA	NA	OTHER	4	0	i12-33o39-63i83-106o112-133i
A0901_03540	A0901_03540 Glutamate--tRNA ligase	57.322	963060000	1239600000	1101300000	0	0	0	A0901	MS-21-014b	J	457677	3	0	NA	NA	NA	OTHER	0	0	i
A0901_03550	A0901_03550 Cysteine--tRNA ligase	53.765	109370000	110970000	120890000	0	0	0	A0901	MS-21-014b	J	459288	3	0	NA	NA	NA	OTHER	0	0	i
A0901_03560	A0901_03560 Mini-ribonuclease 3	16.04	17755000	17391000	19308000	0	0	0	A0901	MS-21-014b	J	460695	3	0	NA	NA	NA	OTHER	0	0	i
A0901_03570	A0901_03570 Putative TrmH family tRNA/rRNA methyltransferase	27.485	204530000	229400000	232230000	0	0	0	A0901	MS-21-014b	J	461107	3	0	NA	NA	NA	OTHER	0	0	i
A0901_03580	A0901_03580 putative protein YacP	20.478	18656000	8526200	10775000	0	0	0	A0901	MS-21-014b	J	461877	3	0	NA	NA	NA	OTHER	0	0	i
A0901_03620	A0901_03620 Transcription termination/antitermination protein NusG	20.246	384360000	508800000	439870000	0	0	0	A0901	MS-21-014b	K	463654	3	0	NA	NA	NA	OTHER	0	0	i
A0901_03630	A0901_03630 50S ribosomal protein L11	14.813	7003200000	5715600000	7553400000	470770000	436150000	0	A0901	MS-21-014b	J	464325	3	2	NA	NA	NA	OTHER	0	0	i
A0901_03640	A0901_03640 50S ribosomal protein L1	24.904	3830400000	4525600000	4442000000	168440000	79425000	56299000	A0901	MS-21-014b	J	464853	3	3	NA	NA	NA	OTHER	0	0	i
A0901_03650	A0901_03650 50S ribosomal protein L10	18.044	5775200000	6432200000	6170900000	633220000	304620000	147780000	A0901	MS-21-014b	J	465759	3	3	NA	NA	NA	OTHER	0	0	i
A0901_03660	A0901_03660 50S ribosomal protein L7/L12	12.53	15732000000	17186000000	18932000000	411250000	39952000	0	A0901	MS-21-014b	J	466311	3	2	NA	NA	NA	OTHER	0	0	i
A0901_03670	A0901_03670 Phosphatidylglycerol lysyltransferase	98.912	106180000	141420000	131720000	0	0	0	A0901	MS-21-014b	NA	466800	3	0	NA	NA	NA	OTHER	15	0	o17-36i57-76o96-117i138-163o169-188i208-230o236-255i267-286o292-308i329-352o364-383i395-412o418-438i450-471o491-513i
A0901_03680	A0901_03680 Ribonucleoside-diphosphate reductase subunit beta nrdF2	37.738	140370000	170190000	108570000	0	0	0	A0901	MS-21-014b	F	469535	3	0	NA	NA	NA	OTHER	0	0	i
A0901_03690	A0901_03690 Ribonucleoside-diphosphate reductase subunit alpha 2	82.219	1270000000	1274600000	1256700000	0	0	0	A0901	MS-21-014b	F	470531	3	0	NA	NA	NA	OTHER	0	0	i
A0901_03730	A0901_03730 Holliday junction ATP-dependent DNA helicase RuvB	66.903	1277300000	1380200000	1452500000	0	0	0	A0901	MS-21-014b	L	474571	3	0	NA	NA	NA	OTHER	0	0	i
A0901_03740	A0901_03740 Nucleoid-associated protein YbaB	11.634	74845000	41435000	59546000	0	0	0	A0901	MS-21-014b	K	476392	3	0	NA	NA	NA	OTHER	0	0	i
A0901_03770	A0901_03770 Thymidylate kinase	24.229	51107000	45545000	50506000	0	0	0	A0901	MS-21-014b	F	477700	3	0	NA	NA	NA	OTHER	0	0	i
A0901_03790	A0901_03790 hypothetical protein	38.093	13415000	13575000	14255000	0	0	0	A0901	MS-21-014b	L	478698	3	0	NA	NA	NA	OTHER	0	0	i
A0901_03810	A0901_03810 Ribosomal RNA small subunit methyltransferase I	33.019	10574000	12014000	11998000	0	0	0	A0901	MS-21-014b	J	480075	3	0	NA	NA	NA	OTHER	0	0	i
A0901_03820	A0901_03820 hypothetical protein	29.445	24249000	22923000	21421000	0	0	0	A0901	MS-21-014b	I	480966	3	0	NA	NA	NA	OTHER	0	0	i
A0901_03830	A0901_03830 tRNA threonylcarbamoyladenosine biosynthesis protein TsaB	26.927	84823000	98327000	102250000	0	0	0	A0901	MS-21-014b	J	481836	3	0	NA	NA	NA	OTHER	0	0	i
A0901_03840	A0901_03840 [Ribosomal protein S18]-alanine N-acetyltransferase	20.729	36744000	37042000	42231000	0	0	0	A0901	MS-21-014b	J	482602	3	0	NA	NA	NA	OTHER	0	0	i
A0901_03850	A0901_03850 tRNA N6-adenosine threonylcarbamoyltransferase	36.696	55904000	62953000	58965000	0	0	0	A0901	MS-21-014b	J	483162	3	0	NA	NA	NA	OTHER	0	0	i
A0901_03860	A0901_03860 putative ABC transporter ATP-binding protein YheS	73.839	14969000	24475000	19035000	0	0	0	A0901	MS-21-014b	R	484226	3	0	NA	NA	NA	OTHER	0	0	i
A0901_03870	A0901_03870 Redox-sensing transcriptional repressor Rex	23.693	33420000	39393000	40051000	0	0	0	A0901	MS-21-014b	K	486342	3	0	NA	NA	NA	OTHER	0	0	i
A0901_03880	A0901_03880 10 kDa chaperonin	10.119	319630000	377720000	306760000	0	0	0	A0901	MS-21-014b	O	487147	3	0	NA	NA	NA	OTHER	0	0	i
A0901_03890	A0901_03890 60 kDa chaperonin	57.327	4413100000	2009600000	5219000000	141730000	0	0	A0901	MS-21-014b	O	487468	3	1	NA	NA	NA	OTHER	0	0	i
A0901_03940	A0901_03940 Protein translocase subunit SecA	89.463	1624300000	1628500000	1629500000	0	0	0	A0901	MS-21-014b	U	493165	3	0	NA	NA	NA	OTHER	0	0	i
A0901_03950	A0901_03950 Peptide chain release factor 2	37.814	10630000	8415800	12562000	0	0	0	A0901	MS-21-014b	J	495703	3	0	NA	NA	NA	OTHER	0	0	i
A0901_03960	A0901_03960 Cell division topological determinant MinJ	44.021	19150000	18626000	18076000	0	0	0	A0901	MS-21-014b	O	496712	3	0	NA	NA	NA	OTHER	9	0	o6-25i52-70o76-93i100-122o134-152i173-192o212-231i243-260o266-283i
A0901_03990	A0901_03990 HPr kinase/phosphorylase	34.9	94898000	125070000	111790000	0	0	0	A0901	MS-21-014b	T	498604	3	0	NA	NA	NA	OTHER	0	0	i
A0901_04000	A0901_04000 Phosphatidylglycerol--prolipoproteindiacylglyceryl transferase	31.3	39691000	24673000	31675000	0	0	0	A0901	MS-21-014b	M	499567	3	0	NA	NA	NA	OTHER	7	0	o15-36i48-71o91-108i115-133o176-194i206-221o233-255i
A0901_04010	A0901_04010 Glycerol-3-phosphate dehydrogenase [NAD(P)+]	36.933	1551400000	1357300000	1657900000	0	0	0	A0901	MS-21-014b	C	500410	3	0	NA	NA	NA	OTHER	0	0	i
A0901_04020	A0901_04020 UTP--glucose-1-phosphate uridylyltransferase	32.274	2766900000	2953300000	2698300000	0	0	0	A0901	MS-21-014b	M	501471	3	0	NA	NA	NA	OTHER	0	0	i
A0901_04030	A0901_04030 Thioredoxin reductase	33.048	691810000	765330000	758690000	0	0	0	A0901	MS-21-014b	O	502434	3	0	NA	NA	NA	OTHER	0	0	i
A0901_04050	A0901_04050 UvrABC system protein A	105.31	75493000	89352000	83430000	0	0	0	A0901	MS-21-014b	L	505534	3	0	NA	NA	NA	OTHER	0	0	i
A0901_04070	A0901_04070 putative cell division protein WhiA	35.792	45320000	45318000	44240000	0	0	0	A0901	MS-21-014b	K	509492	3	0	NA	NA	NA	OTHER	0	0	i
A0901_04080	A0901_04080 ATP-dependent Clp protease proteolytic subunit	21.479	338620000	342150000	339120000	0	0	0	A0901	MS-21-014b	O	510483	3	0	NA	NA	NA	OTHER	0	0	i
A0901_04100	A0901_04100 Glyceraldehyde-3-phosphate dehydrogenase 1	36.317	27392000000	27385000000	28342000000	960780000	330170000	255510000	A0901	MS-21-014b	G	511501	3	3	NA	NA	NA	OTHER	0	0	i
A0901_04110	A0901_04110 Phosphoglycerate kinase	42.85	5845000000	6372200000	6374800000	0	0	0	A0901	MS-21-014b	G	512678	3	0	NA	NA	NA	OTHER	0	0	i
A0901_04120	A0901_04120 Triosephosphate isomerase	28.149	97199000	121670000	100760000	0	0	0	A0901	MS-21-014b	G	514066	3	0	NA	NA	NA	OTHER	0	0	i
A0901_04130	A0901_04130 Enolase 2	47.726	22898000000	22367000000	22457000000	783920000	414720000	184950000	A0901	MS-21-014b	G	514926	3	3	NA	NA	NA	OTHER	0	0	i
A0901_04160	A0901_04160 Ribonuclease R	88.756	331450000	197710000	311750000	0	0	0	A0901	MS-21-014b	K	518364	3	0	NA	NA	NA	OTHER	0	0	i
A0901_04190	A0901_04190 Phosphate acetyltransferase	34.884	549200000	669690000	645990000	0	0	0	A0901	MS-21-014b	C	521993	3	0	NA	NA	NA	OTHER	0	0	i
A0901_04200	A0901_04200 tRNA threonylcarbamoyladenosine biosynthesis protein TsaE	17.948	28809000	22406000	25388000	0	0	0	A0901	MS-21-014b	J	522978	3	0	NA	NA	NA	OTHER	0	0	i
A0901_04230	A0901_04230 UDP-N-acetylenolpyruvoylglucosamine reductase	31.575	193850000	278170000	245430000	0	0	0	A0901	MS-21-014b	M	524684	3	0	NA	NA	NA	OTHER	0	0	i
A0901_04240	A0901_04240 Sodium, potassium, lithium and rubidium/H(+) antiporter	73.607	33568000	20542000	28592000	0	0	0	A0901	MS-21-014b	P	525571	3	0	NA	NA	NA	OTHER	11	0	o6-24i31-48o54-71i83-106o182-203i215-232o238-255i276-297o312-332i353-376o388-411i
A0901_04270	A0901_04270 hypothetical protein	34.909	104410000	113830000	109990000	0	0	0	A0901	MS-21-014b	T	529230	3	0	NA	NA	NA	SP(Sec/SPI)	0	Y	n12-22c27/28o
A0901_04280	A0901_04280 Phosphoglucosamine mutase	48.577	807480000	773830000	768780000	0	0	0	A0901	MS-21-014b	G	530226	3	0	NA	NA	NA	OTHER	0	0	i
A0901_04290	A0901_04290 Glutamine--fructose-6-phosphate aminotransferase [isomerizing]	66.848	1796700000	1892400000	2016300000	0	0	0	A0901	MS-21-014b	M	531883	3	0	NA	NA	NA	OTHER	0	0	i
A0901_04310	A0901_04310 hypothetical protein	58.639	0	3127600	2819000	6776600000	6020500000	4121300000	A0901	MS-21-014b	NA	533999	2	3	NA	NA	NA	SP(Sec/SPI)	0	Y	n10-21c30/31o
A0901_04320	A0901_04320 Vitamin B12 import ATP-binding protein BtuD	43.378	178520000	193040000	195760000	0	0	0	A0901	MS-21-014b	NA	535663	3	0	NA	NA	NA	OTHER	1	0	o311-328i
A0901_04380	A0901_04380 Low affinity potassium transport system protein kup	76.201	48046000	99743000	74035000	0	0	0	A0901	MS-21-014b	P	540523	3	0	NA	NA	NA	OTHER	12	0	i12-36o48-71i97-125o145-163i175-196o216-235i247-269o297-322i343-363o375-394i401-423o429-448i
A0901_04400	A0901_04400 Glucose 1-dehydrogenase	28.384	27998000	21825000	28023000	0	0	0	A0901	MS-21-014b	I	543896	3	0	NA	NA	NA	OTHER	0	0	i
A0901_04460	A0901_04460 Asparagine--tRNA ligase	52.872	826180000	950080000	968140000	0	0	0	A0901	MS-21-014b	J	549319	3	0	NA	NA	NA	OTHER	0	0	i
A0901_04490	A0901_04490 hypothetical protein	46.125	61587000	68005000	50266000	302110000	234370000	268380000	A0901	MS-21-014b	M	552976	3	3	NA	NA	NA	SP(Sec/SPI)	0	Y	n12-23c28/29o
A0901_04500	A0901_04500 hypothetical protein	34.032	0	0	0	435320000	360200000	384860000	A0901	MS-21-014b	NA	554468	0	3	NA	NA	NA	SP(Sec/SPI)	0	Y	n14-24c31/32o
A0901_04580	A0901_04580 hypothetical protein	43.334	0	0	0	312790000	243990000	291160000	A0901	MS-21-014b	G	561098	0	3	NA	NA	NA	SP(Sec/SPI)	0	Y	n4-15c20/21o
A0901_04590	A0901_04590 CRISPR-associated endonuclease Cas9	161.18	680410000	806430000	774100000	0	0	0	A0901	MS-21-014b	V	562515	3	0	NA	NA	NA	OTHER	0	0	i
A0901_04700	A0901_04700 hypothetical protein	23.582	0	0	0	258590000	217300000	172930000	A0901	MS-21-014b	NA	573567	0	3	NA	NA	NA	SP(Sec/SPI)	1	0	i7-23o
A0901_04710	A0901_04710 hypothetical protein	30.839	101530000	98562000	105210000	0	0	0	A0901	MS-21-014b	NA	574403	3	0	NA	NA	NA	OTHER	0	0	i
A0901_04720	A0901_04720 hypothetical protein	18.168	60919000	68905000	62225000	0	0	0	A0901	MS-21-014b	NA	575237	3	0	NA	NA	NA	OTHER	0	0	i
A0901_04730	A0901_04730 hypothetical protein	19.101	613280000	695580000	644900000	161420000	145720000	115310000	A0901	MS-21-014b	NA	576670	3	3	NA	NA	NA	SP(Sec/SPI)	1	0	i12-30o
A0901_04750	A0901_04750 LexA repressor	23.692	82003000	103950000	88150000	0	0	0	A0901	MS-21-014b	KT	577670	3	0	NA	NA	NA	OTHER	0	0	i
A0901_04770	A0901_04770 hypothetical protein	7.8387	39994000	44766000	45508000	0	0	0	A0901	MS-21-014b	NA	578897	3	0	NA	NA	NA	OTHER	0	0	i
A0901_04820	A0901_04820 hypothetical protein	6.4933	227740000	311200000	343580000	0	0	0	A0901	MS-21-014b	NA	580518	3	0	NA	NA	NA	OTHER	0	0	i
A0901_05030	A0901_05030 hypothetical protein	23.806	30697000	36195000	38302000	0	23916000	0	A0901	MS-21-014b	NA	591641	3	1	NA	NA	NA	OTHER	4	0	i21-43o49-69i116-139o159-180i
A0901_05050	A0901_05050 hypothetical protein	60.312	0	0	0	32379000	22667000	24617000	A0901	MS-21-014b	NA	593602	0	3	NA	NA	NA	OTHER	0	0	i
A0901_05070	A0901_05070 hypothetical protein	22.998	0	0	0	153380000	120030000	117590000	A0901	MS-21-014b	NA	596237	0	3	NA	NA	NA	OTHER	0	0	i
A0901_05080	A0901_05080 hypothetical protein	14.063	0	0	0	87012000	41076000	86635000	A0901	MS-21-014b	NA	596868	0	3	NA	NA	NA	OTHER	0	0	i
A0901_05090	A0901_05090 hypothetical protein	40.757	37487000	32057000	43622000	1374400000	872810000	1232800000	A0901	MS-21-014b	NA	597275	3	3	NA	NA	NA	OTHER	0	0	i
A0901_05150	A0901_05150 hypothetical protein	39.322	18194000	0	0	122390000	86068000	106890000	A0901	MS-21-014b	NA	600524	1	3	NA	NA	NA	OTHER	0	0	i
A0901_05320	A0901_05320 hypothetical protein	18.556	0	0	0	400560000	379570000	257150000	A0901	MS-21-014b	NA	614893	0	3	NA	NA	NA	OTHER	1	0	o15-33i
A0901_05380	A0901_05380 Glucosyltransferase-SI	114.81	157510000	154090000	135700000	169930000000	138210000000	110810000000	A0901	MS-21-014b	G	620146	3	3	Fhon204270	14	Y	SP(Sec/SPI)	1	0	i20-37o
A0901_05420	A0901_05420 putative ABC transporter ATP-binding protein	63.786	45514000	52559000	50835000	0	0	0	A0901	MS-21-014b	V	624871	3	0	NA	NA	NA	LIPO(Sec/SPII)	5	Y	n9-20c27/28o58-78i129-149o155-180i231-257o277-295i
A0901_05430	A0901_05430 Fatty acid ABC transporter ATP-binding/permease protein	68.236	60439000	101770000	75003000	0	0	0	A0901	MS-21-014b	V	626597	3	0	NA	NA	NA	OTHER	5	0	i29-49o87-107i166-185o191-210i285-312o
A0901_05450	A0901_05450 Lipid II isoglutaminyl synthase (glutamine-hydrolyzing) subunit GatD	26.579	103700000	108850000	96674000	0	0	0	A0901	MS-21-014b	R	629477	3	0	NA	NA	NA	OTHER	0	0	i
A0901_05460	A0901_05460 Lipid II isoglutaminyl synthase (glutamine-hydrolyzing) subunit MurT	50.209	311150000	327170000	296180000	0	0	0	A0901	MS-21-014b	M	630187	3	0	NA	NA	NA	OTHER	0	0	i
A0901_05470	A0901_05470 Thymidine kinase	21.939	296180000	303070000	311350000	0	0	0	A0901	MS-21-014b	F	631707	3	0	NA	NA	NA	OTHER	0	0	i
A0901_05480	A0901_05480 Peptide chain release factor 1	40.771	336350000	284540000	303160000	0	0	0	A0901	MS-21-014b	J	632302	3	0	NA	NA	NA	OTHER	0	0	i
A0901_05500	A0901_05500 Threonylcarbamoyl-AMP synthase	36.695	121760000	137660000	138700000	0	0	0	A0901	MS-21-014b	J	634237	3	0	NA	NA	NA	OTHER	0	0	i
A0901_05510	A0901_05510 Serine hydroxymethyltransferase	45.339	488930000	518180000	508330000	0	0	0	A0901	MS-21-014b	E	635287	3	0	NA	NA	NA	OTHER	0	0	i
A0901_05520	A0901_05520 Uracil phosphoribosyltransferase	22.879	330170000	360920000	352080000	0	0	0	A0901	MS-21-014b	F	636541	3	0	NA	NA	NA	OTHER	0	0	i
A0901_05530	A0901_05530 ATP synthase subunit a	26.223	24940000	26806000	25045000	0	0	0	A0901	MS-21-014b	C	637447	3	0	NA	NA	NA	OTHER	5	0	o20-38i74-94o114-137i180-198o204-230i
A0901_05550	A0901_05550 ATP synthase subunit b	19.652	512310000	635560000	553200000	60927000	45151000	0	A0901	MS-21-014b	C	638456	3	2	NA	NA	NA	OTHER	1	0	o20-42i
A0901_05560	A0901_05560 ATP synthase subunit delta	20.245	464390000	526980000	551110000	0	0	0	A0901	MS-21-014b	C	638982	3	0	NA	NA	NA	OTHER	0	0	i
A0901_05570	A0901_05570 ATP synthase subunit alpha	55.214	3381600000	4228500000	3876600000	165090000	91581000	79114000	A0901	MS-21-014b	C	639556	3	3	NA	NA	NA	OTHER	0	0	i
A0901_05580	A0901_05580 ATP synthase gamma chain	33.517	926790000	949700000	902980000	84735000	0	0	A0901	MS-21-014b	C	641107	3	1	NA	NA	NA	OTHER	0	0	i
A0901_05590	A0901_05590 ATP synthase subunit beta	50.889	3819500000	4120900000	3930300000	105420000	79643000	47304000	A0901	MS-21-014b	C	642033	3	3	NA	NA	NA	OTHER	0	0	i
A0901_05620	A0901_05620 UDP-N-acetylglucosamine1-carboxyvinyltransferase 1	46.915	346640000	378630000	402120000	0	0	0	A0901	MS-21-014b	M	644247	3	0	NA	NA	NA	OTHER	0	0	i
A0901_05630	A0901_05630 Cell shape-determining protein Mbl	35.219	1660600000	1662700000	1897200000	0	0	0	A0901	MS-21-014b	DZ	645619	3	0	NA	NA	NA	OTHER	0	0	i
A0901_05640	A0901_05640 hypothetical protein	8.4884	564870000	585080000	675090000	0	0	0	A0901	MS-21-014b	NA	646963	3	0	NA	NA	NA	OTHER	0	0	i
A0901_05650	A0901_05650 Peptidoglycan glycosyltransferase RodA	44.1	22142000	28433000	24124000	0	0	0	A0901	MS-21-014b	D	647210	3	0	NA	NA	NA	OTHER	9	0	o15-36i48-68o80-101i151-170o176-195i202-221o288-314i326-344o364-382i
A0901_05660	A0901_05660 Methionine import ATP-binding protein MetN 2	38.243	155310000	145410000	139160000	0	0	0	A0901	MS-21-014b	E	648749	3	0	NA	NA	NA	OTHER	0	0	i
A0901_05670	A0901_05670 Methionine import system permease protein MetP	24.91	136630000	49362000	102810000	0	0	0	A0901	MS-21-014b	E	649776	3	0	NA	NA	NA	OTHER	5	0	o28-50i62-87o93-116i156-179o199-222i
A0901_05680	A0901_05680 Methionine-binding lipoprotein MetQ	30.71	86083000	98623000	82662000	0	0	0	A0901	MS-21-014b	P	650482	3	0	NA	NA	NA	SP(Sec/SPI)	0	Y	n4-19c23/24o
A0901_05700	A0901_05700 ABC transporter ATP-binding protein YtrB	33.035	26701000	28685000	31060000	0	0	0	A0901	MS-21-014b	NA	651770	3	0	NA	NA	NA	OTHER	0	0	i
A0901_05720	A0901_05720 D-alanine--D-alanine ligase	40.997	2085900000	2067300000	2366800000	0	0	0	A0901	MS-21-014b	MR	653466	3	0	NA	NA	NA	OTHER	0	Y	n5-12c16/17o
A0901_05750	A0901_05750 Putative universal stress protein	16.964	527970000	466920000	526540000	0	0	0	A0901	MS-21-014b	T	656133	3	0	NA	NA	NA	OTHER	0	0	i
A0901_05790	A0901_05790 30S ribosomal protein S4	23.12	6076900000	7517700000	6448600000	572450000	446530000	283460000	A0901	MS-21-014b	J	658796	3	3	NA	NA	NA	OTHER	0	0	i
A0901_05800	A0901_05800 Free methionine-R-sulfoxide reductase	17.195	187500000	169390000	207040000	0	0	0	A0901	MS-21-014b	VT	659602	3	0	NA	NA	NA	OTHER	0	0	i
A0901_05810	A0901_05810 Septation ring formation regulator EzrA	65.339	289510000	273920000	269930000	0	0	0	A0901	MS-21-014b	D	660235	3	0	NA	NA	NA	OTHER	1	0	o6-22i
A0901_05820	A0901_05820 Cysteine desulfurase IscS	42.316	82212000	63032000	79226000	0	0	0	A0901	MS-21-014b	E	662049	3	0	NA	NA	NA	OTHER	0	0	i
A0901_05830	A0901_05830 putative tRNA sulfurtransferase	45.55	330180000	444690000	348070000	0	0	0	A0901	MS-21-014b	HJ	663213	3	0	NA	NA	NA	OTHER	0	0	i
A0901_05840	A0901_05840 Thiol peroxidase	18.547	50418000	51670000	56671000	0	0	0	A0901	MS-21-014b	O	664543	3	0	NA	NA	NA	OTHER	0	0	i
A0901_05850	A0901_05850 Valine--tRNA ligase	102.23	1178900000	1302100000	1254200000	0	0	0	A0901	MS-21-014b	J	665338	3	0	NA	NA	NA	OTHER	0	0	i
A0901_05870	A0901_05870 Cell shape-determining protein MreB	35.121	3366200000	3854600000	3890100000	116890000	0	0	A0901	MS-21-014b	DZ	669537	3	1	NA	NA	NA	OTHER	0	0	i
A0901_05880	A0901_05880 Cell shape-determining protein MreC	30.814	116520000	136370000	113260000	0	0	0	A0901	MS-21-014b	DZ	670599	3	0	NA	NA	NA	SP(Sec/SPI)	0	Y	n10-21c29/30o
A0901_05900	A0901_05900 Septum site-determining protein MinC	24.929	275490000	301850000	290040000	0	0	0	A0901	MS-21-014b	D	672014	3	0	NA	NA	NA	OTHER	0	0	i
A0901_05910	A0901_05910 Septum site-determining protein MinD	29.384	552510000	470010000	472010000	0	0	0	A0901	MS-21-014b	D	672685	3	0	NA	NA	NA	OTHER	0	0	i
A0901_05930	A0901_05930 L-cystine import ATP-binding protein TcyC	23.461	42284000	44833000	39313000	0	0	0	A0901	MS-21-014b	E	674457	3	0	NA	NA	NA	OTHER	0	0	i
A0901_05950	A0901_05950 hypothetical protein	48.185	12968000	12876000	11565000	0	0	0	A0901	MS-21-014b	R	675980	3	0	NA	NA	NA	OTHER	0	0	i
A0901_05960	A0901_05960 hypothetical protein	48.163	7778800	7734600	7659600	0	0	0	A0901	MS-21-014b	R	677247	3	0	NA	NA	NA	OTHER	0	0	i
A0901_05970	A0901_05970 hypothetical protein	30.952	309570000	329060000	316410000	18938000	27895000	12286000	A0901	MS-21-014b	D	678582	3	3	NA	NA	NA	OTHER	1	0	i119-140o
A0901_05980	A0901_05980 CDP-diacylglycerol--glycerol-3-phosphate3-phosphatidyltransferase	21.752	18993000	21165000	22365000	0	0	0	A0901	MS-21-014b	I	679484	3	0	NA	NA	NA	LIPO(Sec/SPII)	5	0	o12-36i43-63o83-108i142-160o166-184i
A0901_06000	A0901_06000 Protein RecA	37.412	388960000	380900000	419980000	0	0	0	A0901	MS-21-014b	L	680674	3	0	NA	NA	NA	OTHER	0	0	i
A0901_06010	A0901_06010 Ribonuclease Y	58.94	131200000	145560000	137010000	0	0	0	A0901	MS-21-014b	NA	681914	3	0	NA	NA	NA	OTHER	1	0	o6-24i
A0901_06020	A0901_06020 2,3-cyclic-nucleotide 2-phosphodiesterase	29.737	15503000	22211000	17507000	0	0	0	A0901	MS-21-014b	T	683559	3	0	NA	NA	NA	OTHER	0	0	i
A0901_06030	A0901_06030 DNA mismatch repair protein MutS	98.949	169420000	200420000	203440000	0	0	0	A0901	MS-21-014b	L	684383	3	0	NA	NA	NA	OTHER	0	0	i
A0901_06040	A0901_06040 DNA mismatch repair protein MutL	73.201	11998000	14465000	15399000	0	0	0	A0901	MS-21-014b	L	687020	3	0	NA	NA	NA	OTHER	0	0	i
A0901_06060	A0901_06060 Holliday junction ATP-dependent DNA helicase RuvB	37.586	14130000	22498000	16612000	0	0	0	A0901	MS-21-014b	L	689605	3	0	NA	NA	NA	OTHER	0	0	i
A0901_06080	A0901_06080 putative bifunctional oligoribonuclease and PAP phosphatase NrnA	36.101	131680000	122790000	116750000	0	0	0	A0901	MS-21-014b	FT	691125	3	0	NA	NA	NA	OTHER	0	0	i
A0901_06090	A0901_06090 DEAD-box ATP-dependent RNA helicase CshB	52.051	137840000	178910000	148650000	0	0	0	A0901	MS-21-014b	L	692106	3	0	NA	NA	NA	OTHER	0	0	i
A0901_06100	A0901_06100 Alanine--tRNA ligase	98.402	1015400000	1086200000	1086400000	0	0	0	A0901	MS-21-014b	J	693734	3	0	NA	NA	NA	OTHER	0	0	i
A0901_06110	A0901_06110 hypothetical protein	10.696	134150000	149620000	142580000	0	0	0	A0901	MS-21-014b	S	696456	3	0	NA	NA	NA	OTHER	0	0	i
A0901_06130	A0901_06130 hypothetical protein	11.829	93200000	89913000	90162000	0	0	0	A0901	MS-21-014b	S	697182	3	0	NA	NA	NA	OTHER	0	0	i
A0901_06160	A0901_06160 Endonuclease MutS2	87.792	112830000	148530000	143050000	0	0	0	A0901	MS-21-014b	L	698368	3	0	NA	NA	NA	OTHER	0	0	i
A0901_06170	A0901_06170 Thioredoxin	11.605	942440000	688830000	969920000	0	0	0	A0901	MS-21-014b	O	700816	3	0	NA	NA	NA	OTHER	0	0	i
A0901_06180	A0901_06180 hypothetical protein	18.5	295650000	320560000	290250000	0	0	0	A0901	MS-21-014b	NA	701173	3	0	NA	NA	NA	OTHER	0	0	i
A0901_06190	A0901_06190 Glutamate racemase	30.37	19239000	20704000	21824000	0	0	0	A0901	MS-21-014b	M	701829	3	0	NA	NA	NA	OTHER	0	0	i
A0901_06200	A0901_06200 dITP/XTP pyrophosphatase	22.043	17403000	16138000	18538000	0	0	0	A0901	MS-21-014b	F	702647	3	0	NA	NA	NA	OTHER	0	0	i
A0901_06210	A0901_06210 hypothetical protein	13.39	117690000	129180000	118250000	0	0	0	A0901	MS-21-014b	S	703307	3	0	NA	NA	NA	OTHER	1	0	o6-27i
A0901_06220	A0901_06220 hypothetical protein	15.669	456700000	912970000	663270000	0	0	0	A0901	MS-21-014b	NA	703700	3	0	NA	NA	NA	SP(Sec/SPI)	0	Y	n4-12c17/18o
A0901_06230	A0901_06230 Catabolite control protein A	36.799	102440000	118380000	98216000	0	0	0	A0901	MS-21-014b	K	704280	3	0	NA	NA	NA	OTHER	0	0	i
A0901_06240	A0901_06240 putative transcriptional regulatory protein YebC	26.57	1159900000	523950000	865800000	0	0	0	A0901	MS-21-014b	KJ	705377	3	0	NA	NA	NA	OTHER	0	0	i
A0901_06310	A0901_06310 hypothetical protein	38.432	101530000	154740000	111580000	0	0	0	A0901	MS-21-014b	L	709587	3	0	NA	NA	NA	OTHER	0	0	i
A0901_06320	A0901_06320 Acetate kinase	43.753	1622800000	1150200000	1425000000	0	0	0	A0901	MS-21-014b	C	710632	3	0	NA	NA	NA	OTHER	0	0	i
A0901_06360	A0901_06360 hypothetical protein	21.261	36804000	39488000	27754000	0	0	0	A0901	MS-21-014b	S	715526	3	0	NA	NA	NA	OTHER	0	0	i
A0901_06370	A0901_06370 Acid sugar phosphatase	28.38	67634000	76834000	64116000	0	0	0	A0901	MS-21-014b	F	716087	3	0	NA	NA	NA	OTHER	0	0	i
A0901_06400	A0901_06400 Putative peptidyl-prolyl cis-trans isomerase	21.967	143740000	137350000	161750000	0	0	0	A0901	MS-21-014b	O	718309	3	0	NA	NA	NA	OTHER	0	0	i
A0901_06560	A0901_06560 S-adenosylmethionine synthase	43.232	671640000	752110000	694230000	0	0	0	A0901	MS-21-014b	H	725455	3	0	NA	NA	NA	OTHER	0	0	i
A0901_06590	A0901_06590 Leucine--tRNA ligase	92.432	959870000	786170000	925320000	0	0	0	A0901	MS-21-014b	J	729148	3	0	NA	NA	NA	OTHER	0	0	i
A0901_06630	A0901_06630 Beta-Ala-Xaa dipeptidase	52.329	161590000	173290000	108050000	0	0	0	A0901	MS-21-014b	E	734996	3	0	NA	NA	NA	OTHER	0	0	i
A0901_06640	A0901_06640 Deoxyguanosine kinase	24.776	55810000	68416000	59456000	0	0	0	A0901	MS-21-014b	F	736453	3	0	NA	NA	NA	OTHER	0	0	i
A0901_06660	A0901_06660 Pseudomonalisin	65.252	0	0	19840000	747710000	3480900000	422960000	A0901	MS-21-014b	O	737690	1	3	NA	NA	NA	SP(Sec/SPI)	0	Y	n6-17c22/23o
A0901_06690	A0901_06690 hypothetical protein	13.106	45434000	38327000	44232000	0	0	0	A0901	MS-21-014b	NA	740952	3	0	NA	NA	NA	OTHER	0	0	i
A0901_06710	A0901_06710 Asparagine synthetase [glutamine-hydrolyzing] 1	72.585	1951000000	1827400000	2063200000	15291000	37463000	24049000	A0901	MS-21-014b	E	743978	3	3	NA	NA	NA	OTHER	0	0	i
A0901_06720	A0901_06720 UDP-N-acetylmuramoyl-L-alanyl-D-glutamate--L- lysine ligase	56.743	125980000	125190000	118120000	0	0	0	A0901	MS-21-014b	M	745894	3	0	NA	NA	NA	OTHER	0	0	i
A0901_06730	A0901_06730 D-aspartate ligase	48.795	247420000	250690000	249600000	0	0	0	A0901	MS-21-014b	R	747425	3	0	NA	NA	NA	OTHER	0	0	i
A0901_06740	A0901_06740 Aspartate racemase	29.267	65513000	75715000	76771000	0	0	0	A0901	MS-21-014b	M	748638	3	0	NA	NA	NA	OTHER	0	0	i
A0901_06760	A0901_06760 L-2-hydroxyisocaproate dehydrogenase	34.025	89602000	104200000	97606000	0	0	0	A0901	MS-21-014b	C	749862	3	0	NA	NA	NA	OTHER	0	0	i
A0901_06770	A0901_06770 hypothetical protein	8.3855	20562000	16698000	19883000	0	0	0	A0901	MS-21-014b	NA	750897	3	0	NA	NA	NA	OTHER	0	0	i
A0901_06790	A0901_06790 Arginine--tRNA ligase	63.541	2011600000	2121900000	2139300000	0	0	0	A0901	MS-21-014b	J	751489	3	0	NA	NA	NA	OTHER	0	0	i
A0901_06800	A0901_06800 Penicillin-binding protein 1F	77.161	38145000	50552000	38793000	56530000	37357000	0	A0901	MS-21-014b	M	753295	3	2	NA	NA	NA	OTHER	1	0	i20-43o
A0901_06820	A0901_06820 Chromosome partition protein Smc	95.369	42276000	38224000	39421000	0	0	0	A0901	MS-21-014b	S	756641	3	0	NA	NA	NA	OTHER	2	0	i386-404o410-428i
A0901_06830	A0901_06830 Foldase protein PrsA	33.218	2037700000	2084400000	2261400000	277820000	391610000	217070000	A0901	MS-21-014b	O	759176	3	3	NA	NA	NA	LIPO(Sec/SPII)	0	Y	n11-22c27/28o
A0901_06850	A0901_06850 Protein hit	16.214	163680000	189960000	181760000	0	0	0	A0901	MS-21-014b	FR	760479	3	0	NA	NA	NA	OTHER	0	0	i
A0901_06880	A0901_06880 tRNA (guanine-N(7)-)-methyltransferase	25.198	289940000	286490000	272590000	0	0	0	A0901	MS-21-014b	J	763084	3	0	NA	NA	NA	OTHER	0	0	i
A0901_06890	A0901_06890 Thioredoxin-like protein YtpP	12.097	81075000	99328000	102170000	0	0	0	A0901	MS-21-014b	NA	764158	3	0	NA	NA	NA	OTHER	0	0	i
A0901_06900	A0901_06900 hypothetical protein	23.498	523990000	580000000	646920000	0	0	0	A0901	MS-21-014b	J	764503	3	0	NA	NA	NA	OTHER	0	0	i
A0901_06910	A0901_06910 hypothetical protein	95.654	47696000	61602000	60159000	0	0	0	A0901	MS-21-014b	D	765212	3	0	NA	NA	NA	OTHER	0	0	i
A0901_06920	A0901_06920 UDP-N-acetylmuramate--L-alanine ligase	49.709	1081300000	1202600000	1230700000	0	0	0	A0901	MS-21-014b	M	767861	3	0	NA	NA	NA	OTHER	0	0	i
A0901_06940	A0901_06940 DNA polymerase I	100.29	165440000	186050000	170360000	0	0	0	A0901	MS-21-014b	NA	770066	3	0	NA	NA	NA	OTHER	0	0	i
A0901_06950	A0901_06950 Formamidopyrimidine-DNA glycosylase	31.795	150020000	214410000	178880000	0	0	0	A0901	MS-21-014b	L	772735	3	0	NA	NA	NA	OTHER	0	0	i
A0901_06970	A0901_06970 Transcriptional repressor NrdR	18.429	41479000	46143000	42894000	0	0	0	A0901	MS-21-014b	K	774169	3	0	NA	NA	NA	OTHER	0	0	i
A0901_06990	A0901_06990 Primosomal protein DnaI	35.499	46483000	48658000	45954000	0	0	0	A0901	MS-21-014b	L	776034	3	0	NA	NA	NA	OTHER	0	0	i
A0901_07000	A0901_07000 Threonine--tRNA ligase	73.933	1242600000	1266300000	1322400000	0	0	0	A0901	MS-21-014b	J	777289	3	0	NA	NA	NA	OTHER	0	0	i
A0901_07010	A0901_07010 Translation initiation factor IF-3	18.865	567150000	431710000	516440000	0	0	0	A0901	MS-21-014b	J	779453	3	0	NA	NA	NA	OTHER	0	0	i
A0901_07030	A0901_07030 50S ribosomal protein L20	13.521	839670000	660020000	332090000	456390000	154330000	0	A0901	MS-21-014b	J	780240	3	2	NA	NA	NA	OTHER	0	0	i
A0901_07040	A0901_07040 Pyrophosphatase PpaX	20.853	45365000	48124000	45678000	0	0	0	A0901	MS-21-014b	R	780708	3	0	NA	NA	NA	OTHER	0	0	i
A0901_07050	A0901_07050 putative protein YqeH	42.542	189360000	210360000	191230000	0	0	0	A0901	MS-21-014b	J	781231	3	0	NA	NA	NA	OTHER	0	0	i
A0901_07080	A0901_07080 hypothetical protein	23.421	35056000	36475000	37679000	0	0	0	A0901	MS-21-014b	TR	783317	3	0	NA	NA	NA	OTHER	0	0	i
A0901_07090	A0901_07090 Ribosomal silencing factor RsfS	13.309	94675000	97924000	112010000	0	0	0	A0901	MS-21-014b	J	783943	3	0	NA	NA	NA	OTHER	0	0	i
A0901_07130	A0901_07130 50S ribosomal protein L32	6.4234	64736000	52431000	68112000	0	0	0	A0901	MS-21-014b	J	786863	3	0	NA	NA	NA	OTHER	0	0	i
A0901_07140	A0901_07140 Response regulator ArlR	26.414	1127900000	1089400000	1173900000	0	0	0	A0901	MS-21-014b	TK	787303	3	0	NA	NA	NA	OTHER	0	0	i
A0901_07150	A0901_07150 Signal transduction histidine-protein kinase ArlS	59.518	36396000	41867000	44334000	0	0	0	A0901	MS-21-014b	NA	787986	3	0	NA	NA	NA	OTHER	2	0	o26-46i199-221o
A0901_07160	A0901_07160 Glycerol-3-phosphate acyltransferase	22.182	36970000	20795000	29246000	0	0	0	A0901	MS-21-014b	I	789586	3	0	NA	NA	NA	OTHER	5	0	o6-27i48-70o82-100i112-134o146-174i
A0901_07170	A0901_07170 DNA topoisomerase 4 subunit B	73.566	124940000	134730000	143760000	0	0	0	A0901	MS-21-014b	L	790350	3	0	NA	NA	NA	OTHER	0	0	i
A0901_07180	A0901_07180 DNA topoisomerase 4 subunit A	93.09	190260000	222150000	220190000	0	0	0	A0901	MS-21-014b	L	792336	3	0	NA	NA	NA	OTHER	0	0	i
A0901_07190	A0901_07190 HTH-type transcriptional regulator HdfR	37.078	324720000	325990000	315530000	0	0	0	A0901	MS-21-014b	K	794930	3	0	NA	NA	NA	OTHER	0	0	i
A0901_07200	A0901_07200 Manganese-dependent inorganic pyrophosphatase	33.84	2857800000	3190500000	3094500000	0	0	0	A0901	MS-21-014b	C	795920	3	0	NA	NA	NA	OTHER	0	0	i
A0901_07220	A0901_07220 Peptide methionine sulfoxide reductase MsrB	16.426	160920000	212740000	174280000	0	0	0	A0901	MS-21-014b	O	797803	3	0	NA	NA	NA	OTHER	0	0	i
A0901_07230	A0901_07230 Peptide methionine sulfoxide reductase MsrA	19.706	123700000	159500000	174410000	0	0	0	A0901	MS-21-014b	O	798258	3	0	NA	NA	NA	OTHER	0	0	i
A0901_07240	A0901_07240 hypothetical protein	37.142	25797000	25754000	22569000	31690000	33204000	21919000	A0901	MS-21-014b	NA	798824	3	3	NA	NA	NA	LIPO(Sec/SPII)	0	Y	n8-18c22/23o
A0901_07260	A0901_07260 Rqc2 RqcH	65.853	11582000	12187000	15630000	0	0	0	A0901	MS-21-014b	JO	800446	3	0	NA	NA	NA	OTHER	0	0	i
A0901_07270	A0901_07270 Protein DegV	32.222	101660000	115780000	107450000	0	0	0	A0901	MS-21-014b	I	802316	3	0	NA	NA	NA	OTHER	0	0	i
A0901_07350	A0901_07350 Carbamoyl-phosphate synthase large chain	93.655	36943000	32733000	34041000	0	0	0	A0901	MS-21-014b	EF	807666	3	0	NA	NA	NA	OTHER	0	0	i
A0901_07370	A0901_07370 Bifunctional protein PyrR	19.637	153790000	161430000	177190000	0	0	0	A0901	MS-21-014b	F	811278	3	0	NA	NA	NA	OTHER	0	0	i
A0901_07400	A0901_07400 Formate--tetrahydrofolate ligase 1	59.197	164770000	180890000	179700000	0	0	0	A0901	MS-21-014b	F	813195	3	0	NA	NA	NA	OTHER	0	0	i
A0901_07430	A0901_07430 tRNA 5-methylaminomethyl-2-thiouridine biosynthesis bifunctional protein MnmC	40.969	26687000	24694000	27132000	0	0	0	A0901	MS-21-014b	E	815672	3	0	NA	NA	NA	OTHER	0	0	i
A0901_07440	A0901_07440 Ribosomal RNA large subunit methyltransferase L	43.191	105430000	132970000	133690000	0	0	0	A0901	MS-21-014b	J	816809	3	0	NA	NA	NA	OTHER	0	0	i
A0901_07450	A0901_07450 Cell cycle protein GpsB	14.605	1043900000	1264300000	1068000000	0	19477000	0	A0901	MS-21-014b	D	818422	3	1	NA	NA	NA	OTHER	0	0	i
A0901_07480	A0901_07480 Penicillin-binding protein 1A	85.011	162910000	132180000	148470000	405230000	393130000	209800000	A0901	MS-21-014b	M	820177	3	3	NA	NA	NA	OTHER	1	0	i31-54o
A0901_07490	A0901_07490 DNA replication protein DnaD	28.312	16282000	21979000	21092000	0	0	0	A0901	MS-21-014b	L	822553	3	0	NA	NA	NA	OTHER	0	0	i
A0901_07500	A0901_07500 hypothetical protein	19.016	59616000	92779000	108530000	0	0	0	A0901	MS-21-014b	S	823306	3	0	NA	NA	NA	OTHER	1	0	o14-36i
A0901_07550	A0901_07550 Isopentenyl-diphosphate delta-isomerase	38.057	25418000	28429000	31988000	0	0	0	A0901	MS-21-014b	CIR	829699	3	0	NA	NA	NA	OTHER	0	0	i
A0901_07590	A0901_07590 5-amino-6-(5-phospho-D-ribitylamino)uracilphosphatase YitU	30.206	80403000	83064000	85225000	0	0	0	A0901	MS-21-014b	HR	834787	3	0	NA	NA	NA	OTHER	0	0	i
A0901_07620	A0901_07620 Dipeptidase A	54.186	17173000	19981000	17619000	0	0	0	A0901	MS-21-014b	E	837459	3	0	NA	NA	NA	OTHER	0	0	i
A0901_07630	A0901_07630 50S ribosomal protein L19	13.449	1949600000	1702500000	1167500000	231550000	178840000	181800000	A0901	MS-21-014b	J	838980	3	3	NA	NA	NA	OTHER	0	0	i
A0901_07650	A0901_07650 Ribosome maturation factor RimM	19.68	66623000	84803000	78468000	0	0	0	A0901	MS-21-014b	J	840199	3	0	NA	NA	NA	OTHER	0	0	i
A0901_07660	A0901_07660 hypothetical protein	9.7149	22833000	27095000	23601000	0	0	0	A0901	MS-21-014b	R	840779	3	0	NA	NA	NA	OTHER	0	0	i
A0901_07670	A0901_07670 30S ribosomal protein S16	10.519	3282300000	3344700000	3236400000	0	0	0	A0901	MS-21-014b	J	841050	3	0	NA	NA	NA	OTHER	0	0	i
A0901_07710	A0901_07710 Signal recognition particle protein	55.138	277930000	211470000	255500000	0	0	0	A0901	MS-21-014b	U	844099	3	0	NA	NA	NA	OTHER	0	0	i
A0901_07730	A0901_07730 Signal recognition particle receptor FtsY	45.482	179750000	211880000	206740000	0	0	0	A0901	MS-21-014b	U	845959	3	0	NA	NA	NA	OTHER	0	0	i
A0901_07740	A0901_07740 Chromosome partition protein Smc	134.6	24253000	37597000	31928000	0	0	0	A0901	MS-21-014b	D	847183	3	0	NA	NA	NA	OTHER	0	0	i
A0901_07760	A0901_07760 Acyl carrier protein	9.2339	204900000	101170000	130740000	0	0	0	A0901	MS-21-014b	I	851511	3	0	NA	NA	NA	OTHER	0	0	i
A0901_07770	A0901_07770 Phosphate acyltransferase	37.666	1516400000	1085700000	1222500000	0	0	0	A0901	MS-21-014b	I	851809	3	0	NA	NA	NA	OTHER	0	0	i
A0901_07790	A0901_07790 hypothetical protein	60.394	227530000	273870000	243060000	0	0	0	A0901	MS-21-014b	R	854948	3	0	NA	NA	NA	OTHER	0	0	i
A0901_07840	A0901_07840 Small ribosomal subunit biogenesis GTPase RsgA	34.151	128250000	132080000	137300000	0	0	0	A0901	MS-21-014b	J	858812	3	0	NA	NA	NA	OTHER	0	0	i
A0901_07870	A0901_07870 Ribosomal RNA small subunit methyltransferase B	49.855	169470000	202100000	176070000	0	0	0	A0901	MS-21-014b	NA	862399	3	0	NA	NA	NA	OTHER	0	0	i
A0901_07880	A0901_07880 Methionyl-tRNA formyltransferase	34.749	203630000	231140000	211880000	0	0	0	A0901	MS-21-014b	J	863726	3	0	NA	NA	NA	OTHER	0	0	i
A0901_07900	A0901_07900 Coenzyme A biosynthesis bifunctional protein CoaBC	43.141	27339000	31657000	31462000	0	0	0	A0901	MS-21-014b	H	867129	3	0	NA	NA	NA	OTHER	0	0	i
A0901_07910	A0901_07910 DNA-directed RNA polymerase subunit omega	7.5387	258410000	268460000	262740000	0	0	0	A0901	MS-21-014b	K	868417	3	0	NA	NA	NA	OTHER	0	0	i
A0901_07920	A0901_07920 Guanylate kinase	23.336	332870000	373970000	378170000	0	0	0	A0901	MS-21-014b	F	868620	3	0	NA	NA	NA	OTHER	0	0	i
A0901_07940	A0901_07940 16S/23S rRNA (cytidine-2-O)-methyltransferase TlyA	29.694	44454000	59553000	64096000	0	0	0	A0901	MS-21-014b	J	871011	3	0	NA	NA	NA	OTHER	0	0	i
A0901_07960	A0901_07960 Exodeoxyribonuclease 7 small subunit	8.5404	63159000	36519000	48027000	0	0	0	A0901	MS-21-014b	L	872722	3	0	NA	NA	NA	OTHER	0	0	i
A0901_07970	A0901_07970 Exodeoxyribonuclease 7 large subunit	50.656	44628000	53332000	48991000	0	0	0	A0901	MS-21-014b	L	872952	3	0	NA	NA	NA	OTHER	0	0	i
A0901_07980	A0901_07980 Bifunctional protein FolD protein	30.997	54478000	53173000	56598000	0	0	0	A0901	MS-21-014b	H	874285	3	0	NA	NA	NA	OTHER	0	0	i
A0901_07990	A0901_07990 Transcription antitermination protein NusB	15.243	196100000	228130000	218660000	0	0	0	A0901	MS-21-014b	K	875244	3	0	NA	NA	NA	OTHER	0	0	i
A0901_08010	A0901_08010 Elongation factor P	20.551	472140000	369250000	500940000	0	0	0	A0901	MS-21-014b	J	876128	3	0	NA	NA	NA	OTHER	0	0	i
A0901_08020	A0901_08020 50S ribosomal protein L27	10.655	4804200000	4208500000	2409200000	34359000	54884000	0	A0901	MS-21-014b	J	876864	3	2	NA	NA	NA	OTHER	0	0	i
A0901_08040	A0901_08040 50S ribosomal protein L21	11.074	4120800000	4288400000	4656700000	39812000	0	0	A0901	MS-21-014b	J	877541	3	1	NA	NA	NA	OTHER	0	0	i
A0901_08060	A0901_08060 hypothetical protein	19.964	14910000	19705000	16753000	0	0	0	A0901	MS-21-014b	NA	878191	3	0	NA	NA	NA	OTHER	0	0	i
A0901_08090	A0901_08090 Glutamine synthetase	50.509	5758800000	5112400000	5663400000	0	0	0	A0901	MS-21-014b	E	880093	3	0	NA	NA	NA	OTHER	0	0	i
A0901_08100	A0901_08100 HTH-type transcriptional regulator GlnR	14.101	69377000	57111000	67144000	0	0	0	A0901	MS-21-014b	K	881473	3	0	NA	NA	NA	OTHER	0	0	i
A0901_08120	A0901_08120 hypothetical protein	6.3924	172600000	134350000	104660000	0	0	0	A0901	MS-21-014b	NA	882984	3	0	NA	NA	NA	SP(Sec/SPI)	0	Y	n7-15c20/21o
A0901_08150	A0901_08150 Thiosulfate sulfurtransferase GlpE	14.618	386240000	393780000	403750000	0	0	0	A0901	MS-21-014b	P	884645	3	0	NA	NA	NA	OTHER	0	Y	n6-17c26/27o
A0901_08160	A0901_08160 Glucokinase	33.847	2098900000	2345700000	2391000000	0	0	0	A0901	MS-21-014b	GK	885046	3	0	NA	NA	NA	OTHER	0	0	i
A0901_08190	A0901_08190 putative protein YqgN	20.567	10237000	11693000	9504000	0	0	0	A0901	MS-21-014b	NA	886928	3	0	NA	NA	NA	OTHER	0	0	i
A0901_08210	A0901_08210 Penicillin-binding protein 2B	74.205	132040000	121440000	129140000	0	0	0	A0901	MS-21-014b	DM	887809	3	0	NA	NA	NA	OTHER	1	0	i20-44o
A0901_08230	A0901_08230 Transcription elongation factor GreA	17.681	981650000	533850000	655720000	0	0	0	A0901	MS-21-014b	K	892627	3	0	NA	NA	NA	OTHER	0	0	i
A0901_08240	A0901_08240 Uridine kinase	25.863	655080000	745560000	706420000	0	0	0	A0901	MS-21-014b	F	893126	3	0	NA	NA	NA	OTHER	0	0	i
A0901_08250	A0901_08250 Endolytic murein transglycosylase	42.426	90355000	81238000	90444000	241770000	226030000	173280000	A0901	MS-21-014b	M	893822	3	3	NA	NA	NA	OTHER	1	0	i21-44o
A0901_08260	A0901_08260 Phenylalanine--tRNA ligase beta subunit	89.48	1010100000	1020600000	967540000	0	0	0	A0901	MS-21-014b	NA	894969	3	0	NA	NA	NA	OTHER	0	0	i
A0901_08270	A0901_08270 Phenylalanine--tRNA ligase alpha subunit	39.016	330840000	339030000	343580000	0	0	0	A0901	MS-21-014b	J	897393	3	0	NA	NA	NA	OTHER	0	0	i
A0901_08310	A0901_08310 Putative TrmH family tRNA/rRNA methyltransferase	28.443	33493000	42766000	39849000	0	0	0	A0901	MS-21-014b	J	899605	3	0	NA	NA	NA	OTHER	0	0	i
A0901_08330	A0901_08330 Membrane protein insertase MisCB	34.991	58203000	67805000	55463000	0	0	0	A0901	MS-21-014b	M	900829	3	0	NA	NA	NA	LIPO(Sec/SPII)	5	Y	n9-20c26/27o50-73i130-155o175-195i207-223o229-248i
A0901_08340	A0901_08340 Protein LacX, plasmid	33.502	129990000	153070000	154260000	0	0	0	A0901	MS-21-014b	G	901802	3	0	NA	NA	NA	OTHER	0	0	i
A0901_08360	A0901_08360 DNA topoisomerase 1	79.941	130230000	162310000	160960000	0	0	0	A0901	MS-21-014b	NA	903723	3	0	NA	NA	NA	OTHER	0	0	i
A0901_08390	A0901_08390 Ribosome biogenesis GTPase A	32.296	153270000	88003000	122810000	0	0	0	A0901	MS-21-014b	J	907570	3	0	NA	NA	NA	OTHER	0	0	i
A0901_08420	A0901_08420 hypothetical protein	34.846	17628000	34128000	21636000	1315000000	1039800000	827210000	A0901	MS-21-014b	DI	909342	3	3	NA	NA	NA	OTHER	1	0	i20-38o
A0901_08430	A0901_08430 Dihydrofolate reductase	19.056	22465000	14618000	22331000	0	0	0	A0901	MS-21-014b	H	910283	3	0	NA	NA	NA	OTHER	0	0	i
A0901_08440	A0901_08440 Thymidylate synthase	36.552	197590000	166440000	182280000	0	0	0	A0901	MS-21-014b	F	910797	3	0	NA	NA	NA	OTHER	0	0	i
A0901_08450	A0901_08450 Energy-dependent translational throttle protein EttA	72.631	39692000	40509000	42416000	0	0	0	A0901	MS-21-014b	R	911758	3	0	NA	NA	NA	OTHER	0	0	i
A0901_08460	A0901_08460 CCA-adding enzyme	45.373	13316000	15309000	17793000	0	0	0	A0901	MS-21-014b	J	913667	3	0	NA	NA	NA	OTHER	0	0	i
A0901_08480	A0901_08480 Beta-barrel assembly-enhancing protease	48.663	66583000	74911000	82162000	0	0	0	A0901	MS-21-014b	NA	915821	3	0	NA	NA	NA	OTHER	0	0	i
A0901_08490	A0901_08490 DNA-binding protein HU	9.5249	13535000000	15941000000	13860000000	389060000	0	0	A0901	MS-21-014b	L	917163	3	1	NA	NA	NA	OTHER	0	0	i
A0901_08500	A0901_08500 GTPase Der	48.811	521840000	551600000	556850000	0	0	0	A0901	MS-21-014b	J	917612	3	0	NA	NA	NA	OTHER	0	0	i
A0901_08510	A0901_08510 30S ribosomal protein S1	44.467	1970300000	2265800000	2182300000	0	0	0	A0901	MS-21-014b	J	919000	3	0	NA	NA	NA	OTHER	0	0	i
A0901_08520	A0901_08520 Cytidylate kinase	24.961	1421200000	1601500000	1500100000	0	0	0	A0901	MS-21-014b	F	920295	3	0	NA	NA	NA	OTHER	0	0	i
A0901_08570	A0901_08570 Ribosomal large subunit pseudouridine synthase B	27.411	110920000	155850000	139140000	0	0	0	A0901	MS-21-014b	J	924935	3	0	NA	NA	NA	OTHER	0	0	i
A0901_08600	A0901_08600 Protein RibT	14.422	10584000	12449000	12379000	0	0	0	A0901	MS-21-014b	NA	926926	3	0	NA	NA	NA	OTHER	0	0	i
A0901_08620	A0901_08620 Conserved virulence factor B	33.384	77632000	80595000	77954000	0	0	0	A0901	MS-21-014b	R	928220	3	0	NA	NA	NA	OTHER	0	0	i
A0901_08630	A0901_08630 Pyruvate kinase	62.973	13987000000	15130000000	14939000000	93455000	0	0	A0901	MS-21-014b	NA	929213	3	1	NA	NA	NA	OTHER	0	0	i
A0901_08640	A0901_08640 DNA polymerase III subunit alpha	127.47	10140000	17906000	16431000	0	0	0	A0901	MS-21-014b	L	931116	3	0	NA	NA	NA	OTHER	0	0	i
A0901_08660	A0901_08660 Chaperone protein ClpB	95.722	256620000	294010000	301480000	0	0	0	A0901	MS-21-014b	O	934827	3	0	NA	NA	NA	OTHER	0	0	i
A0901_08670	A0901_08670 Peptidase T	46.126	333980000	354390000	328700000	0	0	0	A0901	MS-21-014b	E	937515	3	0	NA	NA	NA	OTHER	0	0	i
A0901_08690	A0901_08690 tRNA (adenine(22)-N(1))-methyltransferase	26.257	88498000	87291000	96435000	0	0	0	A0901	MS-21-014b	J	939566	3	0	NA	NA	NA	OTHER	0	0	i
A0901_08700	A0901_08700 RNA polymerase sigma factor SigA	42.059	618910000	703680000	739660000	0	0	0	A0901	MS-21-014b	K	940349	3	0	NA	NA	NA	OTHER	0	0	i
A0901_08720	A0901_08720 Glycine--tRNA ligase beta subunit	78.955	471850000	465050000	525610000	0	0	0	A0901	MS-21-014b	J	943431	3	0	NA	NA	NA	OTHER	0	0	i
A0901_08730	A0901_08730 Glycine--tRNA ligase alpha subunit	35.992	248390000	307460000	254450000	0	0	0	A0901	MS-21-014b	J	945509	3	0	NA	NA	NA	OTHER	0	0	i
A0901_08750	A0901_08750 GTPase Era	34.137	121470000	146320000	130410000	0	0	0	A0901	MS-21-014b	J	947513	3	0	NA	NA	NA	OTHER	0	0	i
A0901_08770	A0901_08770 Endoribonuclease YbeY	18.37	89708000	110780000	99079000	0	0	0	A0901	MS-21-014b	J	948813	3	0	NA	NA	NA	OTHER	0	0	i
A0901_08780	A0901_08780 PhoH-like protein	35.974	47435000	52940000	65267000	0	0	0	A0901	MS-21-014b	T	949317	3	0	NA	NA	NA	OTHER	0	0	i
A0901_08790	A0901_08790 putative protein YqeY	16.015	264160000	326540000	260770000	0	0	0	A0901	MS-21-014b	R	950406	3	0	NA	NA	NA	OTHER	0	0	i
A0901_08800	A0901_08800 30S ribosomal protein S21	7.832	68593000	65451000	50555000	0	0	0	A0901	MS-21-014b	J	950930	3	0	NA	NA	NA	OTHER	0	0	i
A0901_08810	A0901_08810 Putative pyruvate, phosphate dikinase regulatory protein	30.088	148980000	145410000	153330000	0	0	0	A0901	MS-21-014b	T	951300	3	0	NA	NA	NA	OTHER	0	0	i
A0901_08820	A0901_08820 putative endonuclease 4	33.347	168170000	177340000	151140000	0	0	0	A0901	MS-21-014b	L	952137	3	0	NA	NA	NA	OTHER	0	0	i
A0901_08830	A0901_08830 Teichoic acid poly(glycerol phosphate) polymerase	49.291	376660000	416390000	422750000	0	0	0	A0901	MS-21-014b	MI	953032	3	0	NA	NA	NA	OTHER	0	Y	n19-30c34/35o
A0901_08840	A0901_08840 Teichoic acid translocation permease protein TagG	31.76	130590000	111510000	124620000	0	0	0	A0901	MS-21-014b	G	954285	3	0	NA	NA	NA	OTHER	6	0	i34-57o69-95i116-137o149-175i187-211o231-254i
A0901_08850	A0901_08850 Teichoic acid glycerol-phosphate primase	44.471	28915000	23716000	28163000	0	0	0	A0901	MS-21-014b	MI	955111	3	0	NA	NA	NA	OTHER	0	0	i
A0901_08870	A0901_08870 Aspartate--tRNA ligase	66.947	935320000	1127900000	1006800000	0	0	0	A0901	MS-21-014b	J	957312	3	0	NA	NA	NA	OTHER	0	0	i
A0901_08880	A0901_08880 Histidine--tRNA ligase	48.696	428730000	446330000	443520000	0	0	0	A0901	MS-21-014b	J	959117	3	0	NA	NA	NA	OTHER	0	0	i
A0901_08890	A0901_08890 putative ketoamine kinase	32.946	16911000	18975000	16569000	0	0	0	A0901	MS-21-014b	G	960755	3	0	NA	NA	NA	OTHER	1	0	i254-273o
A0901_08910	A0901_08910 D-aminoacyl-tRNA deacylase	16.505	22801000	22099000	19251000	0	0	0	A0901	MS-21-014b	J	962273	3	0	NA	NA	NA	OTHER	0	0	i
A0901_08920	A0901_08920 GTP pyrophosphokinase	84.34	152360000	175120000	185550000	0	0	0	A0901	MS-21-014b	TK	962730	3	0	NA	NA	NA	OTHER	0	0	i
A0901_08930	A0901_08930 Ribosomal RNA small subunit methyltransferase E	27.783	63200000	63547000	65788000	0	0	0	A0901	MS-21-014b	J	965002	3	0	NA	NA	NA	OTHER	0	0	i
A0901_08940	A0901_08940 Ribosomal protein L11 methyltransferase	32.504	150900000	168270000	183900000	0	0	0	A0901	MS-21-014b	J	965746	3	0	NA	NA	NA	OTHER	0	0	i
A0901_08950	A0901_08950 hypothetical protein	13.528	43988000	48513000	29215000	0	0	0	A0901	MS-21-014b	NA	966706	3	0	NA	NA	NA	OTHER	0	0	i
A0901_08960	A0901_08960 hypothetical protein	27.084	183660000	204610000	169670000	0	0	0	A0901	MS-21-014b	S	967213	3	0	NA	NA	NA	OTHER	6	0	i20-39o72-92i104-125o131-155i184-203o209-227i
A0901_08970	A0901_08970 hypothetical protein	195.5	356150000	401830000	377010000	0	0	0	A0901	MS-21-014b	NA	968315	3	0	NA	NA	NA	OTHER	0	0	i
A0901_08990	A0901_08990 Elongation factor 4	68.648	142460000	155980000	140830000	0	0	0	A0901	MS-21-014b	J	974934	3	0	NA	NA	NA	OTHER	0	0	i
A0901_09000	A0901_09000 Chaperone protein DnaJ	41.536	121680000	150020000	120970000	0	0	0	A0901	MS-21-014b	O	976900	3	0	NA	NA	NA	OTHER	0	0	i
A0901_09010	A0901_09010 Chaperone protein DnaK	67.187	3761500000	4090800000	4209600000	0	0	0	A0901	MS-21-014b	O	978140	3	0	NA	NA	NA	OTHER	0	0	i
A0901_09020	A0901_09020 Protein GrpE	21.438	157260000	165260000	160850000	0	0	0	A0901	MS-21-014b	O	980025	3	0	NA	NA	NA	OTHER	0	0	i
A0901_09040	A0901_09040 Bifunctional riboflavin kinase/FMN adenylyltransferase	35.769	21453000	30034000	20163000	0	0	0	A0901	MS-21-014b	H	981757	3	0	NA	NA	NA	OTHER	0	0	i
A0901_09050	A0901_09050 tRNA pseudouridine synthase B	34.095	47841000	55829000	49358000	0	0	0	A0901	MS-21-014b	J	982713	3	0	NA	NA	NA	OTHER	0	0	i
A0901_09060	A0901_09060 Ribosome-binding factor A	13.389	83866000	162540000	122310000	0	0	0	A0901	MS-21-014b	J	983739	3	0	NA	NA	NA	OTHER	0	0	i
A0901_09070	A0901_09070 Translation initiation factor IF-2	81.928	1023100000	934460000	844930000	0	0	0	A0901	MS-21-014b	JJ	984107	3	0	NA	NA	NA	OTHER	0	0	i
A0901_09100	A0901_09100 Transcription termination/antitermination protein NusA	40.501	1468800000	1707900000	1633000000	0	0	0	A0901	MS-21-014b	K	986986	3	0	NA	NA	NA	OTHER	0	0	i
A0901_09120	A0901_09120 DNA polymerase III PolC-type	163.71	81978000	99604000	96283000	0	0	0	A0901	MS-21-014b	L	988683	3	0	NA	NA	NA	OTHER	0	0	i
A0901_09130	A0901_09130 Proline--tRNA ligase	63.611	926350000	1010300000	983840000	0	0	0	A0901	MS-21-014b	J	993067	3	0	NA	NA	NA	OTHER	0	0	i
A0901_09140	A0901_09140 Regulator of sigma-W protease RasP	46.928	52960000	55565000	56302000	0	0	0	A0901	MS-21-014b	OK	994799	3	0	NA	NA	NA	OTHER	4	0	o6-26i172-196o349-372i393-414o
A0901_09160	A0901_09160 Ditrans,polycis-undecaprenyl-diphosphatesynthase ((2E,6E)-farnesyl-diphosphate specific)	28.696	91933000	51630000	81718000	0	0	0	A0901	MS-21-014b	I	996894	3	0	NA	NA	NA	OTHER	0	0	i
A0901_09170	A0901_09170 hypothetical protein	15.129	77592000	78803000	88241000	0	0	0	A0901	MS-21-014b	NA	997721	3	0	NA	NA	NA	OTHER	0	0	i
A0901_09180	A0901_09180 Ribosome-recycling factor	20.483	935140000	985380000	1004500000	0	0	0	A0901	MS-21-014b	J	998142	3	0	NA	NA	NA	OTHER	0	0	i
A0901_09190	A0901_09190 Uridylate kinase	26.017	177720000	278770000	190370000	0	0	0	A0901	MS-21-014b	F	998709	3	0	NA	NA	NA	OTHER	0	0	i
A0901_09200	A0901_09200 Elongation factor Ts	32.083	5320700000	6357200000	6087400000	43355000	0	0	A0901	MS-21-014b	J	999565	3	1	NA	NA	NA	OTHER	0	0	i
A0901_09210	A0901_09210 30S ribosomal protein S2	28.228	6520600000	5490600000	7487900000	30116000	33728000	5129300	A0901	MS-21-014b	J	1000554	3	3	NA	NA	NA	OTHER	0	0	i
A0901_09220	A0901_09220 D-lactate/D-glycerate dehydrogenase	36.929	130600000	153130000	140680000	0	0	0	A0901	MS-21-014b	CHR	1001460	3	0	NA	NA	NA	OTHER	0	0	i
A0901_09250	A0901_09250 1-acyl-sn-glycerol-3-phosphate acyltransferase	23.473	161910000	188370000	177640000	0	0	0	A0901	MS-21-014b	I	1003631	3	0	NA	NA	NA	OTHER	0	0	i
A0901_09310	A0901_09310 hypothetical protein	16.605	211910000	262080000	250520000	0	0	0	A0901	MS-21-014b	F	1006998	3	0	NA	NA	NA	OTHER	0	0	i
A0901_09320	A0901_09320 Hydroxymethylglutaryl-CoA synthase	43.754	77256000	100170000	88011000	0	0	0	A0901	MS-21-014b	I	1007448	3	0	NA	NA	NA	OTHER	0	0	i
A0901_09330	A0901_09330 hypothetical protein	44.22	1134500	1056200	1602000	7669700000	8261100000	4787700000	A0901	MS-21-014b	G	1008719	3	3	NA	NA	NA	SP(Sec/SPI)	0	Y	n7-19c31/32o
A0901_09380	A0901_09380 Adenine phosphoribosyltransferase	18.719	446600000	525360000	541410000	0	0	0	A0901	MS-21-014b	F	1011958	3	0	NA	NA	NA	OTHER	0	0	i
A0901_09400	A0901_09400 Ribonuclease Z	34.383	199300000	217420000	216810000	0	0	0	A0901	MS-21-014b	J	1014819	3	0	NA	NA	NA	OTHER	0	0	i
A0901_09410	A0901_09410 GTPase Obg	47.431	77441000	81874000	81587000	0	0	0	A0901	MS-21-014b	DL	1015842	3	0	NA	NA	NA	OTHER	0	0	i
A0901_09450	A0901_09450 putative GTP-binding protein EngB	22.364	283240000	234440000	282400000	0	0	0	A0901	MS-21-014b	D	1019533	3	0	NA	NA	NA	OTHER	0	0	i
A0901_09480	A0901_09480 ATP-dependent Clp protease ATP-binding subunit ClpX	45.218	192950000	231320000	203360000	0	0	0	A0901	MS-21-014b	O	1021702	3	0	NA	NA	NA	OTHER	0	0	i
A0901_09490	A0901_09490 Trigger factor	48.658	6596600000	6303600000	6788300000	15808000	0	0	A0901	MS-21-014b	O	1023078	3	1	NA	NA	NA	OTHER	0	0	i
A0901_09500	A0901_09500 Elongation factor Tu	43.444	41266000000	37118000000	38340000000	2060000000	586610000	341410000	A0901	MS-21-014b	J	1024549	3	3	NA	NA	NA	OTHER	0	0	i
A0901_09520	A0901_09520 Ribonuclease J 2	62.976	253900000	229100000	238920000	0	0	0	A0901	MS-21-014b	J	1026868	3	0	NA	NA	NA	OTHER	0	0	i
A0901_09530	A0901_09530 30S ribosomal protein S15	10.379	183540000	113520000	124400000	0	0	0	A0901	MS-21-014b	J	1028742	3	0	NA	NA	NA	OTHER	0	0	i
A0901_09540	A0901_09540 30S ribosomal protein S20	9.0934	668670000	670580000	258250000	0	0	0	A0901	MS-21-014b	J	1029287	3	0	NA	NA	NA	OTHER	0	0	i
A0901_09570	A0901_09570 tRNA-specific adenosine deaminase	17.993	34431000	35103000	37333000	0	0	0	A0901	MS-21-014b	F	1032856	3	0	NA	NA	NA	OTHER	0	0	i
A0901_09590	A0901_09590 putative protein YlbL	38.622	0	0	54712000	130890000	131640000	72086000	A0901	MS-21-014b	T	1034116	1	3	NA	NA	NA	OTHER	0	Y	n10-17c21/22o
A0901_09640	A0901_09640 GTP-binding protein TypA/BipA	68.576	5975800000	5900300000	6004400000	41571000	15415000	0	A0901	MS-21-014b	T	1037856	3	2	NA	NA	NA	OTHER	0	0	i
A0901_09650	A0901_09650 Fructose-1,6-bisphosphatase/inositol-1-monophosphatase	29.286	21853000	22910000	23026000	0	0	0	A0901	MS-21-014b	G	1039804	3	0	NA	NA	NA	OTHER	0	0	i
A0901_09680	A0901_09680 Peptide deformylase	20.938	269370000	290800000	269720000	0	0	0	A0901	MS-21-014b	J	1041957	3	0	NA	NA	NA	OTHER	0	0	i
A0901_09700	A0901_09700 hypothetical protein	8.4404	311200000	351680000	302490000	0	0	0	A0901	MS-21-014b	KV	1043161	3	0	NA	NA	NA	OTHER	0	0	i
A0901_09710	A0901_09710 Ribonuclease J 1	61.937	791380000	900050000	862640000	0	0	0	A0901	MS-21-014b	J	1043379	3	0	NA	NA	NA	OTHER	0	0	i
A0901_09740	A0901_09740 L-glyceraldehyde 3-phosphate reductase	37.064	480240000	520350000	512360000	0	0	0	A0901	MS-21-014b	HR	1047616	3	0	NA	NA	NA	OTHER	0	0	i
A0901_09750	A0901_09750 Ribose-phosphate pyrophosphokinase	34.945	116490000	95080000	114090000	0	0	0	A0901	MS-21-014b	F	1048712	3	0	NA	NA	NA	OTHER	0	0	i
A0901_09760	A0901_09760 ATP-dependent RecD-like DNA helicase	95.648	19634000	27037000	23560000	0	0	0	A0901	MS-21-014b	L	1049737	3	0	NA	NA	NA	OTHER	0	0	i
A0901_09790	A0901_09790 tRNA-specific 2-thiouridylase MnmA	42.2	204540000	216920000	213790000	0	0	0	A0901	MS-21-014b	J	1053813	3	0	NA	NA	NA	OTHER	0	0	i
A0901_09800	A0901_09800 hypothetical protein	12.83	88478000	107350000	100760000	0	0	0	A0901	MS-21-014b	NA	1055081	3	0	NA	NA	NA	OTHER	0	0	i
A0901_09810	A0901_09810 Cysteine desulfurase IscS	42.342	47614000	35025000	38857000	0	0	0	A0901	MS-21-014b	E	1055421	3	0	NA	NA	NA	OTHER	0	0	i
A0901_09820	A0901_09820 5-methylthioadenosine/S-adenosylhomocysteinenucleosidase	24.664	398850000	324010000	426040000	0	0	0	A0901	MS-21-014b	FH	1056593	3	0	NA	NA	NA	OTHER	0	0	i
A0901_09840	A0901_09840 ADP-ribose pyrophosphatase	20.895	36017000	46692000	38468000	0	0	0	A0901	MS-21-014b	V	1057570	3	0	NA	NA	NA	OTHER	0	0	i
A0901_09850	A0901_09850 Cold shock protein 2	7.6046	19463000	15624000	19051000	0	0	0	A0901	MS-21-014b	K	1058191	3	0	NA	NA	NA	OTHER	0	0	i
A0901_09860	A0901_09860 Isoleucine--tRNA ligase	106.18	1949600000	2087900000	2161600000	0	0	0	A0901	MS-21-014b	J	1058446	3	0	NA	NA	NA	OTHER	0	0	i
A0901_09870	A0901_09870 Cell division protein DivIVA	24.472	673010000	736590000	731720000	0	0	0	A0901	MS-21-014b	D	1061478	3	0	NA	NA	NA	OTHER	0	0	i
A0901_09900	A0901_09900 Cell division protein FtsZ	43.398	2185600000	2461300000	2498000000	0	0	0	A0901	MS-21-014b	D	1063364	3	0	NA	NA	NA	OTHER	0	0	i
A0901_09910	A0901_09910 Cell division protein FtsA	49.411	882530000	805140000	866630000	10166000	0	0	A0901	MS-21-014b	D	1064626	3	1	NA	NA	NA	OTHER	0	0	i
A0901_09920	A0901_09920 Cell division protein DivIB	33.882	43660000	35454000	39367000	0	0	0	A0901	MS-21-014b	D	1066097	3	0	NA	NA	NA	OTHER	1	0	i37-55o
A0901_09930	A0901_09930 UDP-N-acetylglucosamine--N-acetylmuramyl- (pentapeptide) pyrophosphoryl-undecaprenol N-acetylglucosamine transferase	40.087	492720000	630360000	566070000	0	0	0	A0901	MS-21-014b	M	1067000	3	0	NA	NA	NA	OTHER	0	0	i
A0901_09940	A0901_09940 UDP-N-acetylmuramoylalanine--D-glutamate ligase	51.116	110650000	133710000	124100000	0	0	0	A0901	MS-21-014b	M	1068091	3	0	NA	NA	NA	OTHER	0	0	i
A0901_09960	A0901_09960 Penicillin-binding protein 2B	78.483	158830000	121450000	133010000	256030000	227260000	189940000	A0901	MS-21-014b	NA	1070472	3	3	NA	NA	NA	OTHER	0	Y	n23-34c38/39o
A0901_09980	A0901_09980 Ribosomal RNA small subunit methyltransferase H	36.098	344430000	349110000	352190000	0	0	0	A0901	MS-21-014b	J	1073020	3	0	NA	NA	NA	OTHER	0	0	i
A0901_09990	A0901_09990 Transcriptional regulator MraZ	16.016	15319000	17019000	15440000	0	0	0	A0901	MS-21-014b	J	1073985	3	0	NA	NA	NA	OTHER	0	0	i
A0901_10010	A0901_10010 DNA translocase SpoIIIE	87.752	26289000	27402000	27252000	0	0	0	A0901	MS-21-014b	D	1075209	3	0	NA	NA	NA	OTHER	5	0	i31-54o60-81i93-113o133-159i166-184o
A0901_10020	A0901_10020 tRNA (cytidine(34)-2-O)-methyltransferase	19.859	352250000	319700000	302210000	0	0	0	A0901	MS-21-014b	J	1077601	3	0	NA	NA	NA	OTHER	0	0	i
A0901_10030	A0901_10030 23S rRNA (guanine(745)-N(1))-methyltransferase	32.331	14783000	15016000	12405000	0	0	0	A0901	MS-21-014b	H	1078128	3	0	NA	NA	NA	OTHER	0	0	i
A0901_10050	A0901_10050 NAD kinase	30.067	56605000	59568000	56948000	0	0	0	A0901	MS-21-014b	H	1079955	3	0	NA	NA	NA	OTHER	0	0	i
A0901_10060	A0901_10060 GTP pyrophosphokinase YjbM	24.833	38772000	38585000	37691000	0	0	0	A0901	MS-21-014b	FT	1080767	3	0	NA	NA	NA	OTHER	0	0	i
A0901_10080	A0901_10080 Oligoendopeptidase F, plasmid	69.08	67191000	83065000	76033000	0	0	0	A0901	MS-21-014b	E	1082259	3	0	NA	NA	NA	OTHER	0	0	i
A0901_10130	A0901_10130 Copper-exporting P-type ATPase B	83.542	18164000	26216000	27929000	0	0	0	A0901	MS-21-014b	P	1087712	3	0	NA	NA	NA	OTHER	8	0	i133-152o167-185i197-221o233-250i385-406o412-437i724-749o755-772i
A0901_10410	A0901_10410 Lipoteichoic acid synthase 1	78.383	550810000	602250000	591090000	375460000	320250000	179240000	A0901	MS-21-014b	M	1098069	3	3	NA	NA	NA	OTHER	5	0	i12-34o46-69i76-96o131-149i161-179o
A0901_10430	A0901_10430 Alpha-galactosylglucosyldiacylglycerol synthase	39.515	120040000	138250000	123740000	0	0	0	A0901	MS-21-014b	M	1101187	3	0	NA	NA	NA	OTHER	0	0	i
A0901_10440	A0901_10440 Alpha-monoglucosyldiacylglycerol synthase	44.428	44159000	46885000	39707000	0	0	0	A0901	MS-21-014b	M	1102218	3	0	NA	NA	NA	OTHER	0	0	i
A0901_10450	A0901_10450 Phosphocarrier protein HPr	9.5248	674760000	798150000	718040000	0	0	0	A0901	MS-21-014b	TG	1103645	3	0	NA	NA	NA	OTHER	0	0	i
A0901_10460	A0901_10460 ATP-dependent Clp protease ATP-binding subunit ClpE	81.414	68311000	78566000	70694000	0	0	0	A0901	MS-21-014b	O	1104391	3	0	NA	NA	NA	OTHER	0	0	i
A0901_10480	A0901_10480 Peptide chain release factor 3	59.932	244430000	209020000	237150000	0	0	0	A0901	MS-21-014b	J	1107721	3	0	NA	NA	NA	OTHER	0	0	i
A0901_10490	A0901_10490 Glycerol-3-phosphate cytidylyltransferase	15.888	271320000	338790000	303690000	0	0	0	A0901	MS-21-014b	M	1109408	3	0	NA	NA	NA	OTHER	0	0	i
A0901_10540	A0901_10540 UDP-N-acetylglucosamine 2-epimerase	42.929	303470000	260010000	273340000	0	0	0	A0901	MS-21-014b	M	1113261	3	0	NA	NA	NA	OTHER	0	0	i
A0901_10550	A0901_10550 Putative glycosyltransferase CsbB	35.807	162370000	193370000	169050000	0	0	0	A0901	MS-21-014b	M	1114577	3	0	NA	NA	NA	OTHER	2	0	i234-258o270-292i
A0901_10570	A0901_10570 High-affinity gluconate transporter	47.362	756760000	842080000	670880000	0	10074000	0	A0901	MS-21-014b	G	1115983	3	1	NA	NA	NA	OTHER	11	Y	n4-16c20/21o30-50i57-76o96-129i136-154o174-193i227-248o268-290i311-329o349-377i389-413o425-450i
A0901_10600	A0901_10600 Phosphate-specific transport system accessory protein PhoU	26.614	162000000	176940000	188100000	0	0	0	A0901	MS-21-014b	P	1119280	3	0	NA	NA	NA	OTHER	0	0	i
A0901_10610	A0901_10610 Phosphate import ATP-binding protein PstB 3	28.2	31557000	34964000	35945000	0	0	0	A0901	MS-21-014b	P	1119999	3	0	NA	NA	NA	OTHER	0	0	i
A0901_10650	A0901_10650 Phosphate-binding protein PstS 1	31.081	31165000	37066000	32065000	0	0	0	A0901	MS-21-014b	P	1123390	3	0	NA	NA	NA	LIPO(Sec/SPII)	0	Y	n13-24c29/30o
A0901_10680	A0901_10680 putative ATP-dependent RNA helicase YfmL	49.806	29751000	27763000	30483000	0	0	0	A0901	MS-21-014b	L	1125533	3	0	NA	NA	NA	OTHER	0	0	i
A0901_10700	A0901_10700 Xylulose kinase	57.438	2008300000	2193000000	2164900000	0	0	0	A0901	MS-21-014b	G	1127898	3	0	NA	NA	NA	OTHER	0	0	i
A0901_10710	A0901_10710 Serine/threonine exchanger SteT	47.888	47176000	43232000	40165000	0	0	0	A0901	MS-21-014b	E	1129536	3	0	NA	NA	NA	OTHER	12	0	i12-30o42-63i98-120o126-145i157-182o194-219i231-251o271-294i329-350o356-376i388-407o413-433i
A0901_10790	A0901_10790 putative RNA methyltransferase	51.566	180720000	185270000	179250000	0	0	0	A0901	MS-21-014b	J	1136839	3	0	NA	NA	NA	OTHER	0	0	i
A0901_10800	A0901_10800 Diacylglycerol kinase	35.8	147290000	151470000	145750000	0	0	0	A0901	MS-21-014b	IR	1138291	3	0	NA	NA	NA	OTHER	0	0	i
A0901_10810	A0901_10810 Aspartyl/glutamyl-tRNA(Asn/Gln) amidotransferase subunit B	53.427	857150000	974370000	949340000	0	0	0	A0901	MS-21-014b	J	1139291	3	0	NA	NA	NA	OTHER	0	0	i
A0901_10820	A0901_10820 Glutamyl-tRNA(Gln) amidotransferase subunit A	52.37	841020000	638640000	755530000	0	0	0	A0901	MS-21-014b	J	1140712	3	0	NA	NA	NA	OTHER	0	0	i
A0901_10830	A0901_10830 Glutamyl-tRNA(Gln) amidotransferase subunit C	11.103	163010000	207660000	182750000	0	0	0	A0901	MS-21-014b	J	1142178	3	0	NA	NA	NA	OTHER	0	0	i
A0901_10840	A0901_10840 hypothetical protein	40.677	179540000	211560000	198680000	81040000	66088000	35433000	A0901	MS-21-014b	R	1142546	3	3	NA	NA	NA	LIPO(Sec/SPII)	0	Y	n6-17c22/23o
A0901_10850	A0901_10850 DNA ligase	74.996	114340000	118460000	127710000	0	0	0	A0901	MS-21-014b	L	1143665	3	0	NA	NA	NA	OTHER	0	0	i
A0901_10860	A0901_10860 ATP-dependent DNA helicase PcrA	85.531	270640000	263720000	278240000	0	0	0	A0901	MS-21-014b	L	1145695	3	0	NA	NA	NA	OTHER	0	0	i
A0901_10870	A0901_10870 Xanthine phosphoribosyltransferase	21.292	27225000	25821000	26418000	0	0	0	A0901	MS-21-014b	F	1148063	3	0	NA	NA	NA	OTHER	0	0	i
A0901_10910	A0901_10910 30S ribosomal protein S9	14.182	6274300000	6376000000	4089900000	486400000	504150000	280540000	A0901	MS-21-014b	J	1150451	3	3	NA	NA	NA	OTHER	0	0	i
A0901_10920	A0901_10920 50S ribosomal protein L13	16.062	2976200000	3109900000	2859600000	16166000	0	0	A0901	MS-21-014b	J	1150857	3	1	NA	NA	NA	OTHER	0	0	i
A0901_10930	A0901_10930 tRNA pseudouridine synthase A	30.807	8247900	23552000	16579000	0	0	0	A0901	MS-21-014b	J	1151422	3	0	NA	NA	NA	OTHER	0	0	i
A0901_10960	A0901_10960 Energy-coupling factor transporter ATP-binding protein EcfA1	31.397	38808000	38565000	42682000	0	0	0	A0901	MS-21-014b	PR	1153864	3	0	NA	NA	NA	OTHER	0	0	i
A0901_10970	A0901_10970 50S ribosomal protein L17	14.215	2412900000	2744300000	2675400000	121790000	40634000	0	A0901	MS-21-014b	J	1154868	3	2	NA	NA	NA	OTHER	0	0	i
A0901_10980	A0901_10980 DNA-directed RNA polymerase subunit alpha	34.954	2473500000	2300700000	1947200000	17556000	0	13806000	A0901	MS-21-014b	K	1155273	3	2	NA	NA	NA	OTHER	0	0	i
A0901_10990	A0901_10990 30S ribosomal protein S11	13.777	1770900000	1876400000	1549900000	0	0	0	A0901	MS-21-014b	J	1156297	3	0	NA	NA	NA	OTHER	0	0	i
A0901_11000	A0901_11000 30S ribosomal protein S13	13.731	2515600000	3012900000	2281900000	109840000	0	0	A0901	MS-21-014b	J	1156710	3	1	NA	NA	NA	OTHER	0	Y	n15-25c30/31o
A0901_11010	A0901_11010 50S ribosomal protein L36	4.4234	107890000	68415000	97740000	0	0	0	A0901	MS-21-014b	J	1157103	3	0	NA	NA	NA	OTHER	0	0	i
A0901_11020	A0901_11020 Translation initiation factor IF-1	8.3155	421950000	281020000	364280000	0	0	0	A0901	MS-21-014b	J	1157253	3	0	NA	NA	NA	OTHER	0	0	i
A0901_11030	A0901_11030 Adenylate kinase	24.634	1041100000	595280000	860320000	0	0	0	A0901	MS-21-014b	F	1157628	3	0	NA	NA	NA	OTHER	0	Y	n5-14c19/20o
A0901_11040	A0901_11040 Protein translocase subunit SecY	47.759	49558000	61534000	41296000	0	0	0	A0901	MS-21-014b	U	1158312	3	0	NA	NA	NA	OTHER	10	0	i20-39o67-87i115-135o147-167i179-199o211-235i265-289o309-330i368-390o396-414i
A0901_11050	A0901_11050 50S ribosomal protein L15	15.522	1232000000	921010000	1148000000	0	0	31159000	A0901	MS-21-014b	J	1159629	3	1	NA	NA	NA	OTHER	0	0	i
A0901_11060	A0901_11060 50S ribosomal protein L30	6.6919	340630000	1195900000	677410000	0	0	0	A0901	MS-21-014b	J	1160086	3	0	NA	NA	NA	OTHER	0	0	i
A0901_11070	A0901_11070 30S ribosomal protein S5	17.524	7032900000	7366700000	7057500000	15652000	9203400	0	A0901	MS-21-014b	J	1160283	3	2	NA	NA	NA	OTHER	0	0	i
A0901_11080	A0901_11080 50S ribosomal protein L18	13.009	804570000	765770000	833820000	0	0	0	A0901	MS-21-014b	J	1160807	3	0	NA	NA	NA	OTHER	0	0	i
A0901_11090	A0901_11090 50S ribosomal protein L6	19.715	3246000000	3270600000	3249000000	0	0	0	A0901	MS-21-014b	J	1161218	3	0	NA	NA	NA	OTHER	0	0	i
A0901_11100	A0901_11100 30S ribosomal protein S8	14.713	2420700000	2585300000	2935800000	0	0	0	A0901	MS-21-014b	J	1161789	3	0	NA	NA	NA	OTHER	0	0	i
A0901_11120	A0901_11120 50S ribosomal protein L5	20.245	5657600000	5365200000	5890200000	312330000	142700000	125890000	A0901	MS-21-014b	J	1162425	3	3	NA	NA	NA	OTHER	0	0	i
A0901_11130	A0901_11130 50S ribosomal protein L24	11.081	2509100000	2579500000	2052900000	0	0	0	A0901	MS-21-014b	J	1162996	3	0	NA	NA	NA	OTHER	0	0	i
A0901_11140	A0901_11140 50S ribosomal protein L14	13.195	2429200000	2763700000	2657000000	131200000	82937000	0	A0901	MS-21-014b	J	1163337	3	2	NA	NA	NA	OTHER	0	0	i
A0901_11150	A0901_11150 30S ribosomal protein S17	10.109	1933200000	1518900000	1875900000	0	0	0	A0901	MS-21-014b	J	1163758	3	0	NA	NA	NA	OTHER	0	0	i
A0901_11160	A0901_11160 50S ribosomal protein L29	7.6017	2636700000	2147900000	2342500000	0	0	0	A0901	MS-21-014b	J	1164043	3	0	NA	NA	NA	OTHER	0	0	i
A0901_11170	A0901_11170 50S ribosomal protein L16	15.958	2706000000	3997500000	3201000000	940490000	500300000	214150000	A0901	MS-21-014b	J	1164227	3	3	NA	NA	NA	OTHER	0	0	i
A0901_11180	A0901_11180 30S ribosomal protein S3	24.815	4431900000	4739500000	4654300000	213480000	201960000	176310000	A0901	MS-21-014b	J	1164664	3	3	NA	NA	NA	OTHER	0	0	i
A0901_11190	A0901_11190 50S ribosomal protein L22	12.429	2537500000	2441900000	2818300000	192860000	0	0	A0901	MS-21-014b	J	1165348	3	1	NA	NA	NA	OTHER	0	0	i
A0901_11200	A0901_11200 30S ribosomal protein S19	10.463	1865900000	1444300000	1601000000	326780000	0	0	A0901	MS-21-014b	J	1165712	3	1	NA	NA	NA	OTHER	0	0	i
A0901_11210	A0901_11210 50S ribosomal protein L2	30.365	3449500000	2713800000	1960800000	665430000	480940000	533310000	A0901	MS-21-014b	J	1166051	3	3	NA	NA	NA	OTHER	0	0	i
A0901_11220	A0901_11220 50S ribosomal protein L23	10.983	4327300000	1979400000	3526800000	36355000	0	0	A0901	MS-21-014b	J	1166916	3	1	NA	NA	NA	OTHER	0	0	i
A0901_11230	A0901_11230 50S ribosomal protein L4	22.554	4057000000	5130000000	4431100000	424640000	286410000	282810000	A0901	MS-21-014b	J	1167203	3	3	NA	NA	NA	OTHER	0	0	i
A0901_11240	A0901_11240 50S ribosomal protein L3	23.016	5942800000	5842800000	6802000000	154980000	50081000	35518000	A0901	MS-21-014b	J	1167844	3	3	NA	NA	NA	OTHER	0	0	i
A0901_11250	A0901_11250 30S ribosomal protein S10	11.522	3957100000	4286100000	4061500000	180990000	145110000	127310000	A0901	MS-21-014b	J	1168514	3	3	NA	NA	NA	OTHER	0	0	i
A0901_11260	A0901_11260 Elongation factor G	76.758	23965000000	24016000000	26328000000	8072700	0	0	A0901	MS-21-014b	J	1169267	3	1	NA	NA	NA	OTHER	0	0	i
A0901_11270	A0901_11270 30S ribosomal protein S7	17.822	6029400000	7804000000	6799500000	127540000	62240000	0	A0901	MS-21-014b	J	1171466	3	2	NA	NA	NA	OTHER	0	0	i
A0901_11280	A0901_11280 30S ribosomal protein S12	15.189	593240000	984780000	461810000	233010000	228640000	107570000	A0901	MS-21-014b	J	1171977	3	3	NA	NA	NA	OTHER	0	0	i
A0901_11300	A0901_11300 DNA-directed RNA polymerase subunit beta	136.06	5658800000	5692300000	6149800000	118670000	80857000	58955000	A0901	MS-21-014b	K	1173261	3	3	NA	NA	NA	OTHER	0	0	i
A0901_11310	A0901_11310 DNA-directed RNA polymerase subunit beta	134.5	6238600000	6756900000	6610100000	139020000	23348000	18442000	A0901	MS-21-014b	K	1176941	3	3	NA	NA	NA	OTHER	0	0	i
A0901_11320	A0901_11320 Negative regulator of genetic competence ClpC/MecB	92.376	419540000	482790000	471120000	0	0	0	A0901	MS-21-014b	O	1180816	3	0	NA	NA	NA	OTHER	0	0	i
A0901_11420	A0901_11420 Serine--tRNA ligase	48.185	391570000	458010000	423860000	0	0	0	A0901	MS-21-014b	J	1184876	3	0	NA	NA	NA	OTHER	0	0	i
A0901_11430	A0901_11430 Deoxyguanosine kinase	24.864	89390000	103260000	88641000	0	0	0	A0901	MS-21-014b	F	1186437	3	0	NA	NA	NA	OTHER	0	0	i
A0901_11470	A0901_11470 hypothetical protein	25.409	18318000	22864000	26907000	0	0	0	A0901	MS-21-014b	I	1190372	3	0	NA	NA	NA	OTHER	6	0	i12-29o64-83i90-110o130-147i159-179o185-204i
A0901_11520	A0901_11520 HTH-type transcriptional regulator MntR	24.421	67890000	81862000	80495000	0	0	0	A0901	MS-21-014b	NA	1193750	3	0	NA	NA	NA	OTHER	0	0	i
A0901_11620	A0901_11620 Fumarate reductase flavoprotein subunit	50.138	43631000	46128000	48738000	0	0	0	A0901	MS-21-014b	C	1201811	3	0	NA	NA	NA	OTHER	0	0	i
A0901_11630	A0901_11630 Alcohol dehydrogenase 1	36.224	1970300000	1633200000	2089500000	0	0	0	A0901	MS-21-014b	G	1203276	3	0	NA	NA	NA	OTHER	0	0	i
A0901_11660	A0901_11660 Gamma-glutamyl phosphate reductase	45.402	17271000	18127000	18202000	0	0	0	A0901	MS-21-014b	E	1206311	3	0	NA	NA	NA	OTHER	0	0	i
A0901_11670	A0901_11670 hypothetical protein	34.805	0	0	0	1264300000	1161900000	1196800000	A0901	MS-21-014b	NA	1207599	0	3	NA	NA	NA	SP(Sec/SPI)	0	Y	n10-21c29/30o
A0901_11680	A0901_11680 hypothetical protein	20.389	0	0	0	1480000000	2732500000	1433100000	A0901	MS-21-014b	NA	1209651	0	3	NA	NA	NA	SP(Sec/SPI)	0	Y	n4-15c19/20o
A0901_11690	A0901_11690 GMP synthase [glutamine-hydrolyzing]	57.864	2014200000	2307900000	2331100000	0	0	0	A0901	MS-21-014b	NA	1210381	3	0	NA	NA	NA	OTHER	0	0	i
A0901_11710	A0901_11710 DNA helicase IV	88.812	102620000	118410000	106440000	0	0	0	A0901	MS-21-014b	L	1213047	3	0	NA	NA	NA	OTHER	0	0	i
A0901_11720	A0901_11720 2,3-bisphosphoglycerate-dependentphosphoglycerate mutase	24.209	196160000	124770000	176830000	0	0	0	A0901	MS-21-014b	G	1215500	3	0	NA	NA	NA	OTHER	0	0	i
A0901_11730	A0901_11730 Oligopeptide transport ATP-binding protein OppF	35.521	117330000	128320000	109990000	0	0	0	A0901	MS-21-014b	O	1216208	3	0	NA	NA	NA	OTHER	0	0	i
A0901_11740	A0901_11740 Oligopeptide transport ATP-binding protein OppD	38.479	77603000	79995000	89667000	0	0	0	A0901	MS-21-014b	EP	1217161	3	0	NA	NA	NA	OTHER	0	0	i
A0901_11750	A0901_11750 Oligopeptide transport system permease protein OppC	36.989	45996000	50701000	46852000	0	0	0	A0901	MS-21-014b	EP	1218217	3	0	NA	NA	NA	OTHER	7	0	i50-71o139-164i176-196o202-219i250-270o276-294i306-325o
A0901_11770	A0901_11770 Dipeptide-binding protein DppE	59.356	293780000	324330000	201080000	99302000	105190000	63092000	A0901	MS-21-014b	E	1220297	3	3	NA	NA	NA	LIPO(Sec/SPII)	0	Y	n9-20c24/25o
A0901_11780	A0901_11780 GTPase HflX	47.693	91019000	98460000	100370000	0	0	0	A0901	MS-21-014b	J	1222240	3	0	NA	NA	NA	OTHER	0	0	i
A0901_11820	A0901_11820 hypothetical protein	15.628	63839000	60630000	58567000	0	0	0	A0901	MS-21-014b	F	1225147	3	0	NA	NA	NA	OTHER	0	0	i
A0901_11830	A0901_11830 Xaa-Pro dipeptidyl-peptidase	91.584	123030000	137380000	130140000	0	0	0	A0901	MS-21-014b	R	1225705	3	0	NA	NA	NA	OTHER	0	0	i
A0901_11840	A0901_11840 Proline iminopeptidase	34.805	140000000	138990000	134310000	0	0	0	A0901	MS-21-014b	HR	1228162	3	0	NA	NA	NA	OTHER	0	0	i
A0901_11860	A0901_11860 Energy-dependent translational throttle protein EttA	58.968	37925000	51299000	42989000	0	0	0	A0901	MS-21-014b	R	1230290	3	0	NA	NA	NA	OTHER	0	0	i
A0901_11870	A0901_11870 Virulence protein	14.082	167540000	190190000	209630000	0	0	0	A0901	MS-21-014b	Q	1232041	3	0	NA	NA	NA	OTHER	0	0	i
A0901_11880	A0901_11880 Aspartate-proton symporter	60.684	80537000	27202000	44946000	12239000	0	0	A0901	MS-21-014b	E	1232582	3	1	NA	NA	NA	OTHER	14	0	i12-30o42-64i85-113o133-153i165-184o196-217i237-262o282-300i342-362o368-387i408-426o432-448i460-482o488-506i
A0901_11890	A0901_11890 hypothetical protein	35.841	75619000	86588000	73253000	0	0	0	A0901	MS-21-014b	R	1234599	3	0	NA	NA	NA	SP(Sec/SPI)	0	Y	n4-14c18/19o
A0901_11910	A0901_11910 Thiamine import ATP-binding protein ThiQ	28.773	67392000	82859000	71280000	0	0	0	A0901	MS-21-014b	R	1236480	3	0	NA	NA	NA	OTHER	0	0	i
A0901_11960	A0901_11960 hypothetical protein	69.276	47611000	45743000	51248000	0	0	0	A0901	MS-21-014b	R	1239758	3	0	NA	NA	NA	OTHER	0	0	i
A0901_12000	A0901_12000 hypothetical protein	36.983	0	0	0	214800000	189230000	118520000	A0901	MS-21-014b	M	1244765	0	3	NA	NA	NA	LIPO(Sec/SPII)	0	Y	n8-16c20/21o
A0901_12050	A0901_12050 hypothetical protein	44.27	10039000	9728400	9575000	0	0	0	A0901	MS-21-014b	NA	1249008	3	0	NA	NA	NA	OTHER	0	0	i
A0901_12060	A0901_12060 putative L-asparaginase	35.214	57917000	58967000	57732000	0	0	0	A0901	MS-21-014b	JE	1250183	3	0	NA	NA	NA	OTHER	0	0	i
A0901_12120	A0901_12120 DegV domain-containing protein	31.315	204550000	225990000	198370000	0	0	0	A0901	MS-21-014b	I	1255988	3	0	NA	NA	NA	OTHER	0	0	i
A0901_12150	A0901_12150 6-phosphogluconolactonase	37.928	318710000	341020000	363690000	0	0	0	A0901	MS-21-014b	G	1259960	3	0	NA	NA	NA	OTHER	0	0	i
A0901_12180	A0901_12180 hypothetical protein	15.967	11636000	12124000	13979000	0	0	0	A0901	MS-21-014b	NA	1263786	3	0	NA	NA	NA	OTHER	0	0	i
A0901_12190	A0901_12190 Peroxide operon regulator	17.649	29455000	39859000	32983000	0	0	0	A0901	MS-21-014b	P	1264290	3	0	NA	NA	NA	OTHER	0	0	i
A0901_12200	A0901_12200 Aspartate-semialdehyde dehydrogenase	39.44	30772000	33886000	31890000	0	0	0	A0901	MS-21-014b	E	1264805	3	0	NA	NA	NA	OTHER	0	0	i
A0901_12310	A0901_12310 Phosphoenolpyruvate carboxylase	57.562	71821000	78737000	68213000	0	0	0	A0901	MS-21-014b	G	1277373	3	0	NA	NA	NA	OTHER	0	0	i
A0901_12320	A0901_12320 putative N-acetyl-LL-diaminopimelate aminotransferase	42.903	68322000	91121000	73117000	0	0	0	A0901	MS-21-014b	E	1278898	3	0	NA	NA	NA	OTHER	0	0	i
A0901_12400	A0901_12400 hypothetical protein	72.329	61512000	78291000	84994000	0	0	0	A0901	MS-21-014b	E	1286651	3	0	NA	NA	NA	OTHER	0	0	i
A0901_12430	A0901_12430 Glycine betaine/carnitine transport ATP-binding protein GbuA	45.133	130830000	154130000	144180000	0	0	0	A0901	MS-21-014b	E	1290744	3	0	NA	NA	NA	OTHER	0	0	i
A0901_12460	A0901_12460 Neutral endopeptidase	72.438	57678000	59690000	59023000	0	0	0	A0901	MS-21-014b	O	1293810	3	0	NA	NA	NA	OTHER	0	0	i
A0901_12480	A0901_12480 hypothetical protein	32.633	85188000	91198000	98927000	0	0	0	A0901	MS-21-014b	S	1297265	3	0	NA	NA	NA	OTHER	1	0	i7-27o
A0901_12490	A0901_12490 Methionine aminopeptidase 1	29.399	218720000	244220000	245100000	0	0	0	A0901	MS-21-014b	J	1298292	3	0	NA	NA	NA	OTHER	0	0	i
A0901_12500	A0901_12500 Formate dehydrogenase, mitochondrial	34.507	491500000	475990000	447750000	0	0	0	A0901	MS-21-014b	H	1299141	3	0	NA	NA	NA	OTHER	0	0	i
A0901_12530	A0901_12530 Ribonuclease H	51.262	11373000	13800000	16024000	0	0	0	A0901	MS-21-014b	NA	1302601	3	0	NA	NA	NA	OTHER	0	0	i
A0901_12550	A0901_12550 Hydroxymethylpyrimidine/phosphomethylpyrimidinekinase	29.06	126300000	119370000	139890000	0	0	0	A0901	MS-21-014b	H	1304318	3	0	NA	NA	NA	OTHER	0	0	i
A0901_12650	A0901_12650 Cold shock protein 1	7.1077	3139200000	3555800000	3636300000	243900000	0	0	A0901	MS-21-014b	K	1313953	3	1	NA	NA	NA	OTHER	0	0	i
A0901_12660	A0901_12660 hypothetical protein	20.438	20455000	52567000	54479000	0	0	0	A0901	MS-21-014b	K	1314266	3	0	NA	NA	NA	OTHER	0	0	i
A0901_12760	A0901_12760 hypothetical protein	34.34	217610000	214170000	186920000	0	0	0	A0901	MS-21-014b	S	1323444	3	0	NA	NA	NA	OTHER	5	0	o20-40i61-82o88-110i122-143o175-206i
A0901_12770	A0901_12770 Putative membrane protein YdgH	97.154	132560000	122250000	163340000	0	0	0	A0901	MS-21-014b	NA	1324506	3	0	NA	NA	NA	SP(Sec/SPI)	11	Y	n11-26c34/35o181-199i206-227o233-253i282-304o310-332i362-381o729-748i755-779o791-810i831-852o858-885i
A0901_12800	A0901_12800 Glyoxal reductase	34.48	127340000	129670000	161110000	0	0	0	A0901	MS-21-014b	Q	1328937	3	0	NA	NA	NA	OTHER	0	0	i
A0901_12810	A0901_12810 UDP-glucose 4-epimerase	36.247	302520000	367160000	343680000	0	0	0	A0901	MS-21-014b	M	1329948	3	0	NA	NA	NA	OTHER	0	0	i
A0901_12820	A0901_12820 3-oxoacyl-[acyl-carrier-protein] synthase 2	43.607	2446000000	2518800000	2639100000	0	0	0	A0901	MS-21-014b	IQ	1331053	3	0	NA	NA	NA	OTHER	0	0	i
A0901_12830	A0901_12830 3-hydroxyacyl-[acyl-carrier-protein] dehydratase FabZ	16.426	299890000	351690000	356590000	0	0	0	A0901	MS-21-014b	I	1332306	3	0	NA	NA	NA	OTHER	0	0	i
A0901_12850	A0901_12850 Enoyl-[acyl-carrier-protein] reductase [NADH] FabI	27.07	2519700000	2406100000	2593800000	0	0	0	A0901	MS-21-014b	I	1333701	3	0	NA	NA	NA	OTHER	0	0	i
A0901_12860	A0901_12860 Acetyl-coenzyme A carboxylase carboxyl transferase subunit alpha	28.083	81711000	79643000	83671000	0	0	0	A0901	MS-21-014b	I	1334505	3	0	NA	NA	NA	OTHER	0	0	i
A0901_12870	A0901_12870 Acetyl-coenzyme A carboxylase carboxyl transferase subunit beta	30.14	90929000	100600000	94686000	0	0	0	A0901	MS-21-014b	I	1335288	3	0	NA	NA	NA	OTHER	0	0	i
A0901_12880	A0901_12880 2-oxoglutarate carboxylase small subunit	50.736	269370000	260740000	250830000	0	0	0	A0901	MS-21-014b	I	1336096	3	0	NA	NA	NA	OTHER	0	0	i
A0901_12890	A0901_12890 3-hydroxyacyl-[acyl-carrier-protein] dehydratase FabZ	15.499	33513000	42087000	32654000	0	0	0	A0901	MS-21-014b	I	1337490	3	0	NA	NA	NA	OTHER	0	0	i
A0901_12900	A0901_12900 Biotin carboxyl carrier protein of acetyl-CoA carboxylase	15.672	476770000	618100000	507080000	0	0	0	A0901	MS-21-014b	I	1337906	3	0	NA	NA	NA	OTHER	0	0	i
A0901_12910	A0901_12910 3-oxoacyl-[acyl-carrier-protein] reductase FabG	26.648	1137900000	1348700000	1236800000	0	0	0	A0901	MS-21-014b	I	1338390	3	0	NA	NA	NA	OTHER	0	0	i
A0901_12920	A0901_12920 Malonyl CoA-acyl carrier protein transacylase	32.745	150560000	99682000	123190000	0	0	0	A0901	MS-21-014b	I	1339133	3	0	NA	NA	NA	OTHER	0	0	i
A0901_12930	A0901_12930 Acyl carrier protein	9.1289	958280000	1397500000	1325800000	0	0	0	A0901	MS-21-014b	I	1340066	3	0	NA	NA	NA	OTHER	0	0	i
A0901_12940	A0901_12940 3-oxoacyl-[acyl-carrier-protein] synthase 3	34.772	54941000	69103000	72275000	0	0	0	A0901	MS-21-014b	I	1340347	3	0	NA	NA	NA	OTHER	0	0	i
A0901_12960	A0901_12960 Phosphoglucomutase	64.633	478720000	511590000	541920000	0	0	0	A0901	MS-21-014b	G	1342412	3	0	NA	NA	NA	OTHER	0	0	i
A0901_12980	A0901_12980 hypothetical protein	46.675	27397000	21516000	32388000	0	0	0	A0901	MS-21-014b	S	1345049	3	0	NA	NA	NA	OTHER	0	0	i
A0901_12990	A0901_12990 Oligoendopeptidase F, plasmid	68.579	40211000	47116000	41306000	0	0	0	A0901	MS-21-014b	E	1346347	3	0	NA	NA	NA	OTHER	0	0	i
A0901_13020	A0901_13020 hypothetical protein	33.078	25747000	33371000	23580000	81395000000	71542000000	52020000000	A0901	MS-21-014b	NA	1349487	3	3	Fhon211820	18	Y	SP(Sec/SPI)	0	Y	n4-22c26/27o
A0901_13030	A0901_13030 putative ABC transporter ATP-binding protein YbiT	60.95	515890000	659230000	595340000	0	0	0	A0901	MS-21-014b	R	1350542	3	0	NA	NA	NA	OTHER	0	0	i
A0901_13050	A0901_13050 hypothetical protein	12.49	71403000	84637000	87975000	0	0	0	A0901	MS-21-014b	R	1353108	3	0	NA	NA	NA	OTHER	0	0	i
A0901_13070	A0901_13070 hypothetical protein	18.03	12524000	22716000	14481000	0	0	0	A0901	MS-21-014b	S	1355009	3	0	NA	NA	NA	OTHER	2	0	i12-32o44-66i
A0901_13080	A0901_13080 Methylated-DNA--protein-cysteinemethyltransferase, inducible	19.41	14403000	12759000	10365000	0	0	0	A0901	MS-21-014b	L	1355499	3	0	NA	NA	NA	OTHER	0	0	i
A0901_13090	A0901_13090 hypothetical protein	25.099	14284000	16323000	12693000	1476300000	1430200000	966600000	A0901	MS-21-014b	NA	1356086	3	3	NA	NA	NA	SP(Sec/SPI)	0	Y	n15-25c33/34o
A0901_13100	A0901_13100 hypothetical protein	49.437	33503000	49331000	39948000	0	0	0	A0901	MS-21-014b	S	1356951	3	0	NA	NA	NA	OTHER	5	0	o15-38i50-70o163-180i192-209o215-235i
A0901_13130	A0901_13130 hypothetical protein	22.868	185450000	211250000	241270000	0	0	0	A0901	MS-21-014b	R	1359610	3	0	NA	NA	NA	OTHER	0	0	i
A0901_13160	A0901_13160 hypothetical protein	21.356	0	0	0	833140000	594140000	446080000	A0901	MS-21-014b	NA	1361533	0	3	NA	NA	NA	SP(Sec/SPI)	0	Y	n8-23c30/31o
A0901_13170	A0901_13170 Bacitracin transport ATP-binding protein BcrA	33.386	410590000	431340000	430290000	0	24664000	0	A0901	MS-21-014b	V	1362346	3	1	NA	NA	NA	OTHER	0	0	i
A0901_13180	A0901_13180 hypothetical protein	28.097	32298000	25890000	29731000	0	0	0	A0901	MS-21-014b	O	1363260	3	0	NA	NA	NA	OTHER	7	0	i21-39o51-73i94-118o138-159i166-189o195-213i225-242o
A0901_13200	A0901_13200 Organic hydroperoxide resistance transcriptional regulator	17.343	130480000	128560000	131710000	0	0	0	A0901	MS-21-014b	K	1365099	3	0	NA	NA	NA	OTHER	0	0	i
A0901_13240	A0901_13240 hypothetical protein	60.172	28361000	18775000	25076000	0	0	0	A0901	MS-21-014b	NA	1370633	3	0	NA	NA	NA	SP(Sec/SPI)	11	0	i12-33o78-102i114-135o141-159i171-195o207-231i243-262o274-296i308-325o331-351i360-380o
A0901_13250	A0901_13250 NADH oxidase	49.433	4250400000	4236200000	4505500000	34575000	0	0	A0901	MS-21-014b	I	1372253	3	1	NA	NA	NA	OTHER	0	0	i
A0901_13270	A0901_13270 hypothetical protein	150.26	2643300000	2568000000	2659500000	118310000000	90893000000	80222000000	A0901	MS-21-014b	GGG	1374704	3	3	NA	NA	NA	SP(Sec/SPI)	1	0	i21-40o
A0901_13300	A0901_13300 Oligopeptide-binding protein OppA	60.862	153940000	186830000	178330000	343320000	300560000	194490000	A0901	MS-21-014b	E	1380629	3	3	NA	NA	NA	LIPO(Sec/SPII)	0	Y	n4-14c19/20o
A0901_13310	A0901_13310 hypothetical protein	12.92	28942000	49696000	31267000	0	0	0	A0901	MS-21-014b	NA	1382669	3	0	NA	NA	NA	SP(Sec/SPI)	0	Y	n8-19c26/27o
A0901_13330	A0901_13330 hypothetical protein	5.7947	153700000	173460000	150740000	0	0	0	A0901	MS-21-014b	NA	1383348	3	0	NA	NA	NA	OTHER	0	0	i
A0901_13360	A0901_13360 hypothetical protein	104.35	1287700000	1444400000	1449200000	35319000000	27511000000	27020000000	A0901	MS-21-014b	G	1384417	3	3	NA	NA	NA	SP(Sec/SPI)	0	Y	n17-32c40/41o
A0901_13430	A0901_13430 hypothetical protein	35.366	9696000	12031000	14529000	0	0	0	A0901	MS-21-014b	NA	1392926	3	0	NA	NA	NA	OTHER	0	0	i
A0901_13490	A0901_13490 Tyrosine-protein kinase YwqD	26.026	68697000	70141000	65199000	0	0	0	A0901	MS-21-014b	D	1398045	3	0	NA	NA	NA	OTHER	0	0	i
A0901_13500	A0901_13500 putative capsular polysaccharide biosynthesis protein YwqC	26.101	34284000	37454000	35025000	0	0	0	A0901	MS-21-014b	M	1398777	3	0	NA	NA	NA	OTHER	2	0	o25-45i177-196o
A0901_13510	A0901_13510 Polyisoprenyl-teichoic acid--peptidoglycan teichoic acid transferase TagU	36.019	171800000	141830000	154570000	15920000	17850000	0	A0901	MS-21-014b	M	1399712	3	2	NA	NA	NA	SP(Sec/SPI)	1	0	i26-46o
A0901_13620	A0901_13620 Protein LemA	22.521	148890000	181810000	163000000	0	0	0	A0901	MS-21-014b	M	1411292	3	0	NA	NA	NA	SP(Sec/SPI)	1	0	i12-31o
A0901_13640	A0901_13640 hypothetical protein	44.237	28358000	34195000	27987000	0	0	0	A0901	MS-21-014b	NA	1412896	3	0	NA	NA	NA	OTHER	0	0	i
A0901_13670	A0901_13670 Fumarate hydratase class II	50.363	28914000	35411000	33038000	0	0	0	A0901	MS-21-014b	C	1415540	3	0	NA	NA	NA	OTHER	0	0	i
A0901_13750	A0901_13750 Oligopeptide-binding protein OppA	60.074	1483600000	1733200000	1606900000	1260600000	1064400000	872260000	A0901	MS-21-014b	E	1424108	3	3	NA	NA	NA	LIPO(Sec/SPII)	0	Y	n6-16c21/22o
A0901_13760	A0901_13760 Dipeptide-binding protein DppE	59.957	432610000	462960000	352560000	139950000	98281000	78993000	A0901	MS-21-014b	E	1426157	3	3	NA	NA	NA	LIPO(Sec/SPII)	0	Y	n9-16c21/22o
A0901_13770	A0901_13770 Gamma-glutamyl-gamma-aminobutyrate hydrolase PuuD	27.32	173840000	169320000	168120000	0	0	0	A0901	MS-21-014b	E	1427964	3	0	NA	NA	NA	OTHER	0	0	i
A0901_13800	A0901_13800 2-methoxy-6-polyprenyl-1,4-benzoquinolmethylase, mitochondrial	27.357	127140000	184110000	124340000	0	0	0	A0901	MS-21-014b	H	1430163	3	0	NA	NA	NA	OTHER	2	0	i20-38o44-63i
A0901_13810	A0901_13810 hypothetical protein	26.607	0	0	0	3358200000	2631000000	2731200000	A0901	MS-21-014b	NA	1431004	0	3	NA	NA	NA	SP(Sec/SPI)	0	Y	n10-21c26/27o
A0901_13820	A0901_13820 hypothetical protein	42.28	5442100	0	0	17006000000	13260000000	9775400000	A0901	MS-21-014b	NA	1431921	1	3	Fhon212560	20	Y	SP(Sec/SPI)	0	Y	n7-18c23/24o
A0901_13830	A0901_13830 Alpha-acetolactate decarboxylase	26.004	67141000	61556000	68366000	0	0	0	A0901	MS-21-014b	Q	1433117	3	0	NA	NA	NA	OTHER	0	0	i
A0901_13890	A0901_13890 hypothetical protein	22.138	82931000	79867000	68234000	0	0	0	A0901	MS-21-014b	NA	1438898	3	0	NA	NA	NA	LIPO(Sec/SPII)	0	Y	n7-18c22/23o
A0901_13920	A0901_13920 hypothetical protein	9.914	4682500	5032700	4813100	0	0	0	A0901	MS-21-014b	NA	1441046	3	0	NA	NA	NA	OTHER	0	0	i
A0901_13950	A0901_13950 hypothetical protein	37.278	23953000	12256000	7811100	84836000000	70340000000	616040000	A0901	MS-21-014b	NA	1442978	3	3	Fhon212640	21	Y	SP(Sec/SPI)	0	Y	n8-19c24/25o
A0901_13970	A0901_13970 hypothetical protein	27.999	0	0	0	1237800000	995630000	827690000	A0901	MS-21-014b	NA	1445304	0	3	Fhon212660	22	Y	SP(Sec/SPI)	0	Y	n4-15c20/21o
A0901_13990	A0901_13990 Acetolactate synthase	61.179	26467000	32726000	30827000	0	0	0	A0901	MS-21-014b	EH	1446646	3	0	NA	NA	NA	OTHER	0	0	i
A0901_14030	A0901_14030 Quinone oxidoreductase 2	30.939	41250000	33390000	42157000	0	0	0	A0901	MS-21-014b	R	1450185	3	0	NA	NA	NA	OTHER	0	0	i
A0901_14190	A0901_14190 D-alanyl-D-alanine carboxypeptidase DacA	34.816	0	0	0	2127700000	2124400000	1643300000	A0901	MS-21-014b	M	1465574	0	3	NA	NA	NA	SP(Sec/SPI)	0	Y	n10-21c26/27o
A0901_14220	A0901_14220 Aminopeptidase N	94.955	66992000	72664000	74435000	0	0	0	A0901	MS-21-014b	E	1467941	3	0	NA	NA	NA	OTHER	0	0	i
A0901_14270	A0901_14270 hypothetical protein	18.369	7100500	6546800	8054900	0	0	0	A0901	MS-21-014b	NA	1476463	3	0	NA	NA	NA	OTHER	4	0	i35-57o63-85i105-130o136-154i
A0901_14300	A0901_14300 Ribosomal RNA large subunit methyltransferase H	18.182	36612000	43470000	49616000	0	0	0	A0901	MS-21-014b	J	1477802	3	0	NA	NA	NA	OTHER	0	0	i
A0901_14310	A0901_14310 Dye-decolorizing peroxidase YfeX	35.974	399480000	481600000	457320000	0	0	0	A0901	MS-21-014b	P	1478746	3	0	NA	NA	NA	OTHER	0	0	i
A0901_14320	A0901_14320 Vegetative catalase	55.115	21301000	32987000	21080000	0	0	0	A0901	MS-21-014b	P	1479878	3	0	NA	NA	NA	OTHER	0	0	i
A0901_14330	A0901_14330 hypothetical protein	14.514	17179000	19872000	19644000	4287300000	3023100000	3384400000	A0901	MS-21-014b	NA	1481517	3	3	NA	NA	NA	SP(Sec/SPI)	1	0	i7-28o
A0901_14420	A0901_14420 hypothetical protein	27.873	38606000	43909000	40587000	0	0	0	A0901	MS-21-014b	I	1487511	3	0	NA	NA	NA	OTHER	0	0	i
A0901_14450	A0901_14450 Manganese-binding lipoprotein MntA	33.235	107830000	102360000	101020000	0	18041000	0	A0901	MS-21-014b	P	1489271	3	1	NA	NA	NA	LIPO(Sec/SPII)	0	Y	n6-21c28/29o
A0901_14460	A0901_14460 hypothetical protein	18.039	32977000	35399000	32198000	0	0	0	A0901	MS-21-014b	NA	1490241	3	0	NA	NA	NA	OTHER	0	0	i
A0901_14480	A0901_14480 putative ABC transporter permease	38.767	8375500	10514000	11811000	0	0	0	A0901	MS-21-014b	M	1491429	3	0	NA	NA	NA	SP(Sec/SPI)	4	0	i15-36o237-257i278-306o318-338i
A0901_14500	A0901_14500 NADH peroxidase	49.556	9116700000	9686000000	9668600000	0	0	0	A0901	MS-21-014b	I	1493218	3	0	NA	NA	NA	OTHER	0	0	i
A0901_14510	A0901_14510 hypothetical protein	28.374	21936000	28480000	28104000	0	0	0	A0901	MS-21-014b	NA	1494979	3	0	NA	NA	NA	OTHER	0	Y	n8-19c24/25o
A0901_14550	A0901_14550 hypothetical protein	38.168	3779000	2764200	0	13976000000	10626000000	6424300000	A0901	MS-21-014b	M	1496561	2	3	Fhon213150	23	Y	SP(Sec/SPI)	0	Y	n9-20c25/26o
A0901_14560	A0901_14560 Macrolide export ATP-binding/permease protein MacB	69.06	26912000	27473000	33786000	0	0	0	A0901	MS-21-014b	NA	1497794	3	0	NA	NA	NA	OTHER	4	0	i264-283o505-534i555-583o595-617i
A0901_14590	A0901_14590 putative MscS family protein YkuT	32.312	8392600	6319100	8114300	0	0	0	A0901	MS-21-014b	M	1501655	3	0	NA	NA	NA	OTHER	3	0	o28-53i74-93o99-119i
A0901_14610	A0901_14610 L-cystine import ATP-binding protein TcyC	27.586	71581000	76034000	69141000	0	0	0	A0901	MS-21-014b	E	1503404	3	0	NA	NA	NA	OTHER	0	0	i
A0901_14620	A0901_14620 putative amino-acid ABC transporter-binding protein	29.484	471210000	444520000	536780000	0	0	0	A0901	MS-21-014b	ET	1504162	3	0	NA	NA	NA	LIPO(Sec/SPII)	0	Y	n9-19c24/25o
A0901_14630	A0901_14630 hypothetical protein	88.782	47890000	46695000	47506000	0	0	0	A0901	MS-21-014b	NA	1505081	3	0	NA	NA	NA	SP(Sec/SPI)	1	Y	n18-29c36/37o814-833i
A0901_14640	A0901_14640 Hydrogen peroxide-inducible genes activator	33.658	22584000	24004000	21083000	0	0	0	A0901	MS-21-014b	K	1507751	3	0	NA	NA	NA	OTHER	0	0	i
A0901_14650	A0901_14650 Malolactic enzyme	59.92	42358000	53659000	45896000	0	0	0	A0901	MS-21-014b	C	1508770	3	0	NA	NA	NA	OTHER	0	0	i
A0901_14700	A0901_14700 putative ATP-dependent Clp protease ATP-binding subunit	77.079	997720000	1067900000	1074800000	0	0	0	A0901	MS-21-014b	O	1513306	3	0	NA	NA	NA	OTHER	0	0	i
A0901_14710	A0901_14710 Membrane-bound lytic murein transglycosylase F	52.95	1007500000	1173600000	1089800000	33811000	24053000	0	A0901	MS-21-014b	NA	1515815	3	2	NA	NA	NA	SP(Sec/SPI)	5	Y	n13-25c33/34o287-310i322-340o352-372i409-433o453-475i
A0901_14720	A0901_14720 Glutamine transport ATP-binding protein GlnQ	26.875	1110300000	1210400000	1251700000	0	24637000	0	A0901	MS-21-014b	E	1517257	3	1	NA	NA	NA	OTHER	0	0	i
A0901_14770	A0901_14770 Aldehyde-alcohol dehydrogenase	48.394	667620000	718460000	783340000	0	0	0	A0901	MS-21-014b	NA	1521401	3	0	NA	NA	NA	OTHER	0	0	i
A0901_14800	A0901_14800 ATP-dependent helicase/nuclease subunit A	141.95	32865000	39114000	35411000	0	0	0	A0901	MS-21-014b	L	1525283	3	0	NA	NA	NA	OTHER	0	0	i
A0901_14810	A0901_14810 ATP-dependent helicase/deoxyribonuclease subunit B	136.69	24563000	29319000	27084000	0	0	0	A0901	MS-21-014b	L	1529008	3	0	NA	NA	NA	OTHER	0	0	i
A0901_14840	A0901_14840 hypothetical protein	13.097	154950000	186670000	159600000	196820000	0	184920000	A0901	MS-21-014b	NA	1534091	3	2	NA	NA	NA	SP(Sec/SPI)	0	Y	n4-16c21/22o
A0901_14910	A0901_14910 Aldo-keto reductase IolS	34.341	295340000	368480000	359860000	0	0	0	A0901	MS-21-014b	HR	1540609	3	0	NA	NA	NA	OTHER	0	0	i
A0901_15000	A0901_15000 putative zinc-type alcohol dehydrogenase-like protein YdjJ	35.877	22799000000	22481000000	24779000000	1013900000	0	0	A0901	MS-21-014b	ER	1547968	3	1	NA	NA	NA	OTHER	0	0	i
A0901_15010	A0901_15010 hypothetical protein	14.744	199720000	251750000	210430000	0	0	0	A0901	MS-21-014b	Q	1548990	3	0	NA	NA	NA	OTHER	0	0	i
A0901_15040	A0901_15040 hypothetical protein	49.603	0	0	0	2795700000	2189700000	2292600000	A0901	MS-21-014b	M	1551988	0	3	NA	NA	NA	OTHER	0	0	i
A0901_15050	A0901_15050 hypothetical protein	24.52	420300000	412350000	479040000	723860000	634640000	526800000	A0901	MS-21-014b	NA	1553398	3	3	Fhon213630	24	Y	LIPO(Sec/SPII)	0	Y	n7-18c22/23o
A0901_15070	A0901_15070 Zinc import ATP-binding protein ZnuC	24.64	28285000	26647000	26497000	0	0	0	A0901	MS-21-014b	P	1554980	3	0	NA	NA	NA	OTHER	0	0	i
A0901_15080	A0901_15080 hypothetical protein	32.759	0	0	0	50828000	64856000	53064000	A0901	MS-21-014b	NA	1555777	0	3	NA	NA	NA	OTHER	1	0	i17-39o
A0901_15160	A0901_15160 Major cardiolipin synthase ClsA	56.341	21931000	21736000	21761000	0	0	0	A0901	MS-21-014b	I	1561837	3	0	NA	NA	NA	OTHER	2	0	i5-22o28-52i
A0901_15170	A0901_15170 hypothetical protein	36.922	47272000	47262000	47193000	0	0	0	A0901	MS-21-014b	NA	1563395	3	0	NA	NA	NA	OTHER	0	0	i
A0901_15180	A0901_15180 Dipeptide-binding protein DppE	59.942	0	0	0	23746000	64645000	37678000	A0901	MS-21-014b	E	1564401	0	3	NA	NA	NA	LIPO(Sec/SPII)	0	Y	n6-17c22/23o
A0901_15200	A0901_15200 hypothetical protein	14.989	577710000	670970000	564360000	0	0	0	A0901	MS-21-014b	NA	1567941	3	0	NA	NA	NA	OTHER	0	0	i
A0901_15210	A0901_15210 hypothetical protein	44.179	61266000	51475000	64304000	0	0	0	A0901	MS-21-014b	E	1568367	3	0	NA	NA	NA	OTHER	0	0	i
A0901_15360	A0901_15360 Aminopeptidase E	50.595	30417000	27846000	25456000	0	0	0	A0901	MS-21-014b	E	1586081	3	0	NA	NA	NA	OTHER	0	0	i
A0901_15390	A0901_15390 hypothetical protein	27.118	7383700	0	0	6034800000	5100000000	4786300000	A0901	MS-21-014b	NA	1590327	1	3	NA	NA	NA	SP(Sec/SPI)	0	Y	n5-16c24/25o
A0901_15410	A0901_15410 Signal peptidase IB	24.118	83202000	98759000	79073000	57590000	54165000	57241000	A0901	MS-21-014b	U	1591744	3	3	NA	NA	NA	OTHER	1	0	i20-42o
A0901_15430	A0901_15430 tRNA uridine 5-carboxymethylaminomethyl modification enzyme MnmG	71.749	181080000	197810000	190560000	0	0	0	A0901	MS-21-014b	J	1593104	3	0	NA	NA	NA	OTHER	0	0	i
A0901_15440	A0901_15440 tRNA modification GTPase MnmE	50.833	64732000	52208000	64129000	0	0	0	A0901	MS-21-014b	J	1595074	3	0	NA	NA	NA	OTHER	0	0	i
A0901_15450	A0901_15450 hypothetical protein	27.285	130120000	149970000	148730000	0	0	0	A0901	MS-21-014b	R	1596645	3	0	NA	NA	NA	OTHER	0	0	i
A0901_15470	A0901_15470 Ribonuclease P protein component	14.183	34774000	41285000	40672000	0	0	0	A0901	MS-21-014b	J	1598312	3	0	NA	NA	NA	OTHER	0	0	i
A1401_00010	A1401_00010 Chromosomal replication initiator protein DnaA	50.211	8515900	5072300	17944000	0	0	0	A1401	MS-21-014	L	1	3	0	NA	NA	NA	OTHER	0	0	i
A1401_00020	A1401_00020 Beta sliding clamp	41.453	14276000	11967000	19727000	0	0	0	A1401	MS-21-014	L	1511	3	0	NA	NA	NA	OTHER	0	0	i
A1401_00060	A1401_00060 DNA gyrase subunit B	72.81	9877400	8227200	13664000	0	0	0	A1401	MS-21-014	L	5443	3	0	NA	NA	NA	OTHER	0	0	i
A1401_00070	A1401_00070 DNA gyrase subunit A	94.106	30161000	23483000	37804000	0	0	0	A1401	MS-21-014	L	7448	3	0	NA	NA	NA	OTHER	0	0	i
A1401_00090	A1401_00090 hypothetical protein	40.685	4489600	8967900	1783900	1634300000	330280000	1030500000	A1401	MS-21-014	NA	11495	3	3	Fhon200090	1	Y	SP(Sec/SPI)	0	Y	n9-20c28/29o
A1401_00100	A1401_00100 30S ribosomal protein S6	11.294	256940000	195630000	366200000	0	0	0	A1401	MS-21-014	J	12767	3	0	NA	NA	NA	OTHER	0	0	i
A1401_00110	A1401_00110 Single-stranded DNA-binding protein A	17.987	23075000	15950000	38931000	0	0	0	A1401	MS-21-014	L	13102	3	0	NA	NA	NA	OTHER	0	0	i
A1401_00120	A1401_00120 30S ribosomal protein S18	9.1035	108100000	91494000	177140000	0	0	0	A1401	MS-21-014	J	13628	3	0	NA	NA	NA	OTHER	0	0	i
A1401_00140	A1401_00140 50S ribosomal protein L9	16.49	11996000	10382000	16612000	0	0	0	A1401	MS-21-014	J	16132	3	0	NA	NA	NA	OTHER	0	0	i
A1401_00350	A1401_00350 Anaerobic ribonucleoside-triphosphate reductase	83.179	2480500	2123200	3909600	0	0	0	A1401	MS-21-014	F	36117	3	0	NA	NA	NA	OTHER	0	0	i
A1401_00470	A1401_00470 Transcriptional regulatory protein WalR	27.082	37973000	31366000	45832000	0	0	0	A1401	MS-21-014	TK	47282	3	0	NA	NA	NA	OTHER	0	0	i
A1401_00480	A1401_00480 Sensor protein kinase WalK	69.547	1903300	1616900	2399200	0	0	0	A1401	MS-21-014	T	48016	3	0	NA	NA	NA	SP(Sec/SPI)	1	Y	n16-27c32/33o181-205i
A1401_00490	A1401_00490 hypothetical protein	49.822	9184100	6733100	13993000	0	0	0	A1401	MS-21-014	T	49862	3	0	NA	NA	NA	SP(Sec/SPI)	0	Y	n7-18c23/24o
A1401_00500	A1401_00500 hypothetical protein	31.276	1380500	1120200	1394600	0	0	0	A1401	MS-21-014	T	51178	3	0	NA	NA	NA	OTHER	1	0	o6-25i
A1401_00520	A1401_00520 Serine protease Do-like HtrA	41.532	17048000	14442000	24648000	0	0	0	A1401	MS-21-014	O	52898	3	0	Fhon200230	2	Y	SP(Sec/SPI)	0	Y	n11-21c26/27o
A1401_00530	A1401_00530 hypothetical protein	28.989	20888000	9782600	62967000	0	0	0	A1401	MS-21-014	P	54299	3	0	NA	NA	NA	SP(Sec/SPI)	8	0	i7-32o38-58i70-92o98-115i144-170o182-199i211-229o241-269i
A1401_00610	A1401_00610 Glutathione reductase	49.754	126440000	90936000	174290000	0	0	0	A1401	MS-21-014	C	64813	3	0	NA	NA	NA	OTHER	0	0	i
A1401_00620	A1401_00620 Glutathione amide reductase	48.384	17825000	15870000	26094000	0	0	0	A1401	MS-21-014	C	66305	3	0	NA	NA	NA	OTHER	0	0	i
A1401_00630	A1401_00630 Diacetyl reductase [(S)-acetoin forming]	26.774	63737000	51016000	89440000	0	0	0	A1401	MS-21-014	I	67865	3	0	NA	NA	NA	OTHER	0	0	i
A1401_00680	A1401_00680 Alpha,alpha-trehalose phosphorylase	83.303	69521000	57109000	98116000	0	0	0	A1401	MS-21-014	G	72119	3	0	NA	NA	NA	OTHER	0	0	i
A1401_00690	A1401_00690 Beta-phosphoglucomutase	23.906	39474000	35426000	54310000	0	0	0	A1401	MS-21-014	G	74323	3	0	NA	NA	NA	OTHER	0	0	i
A1401_00740	A1401_00740 hypothetical protein	41.007	0	0	0	23666000	10028000	25598000	A1401	MS-21-014	NA	78245	0	3	NA	NA	NA	SP(Sec/SPI)	0	Y	n6-19c31/32o
A1401_00770	A1401_00770 hypothetical protein	20.011	5915500	4843700	7305000	0	0	0	A1401	MS-21-014	NA	80326	3	0	NA	NA	NA	OTHER	0	0	i
A1401_00780	A1401_00780 Acetyl-CoA acetyltransferase	41.915	8852900	10821000	14871000	0	0	0	A1401	MS-21-014	I	80989	3	0	NA	NA	NA	OTHER	0	0	i
A1401_00820	A1401_00820 Proton/sodium-glutamate symport protein	45.069	3069100	2704100	5673800	0	0	0	A1401	MS-21-014	C	87976	3	0	NA	NA	NA	OTHER	10	0	i7-27o47-67i79-101o153-171i191-212o224-248i286-303o323-342i354-377o383-401i
A1401_00850	A1401_00850 6-phosphogluconate dehydrogenase, decarboxylating	52.955	232470000	193910000	1139300000	18021000	0	0	A1401	MS-21-014	G	91850	3	1	NA	NA	NA	OTHER	0	0	i
A1401_00860	A1401_00860 Glucose-6-phosphate 1-dehydrogenase	56.395	157710000	128810000	229890000	0	0	0	A1401	MS-21-014	G	93371	3	0	NA	NA	NA	OTHER	0	0	i
A1401_00890	A1401_00890 hypothetical protein	52.45	22314000	11883000	31176000	0	0	0	A1401	MS-21-014	R	96840	3	0	NA	NA	NA	LIPO(Sec/SPII)	4	0	o6-30i61-81o101-122i142-164o
A1401_00910	A1401_00910 hypothetical protein	43.355	9988900	10092000	16393000	202500000	53700000	315700000	A1401	MS-21-014	O	99713	3	3	NA	NA	NA	SP(Sec/SPI)	0	Y	n6-17c29/30o
A1401_00970	A1401_00970 hypothetical protein	52.379	25887000	16308000	33302000	76090000	303910000	98081000	A1401	MS-21-014	M	107089	3	3	NA	NA	NA	SP(Sec/SPI)	0	Y	n6-19c27/28o
A1401_01110	A1401_01110 hypothetical protein	66.836	13849000	11650000	19039000	0	0	0	A1401	MS-21-014	V	116485	3	0	NA	NA	NA	OTHER	0	0	i
A1401_01140	A1401_01140 hypothetical protein	12.689	5193100	5723700	6639900	0	0	0	A1401	MS-21-014	NA	119748	3	0	NA	NA	NA	SP(Sec/SPI)	0	Y	n7-18c22/23o
A1401_01160	A1401_01160 hypothetical protein	47.828	2084300	1231000	2346500	0	0	0	A1401	MS-21-014	NA	120595	3	0	NA	NA	NA	OTHER	0	0	i
A1401_01170	A1401_01170 hypothetical protein	43.442	7373300	5721600	9490900	0	0	0	A1401	MS-21-014	L	122130	3	0	NA	NA	NA	OTHER	0	0	i
A1401_01200	A1401_01200 2,3-bisphosphoglycerate-dependentphosphoglycerate mutase	32.436	0	0	0	5641400	4072500	10092000	A1401	MS-21-014	G	124356	0	3	NA	NA	NA	SP(Sec/SPI)	0	Y	n7-18c23/24o
A1401_01280	A1401_01280 Glucose-6-phosphate isomerase	50.285	7142600	5322100	10084000	0	0	0	A1401	MS-21-014	G	129235	3	0	NA	NA	NA	OTHER	0	0	i
A1401_01290	A1401_01290 Putative fructokinase	33.222	7077400	7186100	13200000	0	0	0	A1401	MS-21-014	GK	130609	3	0	NA	NA	NA	OTHER	0	0	i
A1401_01300	A1401_01300 Sucrose-6-phosphate hydrolase	53.861	5087700	3567100	5707700	0	0	0	A1401	MS-21-014	G	131767	3	0	NA	NA	NA	OTHER	0	0	i
A1401_01400	A1401_01400 Alcohol dehydrogenase	37.011	3634800	3630600	6293400	0	0	0	A1401	MS-21-014	ER	144824	3	0	NA	NA	NA	OTHER	0	0	i
A1401_01440	A1401_01440 Protein QmcA	30.916	18171000	11303000	21068000	0	0	0	A1401	MS-21-014	O	148606	3	0	NA	NA	NA	OTHER	0	0	i
A1401_01600	A1401_01600 hypothetical protein	141.37	83822	0	204880	209230000	98309000	278020000	A1401	MS-21-014	NA	160535	2	3	NA	NA	NA	SP(Sec/SPI)	0	Y	n9-20c28/29o
A1401_01640	A1401_01640 Serine hydroxymethyltransferase	44.989	4793700	4785400	8715900	0	0	0	A1401	MS-21-014	E	166096	3	0	NA	NA	NA	OTHER	0	0	i
A1401_01660	A1401_01660 Glyoxal reductase	32.509	5472800	6334300	9651500	0	0	0	A1401	MS-21-014	Q	168073	3	0	NA	NA	NA	OTHER	0	0	i
A1401_01740	A1401_01740 Xylulose-5-phosphate phosphoketolase	90.139	442220000	1082500000	611970000	3099300	0	8822200	A1401	MS-21-014	G	175204	3	2	NA	NA	NA	OTHER	0	0	i
A1401_01790	A1401_01790 Ammonia channel	47.407	7378800	6833100	12431000	0	0	0	A1401	MS-21-014	P	180855	3	0	NA	NA	NA	OTHER	11	0	o6-30i42-61o94-117i124-140o160-181i193-212o224-245i257-275o281-299i311-331o351-377i
A1401_01820	A1401_01820 Ribonuclease Y	59.694	2920100	2099000	3649600	0	0	0	A1401	MS-21-014	NA	183902	3	0	NA	NA	NA	SP(Sec/SPI)	0	Y	n4-19c31/32o
A1401_01860	A1401_01860 Pyrimidine-specific ribonucleoside hydrolase RihA	34.247	28047000	29061000	48286000	0	0	0	A1401	MS-21-014	F	188666	3	0	NA	NA	NA	OTHER	0	0	i
A1401_01870	A1401_01870 hypothetical protein	29.454	58641000	36242000	76033000	0	0	0	A1401	MS-21-014	S	189842	3	0	NA	NA	NA	OTHER	1	0	i7-29o
A1401_01880	A1401_01880 Ferredoxin--NADP reductase 2	36.116	2400700	1847000	2960200	0	0	0	A1401	MS-21-014	O	190703	3	0	NA	NA	NA	OTHER	0	0	i
A1401_01900	A1401_01900 Lipoteichoic acid synthase 1	80.715	3355600	3340500	5423000	0	0	0	A1401	MS-21-014	M	192568	3	0	NA	NA	NA	OTHER	4	Y	n15-26c32/33o48-68i73-96o131-149i161-179o
A1401_01920	A1401_01920 2,3-bisphosphoglycerate-dependentphosphoglycerate mutase	25.123	3328500	2396000	3131700	0	0	0	A1401	MS-21-014	G	195209	3	0	NA	NA	NA	OTHER	0	0	i
A1401_01930	A1401_01930 hypothetical protein	17.118	15748000	10711000	29875000	967310000	262260000	1025200000	A1401	MS-21-014	NA	195937	3	3	Fhon201820	8	Y	SP(Sec/SPI)	0	Y	n8-20c25/26o
A1401_01950	A1401_01950 hypothetical protein	25.783	24539000	24074000	40382000	0	0	0	A1401	MS-21-014	MN	197106	3	0	NA	NA	NA	SP(Sec/SPI)	1	0	i12-29o
A1401_01970	A1401_01970 Thioredoxin	12.199	11977000	6979800	20253000	0	0	0	A1401	MS-21-014	O	198603	3	0	NA	NA	NA	OTHER	0	0	i
A1401_02100	A1401_02100 GMP reductase	35.705	4952500	4647400	6987600	0	0	0	A1401	MS-21-014	F	213531	3	0	NA	NA	NA	OTHER	0	0	i
A1401_02110	A1401_02110 Adenylosuccinate synthetase	48.034	5911700	4483100	7529600	0	0	0	A1401	MS-21-014	F	214512	3	0	NA	NA	NA	OTHER	0	0	i
A1401_02120	A1401_02120 Adenylosuccinate lyase	49.199	23854000	18970000	30910000	0	0	0	A1401	MS-21-014	F	216036	3	0	NA	NA	NA	OTHER	0	0	i
A1401_02180	A1401_02180 hypothetical protein	789.44	18830000	13437000	36641000	52378000	20432000	48366000	A1401	MS-21-014	NA	220860	3	3	NA	NA	NA	SP(Sec/SPI)	0	Y	n24-35c39/40o
A1401_02190	A1401_02190 hypothetical protein	475.11	69475000	64647000	107750000	169860000	89167000	203130000	A1401	MS-21-014	NA	243640	3	3	Fhon202050	10	Y	SP(Sec/SPI)	1	0	i24-42o
A1401_02200	A1401_02200 hypothetical protein	880.69	3440900	3607900	5377900	0	0	0	A1401	MS-21-014	NA	257583	3	0	Fhon202060	11	Y	SP(Sec/SPI)	0	Y	n25-37c49/50o
A1401_02210	A1401_02210 hypothetical protein	596.37	4705400	5700300	9805400	0	6356800	18240000	A1401	MS-21-014	NA	282904	3	2	Fhon202070	12	Y	SP(Sec/SPI)	1	0	i24-43o
A1401_02230	A1401_02230 Poly(ribitol-phosphate)alpha-N-acetylglucosaminyltransferase	57.882	3729500	3235600	6563400	0	0	0	A1401	MS-21-014	M	309393	3	0	NA	NA	NA	OTHER	0	0	i
A1401_02240	A1401_02240 UDP-N-acetylglucosamine--peptideN-acetylglucosaminyltransferase GtfA subunit	63.104	10951000	9095500	17550000	0	0	0	A1401	MS-21-014	M	310910	3	0	NA	NA	NA	OTHER	0	0	i
A1401_02290	A1401_02290 23S rRNA (uracil-C(5))-methyltransferase RlmCD	52.605	9357500	7761200	12644000	0	0	0	A1401	MS-21-014	J	314882	3	0	NA	NA	NA	OTHER	0	0	i
A1401_02300	A1401_02300 hypothetical protein	67.631	4479500	1291000	5926000	152900000	220760000	733410000	A1401	MS-21-014	NA	316448	3	3	NA	NA	NA	SP(Sec/SPI)	0	Y	n7-18c26/27o
A1401_02360	A1401_02360 HTH-type transcriptional regulator CatM	33.433	2677800	3120100	4530700	0	0	0	A1401	MS-21-014	K	320983	3	0	NA	NA	NA	OTHER	0	0	i
A1401_02410	A1401_02410 hypothetical protein	49.416	28058000	14241000	58705000	2427300000	1002600000	2768100000	A1401	MS-21-014	NA	324279	3	3	NA	NA	NA	SP(Sec/SPI)	0	Y	n8-18c22/23o
A1401_02420	A1401_02420 hypothetical protein	32.649	0	0	0	33435000	6419400	52700000	A1401	MS-21-014	NA	325758	0	3	NA	NA	NA	SP(Sec/SPI)	0	Y	n4-15c27/28o
A1401_02430	A1401_02430 hypothetical protein	68.305	7347500	5381000	10576000	0	0	0	A1401	MS-21-014	NA	326637	3	0	NA	NA	NA	OTHER	12	0	i12-31o79-96i103-120o132-149i156-173o193-213i225-251o271-296i308-326o346-363i375-396o565-583i
A1401_02440	A1401_02440 hypothetical protein	68.225	3655700	3597600	4994600	0	0	0	A1401	MS-21-014	NA	328472	3	0	NA	NA	NA	OTHER	12	0	i16-35o79-98i103-124o136-153i160-177o197-218i230-251o280-298i305-327o347-365i377-395o572-590i
A1401_02460	A1401_02460 hypothetical protein	23.51	2050800	2014600	3893100	0	0	0	A1401	MS-21-014	DI	331088	3	0	NA	NA	NA	OTHER	0	0	i
A1401_02480	A1401_02480 Purine nucleoside transport protein NupG	44.681	13092000	10558000	15126000	0	0	0	A1401	MS-21-014	F	332812	3	0	NA	NA	NA	OTHER	10	0	o6-21i33-51o63-82i94-117o166-185i192-212o260-283i295-313o356-380i392-414o
A1401_02500	A1401_02500 Ribosomal RNA small subunit methyltransferase G	27.292	12745000	8975700	21968000	0	0	0	A1401	MS-21-014	J	335592	3	0	NA	NA	NA	OTHER	0	0	i
A1401_02510	A1401_02510 Sporulation initiation inhibitor protein Soj	27.719	2506300	1805200	2954300	0	0	0	A1401	MS-21-014	DN	336348	3	0	NA	NA	NA	OTHER	0	0	i
A1401_02520	A1401_02520 Stage 0 sporulation protein J	33.264	9003700	6658200	10507000	0	0	0	A1401	MS-21-014	D	337105	3	0	NA	NA	NA	OTHER	0	0	i
A1401_02540	A1401_02540 Ribosome-binding ATPase YchF	39.87	103230000	100540000	144930000	0	0	0	A1401	MS-21-014	J	338217	3	0	NA	NA	NA	OTHER	0	0	i
A1401_02550	A1401_02550 hypothetical protein	27.707	8810500	4511700	7414400	0	0	0	A1401	MS-21-014	S	339336	3	0	NA	NA	NA	OTHER	4	0	i103-128o140-161i173-196o202-223i
A1401_02560	A1401_02560 Inosine-5-monophosphate dehydrogenase	39.914	91099000	66998000	166990000	0	0	0	A1401	MS-21-014	F	340151	3	0	NA	NA	NA	OTHER	0	0	i
A1401_02570	A1401_02570 Response regulator ArlR	20.568	31290000	23399000	44739000	0	0	0	A1401	MS-21-014	TK	341558	3	0	NA	NA	NA	OTHER	0	0	i
A1401_02650	A1401_02650 Cyclopropane-fatty-acyl-phospholipid synthase	45.479	19968000	15177000	26217000	0	0	0	A1401	MS-21-014	I	348625	3	0	NA	NA	NA	OTHER	0	0	i
A1401_02670	A1401_02670 2,3-bisphosphoglycerate-dependentphosphoglycerate mutase	26.402	107980000	106520000	162000000	854530	0	0	A1401	MS-21-014	G	351069	3	1	NA	NA	NA	OTHER	0	0	i
A1401_02680	A1401_02680 hypothetical protein	35.561	8755700	6632100	10003000	0	0	0	A1401	MS-21-014	GM	351858	3	0	NA	NA	NA	OTHER	0	Y	n15-26c34/35o
A1401_02700	A1401_02700 Poly-beta-1,6-N-acetyl-D-glucosamine synthase	45.659	4595700	4536000	6774700	0	0	0	A1401	MS-21-014	N	353094	3	0	NA	NA	NA	OTHER	4	0	o12-31i295-318o330-350i362-389o
A1401_02740	A1401_02740 Tyrosine--tRNA ligase 1	47.41	84941000	65796000	157610000	0	0	0	A1401	MS-21-014	J	357672	3	0	NA	NA	NA	OTHER	0	0	i
A1401_02820	A1401_02820 Tryptophan--tRNA ligase 2	37.881	26476000	23420000	37123000	0	0	0	A1401	MS-21-014	J	370872	3	0	NA	NA	NA	OTHER	0	0	i
A1401_02850	A1401_02850 hypothetical protein	36.881	4821400	4309200	8748100	0	0	0	A1401	MS-21-014	NA	374228	3	0	NA	NA	NA	OTHER	0	0	i
A1401_02860	A1401_02860 NAD-dependent protein deacetylase	26.368	1208900	1056600	2068600	0	0	0	A1401	MS-21-014	O	375207	3	0	NA	NA	NA	OTHER	0	0	i
A1401_02880	A1401_02880 Methionine--tRNA ligase	76.668	33303000	28115000	51212000	0	0	0	A1401	MS-21-014	NA	376857	3	0	NA	NA	NA	OTHER	0	0	i
A1401_02890	A1401_02890 D-aminoacyl-tRNA deacylase	28.888	1857400	1668200	2523600	0	0	0	A1401	MS-21-014	N	378971	3	0	NA	NA	NA	OTHER	0	0	i
A1401_02910	A1401_02910 Ribosomal RNA small subunit methyltransferase A	33.168	13585000	10793000	23395000	0	0	0	A1401	MS-21-014	J	380293	3	0	NA	NA	NA	OTHER	0	0	i
A1401_02920	A1401_02920 Protein Veg	9.4606	9500300	6993200	8277900	0	0	0	A1401	MS-21-014	S	381270	3	0	NA	NA	NA	OTHER	0	0	i
A1401_02940	A1401_02940 Pur operon repressor	30.892	33296000	22884000	60180000	0	0	0	A1401	MS-21-014	F	382624	3	0	NA	NA	NA	OTHER	0	0	i
A1401_02950	A1401_02950 Bifunctional protein GlmU	50.164	12909000	9680300	19079000	0	0	0	A1401	MS-21-014	M	383469	3	0	NA	NA	NA	OTHER	0	0	i
A1401_02960	A1401_02960 Ribose-phosphate pyrophosphokinase	35.752	32502000	27516000	46547000	0	0	0	A1401	MS-21-014	F	384976	3	0	NA	NA	NA	OTHER	0	0	i
A1401_02980	A1401_02980 Sugar phosphatase YidA	29.783	47673000	35974000	91067000	0	0	0	A1401	MS-21-014	HR	386354	3	0	NA	NA	NA	OTHER	0	0	i
A1401_02990	A1401_02990 hypothetical protein	52.147	2810400	2190600	3744500	0	0	0	A1401	MS-21-014	R	387180	3	0	NA	NA	NA	OTHER	0	0	i
A1401_03000	A1401_03000 hypothetical protein	16.816	1940100	1864200	1866400	0	0	0	A1401	MS-21-014	S	388690	3	0	NA	NA	NA	OTHER	0	0	i
A1401_03010	A1401_03010 DNA-directed RNA polymerase subunit delta	22.197	66746000	43221000	79666000	0	0	0	A1401	MS-21-014	K	389174	3	0	NA	NA	NA	OTHER	0	0	i
A1401_03020	A1401_03020 CTP synthase	59.65	94013000	67822000	95534000	0	0	0	A1401	MS-21-014	F	389944	3	0	NA	NA	NA	OTHER	0	0	i
A1401_03030	A1401_03030 UDP-N-acetylglucosamine1-carboxyvinyltransferase	45.485	40566000	26751000	55898000	0	0	0	A1401	MS-21-014	M	391723	3	0	NA	NA	NA	OTHER	0	0	i
A1401_03040	A1401_03040 50S ribosomal protein L31 type B	9.2332	221180000	188040000	421100000	0	0	0	A1401	MS-21-014	J	393100	3	0	NA	NA	NA	OTHER	0	0	i
A1401_03060	A1401_03060 UDP-N-acetylmuramoyl-tripeptide--D-alanyl-D- alanine ligase	51.022	8329000	6230800	11264000	0	0	0	A1401	MS-21-014	M	394048	3	0	NA	NA	NA	OTHER	0	0	i
A1401_03070	A1401_03070 ATP-dependent RNA helicase CshA	56.943	106320000	120960000	273200000	24427000	0	20616000	A1401	MS-21-014	L	395587	3	2	NA	NA	NA	OTHER	0	0	i
A1401_03120	A1401_03120 L-lactate dehydrogenase	33.544	352620000	262180000	444630000	0	0	0	A1401	MS-21-014	C	399853	3	0	NA	NA	NA	OTHER	0	0	i
A1401_03140	A1401_03140 Transcription-repair-coupling factor	133.82	1049900	831780	1375700	0	0	0	A1401	MS-21-014	LK	401573	3	0	NA	NA	NA	OTHER	0	0	i
A1401_03160	A1401_03160 hypothetical protein	10.453	1644000	1374900	2093600	0	0	0	A1401	MS-21-014	J	406664	3	0	NA	NA	NA	OTHER	0	0	i
A1401_03180	A1401_03180 Polyribonucleotide nucleotidyltransferase	16.597	44031000	31133000	58121000	0	0	0	A1401	MS-21-014	R	407497	3	0	NA	NA	NA	OTHER	0	0	i
A1401_03200	A1401_03200 Hypoxanthine-guanine phosphoribosyltransferase	20.296	20659000	15944000	25734000	0	0	0	A1401	MS-21-014	F	409424	3	0	NA	NA	NA	OTHER	0	0	i
A1401_03210	A1401_03210 ATP-dependent zinc metalloprotease FtsH	72.727	28925000	26453000	44372000	0	0	0	A1401	MS-21-014	O	410084	3	0	NA	NA	NA	SP(Sec/SPI)	2	0	i12-30o138-160i
A1401_03220	A1401_03220 33 kDa chaperonin	32.025	21421000	16927000	30504000	0	0	0	A1401	MS-21-014	O	412138	3	0	NA	NA	NA	OTHER	0	0	i
A1401_03230	A1401_03230 tRNA-dihydrouridine synthase B	37.232	8854600	6220000	10759000	0	0	0	A1401	MS-21-014	J	413104	3	0	NA	NA	NA	OTHER	0	0	i
A1401_03240	A1401_03240 Lysine--tRNA ligase	58.113	64727000	53450000	78928000	0	0	0	A1401	MS-21-014	J	414179	3	0	NA	NA	NA	OTHER	0	0	i
A1401_03350	A1401_03350 Pyrroline-5-carboxylate reductase	27.958	2701500	2126400	2990600	0	0	0	A1401	MS-21-014	E	423632	3	0	NA	NA	NA	OTHER	0	0	i
A1401_03370	A1401_03370 N-acetylglucosaminyldiphosphoundecaprenolN-acetyl-beta-D-mannosaminyltransferase	27.976	14767000	15259000	33279000	0	0	0	A1401	MS-21-014	M	425165	3	0	NA	NA	NA	OTHER	0	0	i
A1401_03380	A1401_03380 Nicotinate phosphoribosyltransferase pncB2	55.832	6904000	6302400	11032000	0	0	0	A1401	MS-21-014	H	425995	3	0	NA	NA	NA	OTHER	0	0	i
A1401_03390	A1401_03390 NH(3)-dependent NAD(+) synthetase	30.604	9018700	7503700	12607000	0	0	0	A1401	MS-21-014	H	427467	3	0	NA	NA	NA	OTHER	0	0	i
A1401_03400	A1401_03400 hypothetical protein	15.588	61103000	50865000	93641000	0	0	0	A1401	MS-21-014	NA	428313	3	0	NA	NA	NA	OTHER	0	0	i
A1401_03410	A1401_03410 Protein YhgF	81.544	3120800	2929200	4024200	0	0	0	A1401	MS-21-014	K	428832	3	0	NA	NA	NA	OTHER	0	0	i
A1401_03430	A1401_03430 Homoserine kinase	31.451	7554400	4541600	10609000	0	0	0	A1401	MS-21-014	E	431459	3	0	NA	NA	NA	OTHER	0	0	i
A1401_03470	A1401_03470 Polyisoprenyl-teichoic acid--peptidoglycan teichoic acid transferase TagU	39.672	148130000	128540000	195270000	141260000	87824000	111730000	A1401	MS-21-014	M	432779	3	3	NA	NA	NA	OTHER	1	0	i30-52o
A1401_03500	A1401_03500 Aminopeptidase C	51.541	11611000	5815800	17609000	0	0	0	A1401	MS-21-014	E	435819	3	0	NA	NA	NA	OTHER	0	0	i
A1401_03520	A1401_03520 Deoxyuridine 5-triphosphate nucleotidohydrolase	19.815	8515600	6526900	10952000	0	0	0	A1401	MS-21-014	FV	438188	3	0	NA	NA	NA	OTHER	0	0	i
A1401_03530	A1401_03530 DNA repair protein RadA	49.676	6603500	5043300	10215000	0	0	0	A1401	MS-21-014	L	438752	3	0	NA	NA	NA	OTHER	0	0	i
A1401_03540	A1401_03540 putative PIN and TRAM-domain containing protein YacL	40.941	5695200	4515600	6949700	0	0	0	A1401	MS-21-014	R	440150	3	0	NA	NA	NA	OTHER	4	0	i12-33o39-63i83-106o112-133i
A1401_03550	A1401_03550 Glutamate--tRNA ligase	57.342	42949000	37835000	66534000	0	0	0	A1401	MS-21-014	J	441351	3	0	NA	NA	NA	OTHER	0	0	i
A1401_03560	A1401_03560 Cysteine--tRNA ligase	53.749	6753200	7324900	10973000	0	0	0	A1401	MS-21-014	J	442962	3	0	NA	NA	NA	OTHER	0	0	i
A1401_03580	A1401_03580 Putative TrmH family tRNA/rRNA methyltransferase	27.469	7704800	6120200	10812000	0	0	0	A1401	MS-21-014	J	444781	3	0	NA	NA	NA	OTHER	0	0	i
A1401_03620	A1401_03620 Transcription termination/antitermination protein NusG	20.246	37937000	31123000	50354000	0	0	0	A1401	MS-21-014	K	447328	3	0	NA	NA	NA	OTHER	0	0	i
A1401_03630	A1401_03630 50S ribosomal protein L11	14.813	1070600000	479750000	1571400000	34937000	0	100330000	A1401	MS-21-014	J	447999	3	2	NA	NA	NA	OTHER	0	0	i
A1401_03640	A1401_03640 50S ribosomal protein L1	24.904	208180000	179230000	271760000	2607300	613340	2154000	A1401	MS-21-014	J	448527	3	3	NA	NA	NA	OTHER	0	0	i
A1401_03650	A1401_03650 50S ribosomal protein L10	18.044	267730000	213580000	502550000	102150000	52961000	168540000	A1401	MS-21-014	J	449433	3	3	NA	NA	NA	OTHER	0	0	i
A1401_03660	A1401_03660 50S ribosomal protein L7/L12	12.53	684960000	750300000	1066000000	50901000	27203000	0	A1401	MS-21-014	J	449985	3	2	NA	NA	NA	OTHER	0	0	i
A1401_03670	A1401_03670 Phosphatidylglycerol lysyltransferase	98.911	28767000	21634000	38622000	0	0	0	A1401	MS-21-014	NA	450474	3	0	NA	NA	NA	OTHER	15	0	o17-36i57-76o96-117i138-163o169-188i208-230o236-255i267-286o292-308i329-352o364-383i395-412o418-438i450-471o491-513i
A1401_03680	A1401_03680 Ribonucleoside-diphosphate reductase subunit beta nrdF2	37.81	7895300	8274900	11706000	0	0	0	A1401	MS-21-014	F	453220	3	0	NA	NA	NA	OTHER	0	0	i
A1401_03690	A1401_03690 Ribonucleoside-diphosphate reductase subunit alpha 2	82.219	54132000	47165000	80678000	0	0	0	A1401	MS-21-014	F	454216	3	0	NA	NA	NA	OTHER	0	0	i
A1401_03770	A1401_03770 Thymidylate kinase	24.141	1811300	2396300	2880400	0	0	0	A1401	MS-21-014	F	461414	3	0	NA	NA	NA	OTHER	0	0	i
A1401_03790	A1401_03790 hypothetical protein	38.079	2629600	2187300	2918600	0	0	0	A1401	MS-21-014	L	462412	3	0	NA	NA	NA	OTHER	0	0	i
A1401_03830	A1401_03830 tRNA threonylcarbamoyladenosine biosynthesis protein TsaB	26.854	7989300	7005900	14224000	0	0	0	A1401	MS-21-014	J	465550	3	0	NA	NA	NA	OTHER	0	0	i
A1401_03850	A1401_03850 tRNA N6-adenosine threonylcarbamoyltransferase	36.696	3326000	2882900	5485500	0	0	0	A1401	MS-21-014	J	466876	3	0	NA	NA	NA	OTHER	0	0	i
A1401_03870	A1401_03870 Redox-sensing transcriptional repressor Rex	23.693	2051600	1995300	3418600	0	0	0	A1401	MS-21-014	K	470056	3	0	NA	NA	NA	OTHER	0	0	i
A1401_03880	A1401_03880 10 kDa chaperonin	10.119	21000000	14671000	21047000	0	0	0	A1401	MS-21-014	O	470859	3	0	NA	NA	NA	OTHER	0	0	i
A1401_03890	A1401_03890 60 kDa chaperonin	57.357	87432000	70285000	127120000	0	0	0	A1401	MS-21-014	O	471180	3	0	NA	NA	NA	OTHER	0	0	i
A1401_03940	A1401_03940 Protein translocase subunit SecA	89.443	46803000	36525000	61104000	0	0	0	A1401	MS-21-014	U	476877	3	0	NA	NA	NA	OTHER	0	0	i
A1401_03960	A1401_03960 Cell division topological determinant MinJ	43.991	1444600	1109800	2567200	0	0	0	A1401	MS-21-014	O	480424	3	0	NA	NA	NA	OTHER	9	0	o6-25i52-70o76-93i100-122o134-152i173-192o212-231i243-260o266-283i
A1401_04010	A1401_04010 Glycerol-3-phosphate dehydrogenase [NAD(P)+]	36.991	57133000	37981000	81459000	0	0	0	A1401	MS-21-014	C	484122	3	0	NA	NA	NA	OTHER	0	0	i
A1401_04020	A1401_04020 UTP--glucose-1-phosphate uridylyltransferase	32.274	202310000	180470000	290700000	0	0	0	A1401	MS-21-014	M	485183	3	0	NA	NA	NA	OTHER	0	0	i
A1401_04030	A1401_04030 Thioredoxin reductase	33.034	22039000	18588000	31193000	0	0	0	A1401	MS-21-014	O	486146	3	0	NA	NA	NA	OTHER	0	0	i
A1401_04050	A1401_04050 UvrABC system protein A	105.31	2211000	1897900	5538300	0	0	0	A1401	MS-21-014	L	489246	3	0	NA	NA	NA	OTHER	0	0	i
A1401_04070	A1401_04070 putative cell division protein WhiA	35.792	3536800	2966300	3636000	0	0	0	A1401	MS-21-014	K	493204	3	0	NA	NA	NA	OTHER	0	0	i
A1401_04080	A1401_04080 ATP-dependent Clp protease proteolytic subunit	21.479	22475000	19030000	34835000	0	0	0	A1401	MS-21-014	O	494195	3	0	NA	NA	NA	OTHER	0	0	i
A1401_04100	A1401_04100 Glyceraldehyde-3-phosphate dehydrogenase 1	36.317	866670000	583230000	1774500000	84889000	42160000	40799000	A1401	MS-21-014	G	495213	3	3	NA	NA	NA	OTHER	0	0	i
A1401_04110	A1401_04110 Phosphoglycerate kinase	42.866	205390000	173110000	284380000	0	0	0	A1401	MS-21-014	G	496390	3	0	NA	NA	NA	OTHER	0	0	i
A1401_04120	A1401_04120 Triosephosphate isomerase	28.145	3893500	3694000	5379700	0	0	0	A1401	MS-21-014	G	497778	3	0	NA	NA	NA	OTHER	0	0	i
A1401_04130	A1401_04130 Enolase 2	47.712	776110000	598310000	1083400000	8685500	0	5091700	A1401	MS-21-014	G	498638	3	2	NA	NA	NA	OTHER	0	0	i
A1401_04160	A1401_04160 Ribonuclease R	88.473	11826000	9022300	14057000	0	0	0	A1401	MS-21-014	K	502077	3	0	NA	NA	NA	OTHER	0	0	i
A1401_04190	A1401_04190 Phosphate acetyltransferase	34.93	35840000	28403000	56119000	0	0	0	A1401	MS-21-014	C	505701	3	0	NA	NA	NA	OTHER	0	0	i
A1401_04230	A1401_04230 UDP-N-acetylenolpyruvoylglucosamine reductase	31.617	15630000	12883000	24923000	0	0	0	A1401	MS-21-014	M	508391	3	0	NA	NA	NA	OTHER	0	0	i
A1401_04240	A1401_04240 Sodium, potassium, lithium and rubidium/H(+) antiporter	73.652	3430000	2641500	8027600	0	0	0	A1401	MS-21-014	P	509278	3	0	NA	NA	NA	OTHER	11	0	o6-24i31-48o54-71i83-106o182-203i215-232o238-255i276-297o312-332i353-376o388-411i
A1401_04270	A1401_04270 CdaA regulatory protein CdaR	34.94	7384200	6639100	10027000	0	0	0	A1401	MS-21-014	T	512937	3	0	NA	NA	NA	SP(Sec/SPI)	0	Y	n12-22c27/28o
A1401_04280	A1401_04280 Phosphoglucosamine mutase	48.55	43354000	31059000	47862000	0	0	0	A1401	MS-21-014	G	513933	3	0	NA	NA	NA	OTHER	0	0	i
A1401_04290	A1401_04290 Glutamine--fructose-6-phosphate aminotransferase [isomerizing]	66.82	37856000	29852000	54015000	0	0	0	A1401	MS-21-014	M	515590	3	0	NA	NA	NA	OTHER	0	0	i
A1401_04310	A1401_04310 hypothetical protein	58.356	4188900	1959500	4496100	80251000	38047000	125670000	A1401	MS-21-014	NA	517706	3	3	NA	NA	NA	SP(Sec/SPI)	0	Y	n10-21c30/31o
A1401_04320	A1401_04320 Vitamin B12 import ATP-binding protein BtuD	43.422	9110100	4552300	8072300	0	0	0	A1401	MS-21-014	NA	519361	3	0	NA	NA	NA	OTHER	1	0	o311-328i
A1401_04470	A1401_04470 Asparagine--tRNA ligase	52.871	16105000	12993000	20354000	0	0	0	A1401	MS-21-014	J	533645	3	0	NA	NA	NA	OTHER	0	0	i
A1401_04510	A1401_04510 hypothetical protein	32.54	0	0	0	20982000	6676600	38644000	A1401	MS-21-014	NA	538809	0	3	NA	NA	NA	SP(Sec/SPI)	0	Y	n4-14c22/23o
A1401_04560	A1401_04560 hypothetical protein	43.296	0	0	0	16287000	5345800	21812000	A1401	MS-21-014	G	544028	0	3	NA	NA	NA	SP(Sec/SPI)	0	Y	n7-18c26/27o
A1401_04570	A1401_04570 CRISPR-associated endonuclease Cas9	162.63	3519500	2958100	4833800	0	0	0	A1401	MS-21-014	V	545427	3	0	NA	NA	NA	OTHER	0	0	i
A1401_04720	A1401_04720 Glucosyltransferase-SI	113.86	18798000	15334000	22803000	4508700000	1927300000	5345700000	A1401	MS-21-014	G	560783	3	3	Fhon204270	14	Y	SP(Sec/SPI)	1	0	i20-37o
A1401_04760	A1401_04760 putative ABC transporter ATP-binding protein	63.691	5343100	3664800	6548800	0	0	0	A1401	MS-21-014	V	565482	3	0	NA	NA	NA	LIPO(Sec/SPII)	5	Y	n9-20c27/28o58-78i129-149o155-180i231-257o277-295i
A1401_04770	A1401_04770 Fatty acid ABC transporter ATP-binding/permease protein	68.268	36805000	10400000	19926000	0	0	0	A1401	MS-21-014	V	567208	3	0	NA	NA	NA	OTHER	5	0	i29-49o87-107i166-185o191-210i285-312o
A1401_04790	A1401_04790 Lipid II isoglutaminyl synthase (glutamine-hydrolyzing) subunit GatD	26.565	8978300	9600200	14264000	0	0	0	A1401	MS-21-014	R	570088	3	0	NA	NA	NA	OTHER	0	0	i
A1401_04800	A1401_04800 Lipid II isoglutaminyl synthase (glutamine-hydrolyzing) subunit MurT	50.249	17907000	15506000	25687000	0	0	0	A1401	MS-21-014	M	570798	3	0	NA	NA	NA	OTHER	0	0	i
A1401_04810	A1401_04810 Thymidine kinase	21.955	39459000	27975000	79438000	0	0	0	A1401	MS-21-014	F	572318	3	0	NA	NA	NA	OTHER	0	0	i
A1401_04820	A1401_04820 Peptide chain release factor 1	40.699	25203000	19417000	28085000	0	0	0	A1401	MS-21-014	J	572913	3	0	NA	NA	NA	OTHER	0	0	i
A1401_04840	A1401_04840 Threonylcarbamoyl-AMP synthase	36.748	8989500	6655300	12440000	0	0	0	A1401	MS-21-014	J	574848	3	0	NA	NA	NA	OTHER	0	0	i
A1401_04850	A1401_04850 Serine hydroxymethyltransferase	45.258	15921000	13275000	24367000	0	0	0	A1401	MS-21-014	E	575898	3	0	NA	NA	NA	OTHER	0	0	i
A1401_04860	A1401_04860 Uracil phosphoribosyltransferase	22.88	25192000	16700000	37956000	0	0	0	A1401	MS-21-014	F	577152	3	0	NA	NA	NA	OTHER	0	0	i
A1401_04870	A1401_04870 ATP synthase subunit a	26.166	5770300	3875800	5348100	0	0	0	A1401	MS-21-014	C	578068	3	0	NA	NA	NA	OTHER	5	0	o20-38i75-94o114-137i180-203o209-230i
A1401_04890	A1401_04890 ATP synthase subunit b	19.69	54117000	24239000	40759000	0	0	0	A1401	MS-21-014	C	579074	3	0	NA	NA	NA	OTHER	1	0	o20-42i
A1401_04900	A1401_04900 ATP synthase subunit delta	20.174	18217000	15330000	26256000	0	0	0	A1401	MS-21-014	C	579600	3	0	NA	NA	NA	OTHER	0	0	i
A1401_04910	A1401_04910 ATP synthase subunit alpha	55.182	96516000	74542000	140200000	0	17482000	0	A1401	MS-21-014	C	580174	3	1	NA	NA	NA	OTHER	0	0	i
A1401_04920	A1401_04920 ATP synthase gamma chain	33.532	53201000	46260000	67449000	0	0	0	A1401	MS-21-014	C	581725	3	0	NA	NA	NA	OTHER	0	0	i
A1401_04930	A1401_04930 ATP synthase subunit beta	50.893	122570000	53951000	95102000	54860000	47688000	46713000	A1401	MS-21-014	C	582651	3	3	NA	NA	NA	OTHER	0	0	i
A1401_04960	A1401_04960 UDP-N-acetylglucosamine1-carboxyvinyltransferase 1	47.007	25303000	21028000	35289000	0	0	0	A1401	MS-21-014	M	584866	3	0	NA	NA	NA	OTHER	0	0	i
A1401_04970	A1401_04970 Cell shape-determining protein Mbl	35.219	110030000	86394000	133060000	0	0	0	A1401	MS-21-014	DZ	586238	3	0	NA	NA	NA	OTHER	0	0	i
A1401_04980	A1401_04980 hypothetical protein	8.5065	75832000	77739000	108720000	0	0	0	A1401	MS-21-014	NA	587582	3	0	NA	NA	NA	OTHER	0	0	i
A1401_04990	A1401_04990 Peptidoglycan glycosyltransferase RodA	44.1	5454800	4286700	9472900	0	0	0	A1401	MS-21-014	D	587829	3	0	NA	NA	NA	OTHER	9	0	o15-36i48-68o80-101i151-170o176-195i202-221o288-314i326-344o364-382i
A1401_05000	A1401_05000 Methionine import ATP-binding protein MetN 2	38.243	9646200	9368100	14754000	0	0	0	A1401	MS-21-014	E	589368	3	0	NA	NA	NA	OTHER	0	0	i
A1401_05010	A1401_05010 Methionine import system permease protein MetP	24.924	15532000	9449000	20610000	0	0	0	A1401	MS-21-014	E	590395	3	0	NA	NA	NA	OTHER	5	0	o28-50i62-87o93-116i156-179o199-222i
A1401_05020	A1401_05020 Methionine-binding lipoprotein MetQ	30.71	7539600	6479500	10712000	0	0	0	A1401	MS-21-014	P	591101	3	0	NA	NA	NA	SP(Sec/SPI)	0	Y	n4-19c23/24o
A1401_05060	A1401_05060 D-alanine--D-alanine ligase	40.997	106920000	91352000	139140000	0	0	0	A1401	MS-21-014	MR	594085	3	0	NA	NA	NA	OTHER	0	Y	n5-12c16/17o
A1401_05110	A1401_05110 Putative universal stress protein	16.964	21684000	15524000	26955000	0	0	0	A1401	MS-21-014	T	598049	3	0	NA	NA	NA	OTHER	0	0	i
A1401_05150	A1401_05150 30S ribosomal protein S4	23.12	682460000	498940000	746540000	29506000	13236000	27854000	A1401	MS-21-014	J	600712	3	3	NA	NA	NA	OTHER	0	0	i
A1401_05160	A1401_05160 Free methionine-R-sulfoxide reductase	17.195	49483000	38234000	58880000	0	0	0	A1401	MS-21-014	VT	601518	3	0	NA	NA	NA	OTHER	0	0	i
A1401_05170	A1401_05170 Septation ring formation regulator EzrA	65.357	11119000	11513000	17387000	0	0	0	A1401	MS-21-014	D	602151	3	0	NA	NA	NA	OTHER	1	0	o6-22i
A1401_05180	A1401_05180 Cysteine desulfurase IscS	42.404	24717000	13091000	25463000	0	0	0	A1401	MS-21-014	E	603965	3	0	NA	NA	NA	OTHER	0	0	i
A1401_05190	A1401_05190 putative tRNA sulfurtransferase	45.52	36856000	29570000	64618000	0	0	0	A1401	MS-21-014	HJ	605129	3	0	NA	NA	NA	OTHER	0	0	i
A1401_05200	A1401_05200 Thiol peroxidase	18.547	4385700	3380600	6667900	0	0	0	A1401	MS-21-014	O	606459	3	0	NA	NA	NA	OTHER	0	0	i
A1401_05210	A1401_05210 Valine--tRNA ligase	102.23	32304000	26004000	44658000	0	0	0	A1401	MS-21-014	J	607254	3	0	NA	NA	NA	OTHER	0	0	i
A1401_05220	A1401_05220 Folylpolyglutamate synthase	49.719	1015400	1260500	1894800	0	0	0	A1401	MS-21-014	H	609943	3	0	NA	NA	NA	OTHER	0	0	i
A1401_05230	A1401_05230 Cell shape-determining protein MreB	35.121	231040000	183000000	419620000	2754200	2626100	2150000	A1401	MS-21-014	DZ	611453	3	3	NA	NA	NA	OTHER	0	0	i
A1401_05240	A1401_05240 Cell shape-determining protein MreC	30.814	10594000	7668000	13251000	0	0	0	A1401	MS-21-014	DZ	612515	3	0	NA	NA	NA	SP(Sec/SPI)	0	Y	n10-21c29/30o
A1401_05260	A1401_05260 Septum site-determining protein MinC	24.929	11106000	9273500	14189000	0	0	0	A1401	MS-21-014	D	613930	3	0	NA	NA	NA	OTHER	0	0	i
A1401_05270	A1401_05270 Septum site-determining protein MinD	29.384	23797000	21462000	36983000	0	0	0	A1401	MS-21-014	D	614601	3	0	NA	NA	NA	OTHER	0	0	i
A1401_05290	A1401_05290 L-cystine import ATP-binding protein TcyC	23.461	3000600	2232600	3867000	0	0	0	A1401	MS-21-014	E	616373	3	0	NA	NA	NA	OTHER	0	0	i
A1401_05330	A1401_05330 hypothetical protein	30.952	18551000	15237000	22309000	0	0	0	A1401	MS-21-014	D	620498	3	0	NA	NA	NA	OTHER	1	0	i119-140o
A1401_05340	A1401_05340 CDP-diacylglycerol--glycerol-3-phosphate3-phosphatidyltransferase	21.752	4314700	3722000	4811900	0	0	0	A1401	MS-21-014	I	621400	3	0	NA	NA	NA	LIPO(Sec/SPII)	5	0	o12-36i43-63o83-108i142-160o166-184i
A1401_05360	A1401_05360 Protein RecA	37.412	20854000	17114000	28341000	0	0	0	A1401	MS-21-014	L	622590	3	0	NA	NA	NA	OTHER	0	0	i
A1401_05370	A1401_05370 Ribonuclease Y	58.94	7384000	6757200	10039000	0	0	0	A1401	MS-21-014	NA	623830	3	0	NA	NA	NA	OTHER	1	0	o6-24i
A1401_05390	A1401_05390 DNA mismatch repair protein MutS	98.949	8138100	7357300	11203000	0	0	0	A1401	MS-21-014	L	626299	3	0	NA	NA	NA	OTHER	0	0	i
A1401_05400	A1401_05400 DNA mismatch repair protein MutL	73.201	1848600	1922900	3786100	0	0	0	A1401	MS-21-014	L	628936	3	0	NA	NA	NA	OTHER	0	0	i
A1401_05410	A1401_05410 Holliday junction ATP-dependent DNA helicase RuvA	22.569	3020100	2992900	5878700	0	0	0	A1401	MS-21-014	L	630890	3	0	NA	NA	NA	OTHER	0	0	i
A1401_05440	A1401_05440 putative bifunctional oligoribonuclease and PAP phosphatase NrnA	36.101	8071600	6460500	10314000	0	0	0	A1401	MS-21-014	FT	633041	3	0	NA	NA	NA	OTHER	0	0	i
A1401_05450	A1401_05450 DEAD-box ATP-dependent RNA helicase CshB	52.051	5443200	4652000	8084700	0	0	0	A1401	MS-21-014	L	634022	3	0	NA	NA	NA	OTHER	0	0	i
A1401_05460	A1401_05460 Alanine--tRNA ligase	98.402	31795000	23843000	36709000	0	0	0	A1401	MS-21-014	J	635650	3	0	NA	NA	NA	OTHER	0	0	i
A1401_05470	A1401_05470 hypothetical protein	10.696	6998200	6067900	9965400	0	0	0	A1401	MS-21-014	S	638372	3	0	NA	NA	NA	OTHER	0	0	i
A1401_05520	A1401_05520 Endonuclease MutS2	87.792	3164300	2804000	4374200	0	0	0	A1401	MS-21-014	L	640284	3	0	NA	NA	NA	OTHER	0	0	i
A1401_05530	A1401_05530 Thioredoxin	11.605	222560000	147970000	202480000	0	0	0	A1401	MS-21-014	O	642732	3	0	NA	NA	NA	OTHER	0	0	i
A1401_05540	A1401_05540 hypothetical protein	18.482	14849000	12837000	19490000	0	0	0	A1401	MS-21-014	NA	643089	3	0	NA	NA	NA	OTHER	0	0	i
A1401_05550	A1401_05550 Glutamate racemase	30.384	2497300	2059600	4394200	0	0	0	A1401	MS-21-014	M	643745	3	0	NA	NA	NA	OTHER	0	0	i
A1401_05580	A1401_05580 hypothetical protein	15.669	86878000	65330000	97283000	0	0	0	A1401	MS-21-014	NA	645616	3	0	NA	NA	NA	SP(Sec/SPI)	0	Y	n4-12c17/18o
A1401_05590	A1401_05590 Catabolite control protein A	36.767	10898000	9246300	27378000	0	0	0	A1401	MS-21-014	K	646196	3	0	NA	NA	NA	OTHER	0	0	i
A1401_05600	A1401_05600 putative transcriptional regulatory protein YebC	26.57	37455000	28444000	42690000	0	0	0	A1401	MS-21-014	KJ	647293	3	0	NA	NA	NA	OTHER	0	0	i
A1401_05660	A1401_05660 hypothetical protein	38.442	5800600	3938000	4541100	0	0	0	A1401	MS-21-014	L	651505	3	0	NA	NA	NA	OTHER	0	0	i
A1401_05670	A1401_05670 Acetate kinase	43.753	91218000	52867000	79358000	0	0	0	A1401	MS-21-014	C	652550	3	0	NA	NA	NA	OTHER	0	0	i
A1401_05700	A1401_05700 hypothetical protein	51.853	1547300	1662500	2584800	0	0	0	A1401	MS-21-014	FV	656058	3	0	NA	NA	NA	OTHER	0	0	i
A1401_05720	A1401_05720 Acid sugar phosphatase	28.383	5959100	5756500	11110000	0	0	0	A1401	MS-21-014	F	658005	3	0	NA	NA	NA	OTHER	0	0	i
A1401_05770	A1401_05770 Putative peptidyl-prolyl cis-trans isomerase	21.967	5930900	5724500	9119100	0	0	0	A1401	MS-21-014	O	661665	3	0	NA	NA	NA	OTHER	0	0	i
A1401_05930	A1401_05930 S-adenosylmethionine synthase	43.174	28961000	26887000	43132000	0	0	0	A1401	MS-21-014	H	668811	3	0	NA	NA	NA	OTHER	0	0	i
A1401_05960	A1401_05960 Leucine--tRNA ligase	92.33	39972000	29172000	61668000	0	0	0	A1401	MS-21-014	J	672504	3	0	NA	NA	NA	OTHER	0	0	i
A1401_06040	A1401_06040 Beta-Ala-Xaa dipeptidase	52.3	6726300	6632100	8730400	0	0	0	A1401	MS-21-014	E	681216	3	0	NA	NA	NA	OTHER	0	0	i
A1401_06050	A1401_06050 Deoxyguanosine kinase	24.688	5082100	4817300	5465900	0	0	0	A1401	MS-21-014	F	682673	3	0	NA	NA	NA	OTHER	0	0	i
A1401_06070	A1401_06070 Pseudomonalisin	65.29	0	0	0	304530000	163070000	361260000	A1401	MS-21-014	O	683910	0	3	NA	NA	NA	SP(Sec/SPI)	0	Y	n6-17c22/23o
A1401_06100	A1401_06100 Asparagine synthetase [glutamine-hydrolyzing] 1	72.555	136250000	115020000	182170000	0	0	0	A1401	MS-21-014	E	688762	3	0	NA	NA	NA	OTHER	0	0	i
A1401_06110	A1401_06110 UDP-N-acetylmuramoyl-L-alanyl-D-glutamate--L- lysine ligase	56.682	5148600	4869400	7353500	0	0	0	A1401	MS-21-014	M	690678	3	0	NA	NA	NA	OTHER	0	0	i
A1401_06120	A1401_06120 D-aspartate ligase	48.809	13703000	10027000	17628000	0	0	0	A1401	MS-21-014	R	692209	3	0	NA	NA	NA	OTHER	0	0	i
A1401_06130	A1401_06130 Aspartate racemase	27.387	6120200	6623200	10037000	0	0	0	A1401	MS-21-014	M	693470	3	0	NA	NA	NA	OTHER	0	0	i
A1401_06150	A1401_06150 L-2-hydroxyisocaproate dehydrogenase	34.034	6227400	6027500	9710500	0	0	0	A1401	MS-21-014	C	694646	3	0	NA	NA	NA	OTHER	0	0	i
A1401_06160	A1401_06160 hypothetical protein	8.3855	9752000	5737300	9715500	0	0	0	A1401	MS-21-014	NA	695681	3	0	NA	NA	NA	OTHER	0	0	i
A1401_06180	A1401_06180 Arginine--tRNA ligase	63.541	101740000	72938000	136060000	0	0	0	A1401	MS-21-014	J	696273	3	0	NA	NA	NA	OTHER	0	0	i
A1401_06190	A1401_06190 Penicillin-binding protein 1F	77.161	8822400	8717700	10960000	0	0	0	A1401	MS-21-014	M	698079	3	0	NA	NA	NA	OTHER	1	0	i20-43o
A1401_06240	A1401_06240 Foldase protein PrsA	32.433	52807000	43405000	68255000	0	0	1550100	A1401	MS-21-014	O	705395	3	1	NA	NA	NA	LIPO(Sec/SPII)	0	Y	n5-16c21/22o
A1401_06260	A1401_06260 Protein hit	16.214	23759000	19245000	35114000	0	0	0	A1401	MS-21-014	FR	706698	3	0	NA	NA	NA	OTHER	0	0	i
A1401_06290	A1401_06290 tRNA (guanine-N(7)-)-methyltransferase	25.198	23617000	19112000	29228000	0	0	0	A1401	MS-21-014	J	709303	3	0	NA	NA	NA	OTHER	0	0	i
A1401_06300	A1401_06300 Thioredoxin-like protein YtpP	12.097	5738400	5378700	7974800	0	0	0	A1401	MS-21-014	NA	710377	3	0	NA	NA	NA	OTHER	0	0	i
A1401_06310	A1401_06310 hypothetical protein	23.498	16649000	12023000	20480000	0	0	0	A1401	MS-21-014	J	710722	3	0	NA	NA	NA	OTHER	0	0	i
A1401_06320	A1401_06320 hypothetical protein	95.654	2038700	1801400	2447000	0	0	0	A1401	MS-21-014	D	711431	3	0	NA	NA	NA	OTHER	0	0	i
A1401_06330	A1401_06330 UDP-N-acetylmuramate--L-alanine ligase	49.709	117080000	98417000	164640000	0	0	0	A1401	MS-21-014	M	714080	3	0	NA	NA	NA	OTHER	0	0	i
A1401_06350	A1401_06350 DNA polymerase I	100.29	3180700	2854700	4194200	0	0	0	A1401	MS-21-014	NA	716285	3	0	NA	NA	NA	OTHER	0	0	i
A1401_06360	A1401_06360 Formamidopyrimidine-DNA glycosylase	31.795	5073100	2945500	4987600	0	0	0	A1401	MS-21-014	L	718954	3	0	NA	NA	NA	OTHER	0	0	i
A1401_06380	A1401_06380 Transcriptional repressor NrdR	18.429	4449700	2553200	5437500	0	0	0	A1401	MS-21-014	K	720388	3	0	NA	NA	NA	OTHER	0	0	i
A1401_06410	A1401_06410 Threonine--tRNA ligase	73.933	24427000	20538000	33343000	0	0	0	A1401	MS-21-014	J	723508	3	0	NA	NA	NA	OTHER	0	0	i
A1401_06420	A1401_06420 Translation initiation factor IF-3	18.865	46358000	28471000	50719000	0	0	0	A1401	MS-21-014	J	725672	3	0	NA	NA	NA	OTHER	0	0	i
A1401_06440	A1401_06440 50S ribosomal protein L20	13.521	85955000	51213000	98752000	0	0	0	A1401	MS-21-014	J	726459	3	0	NA	NA	NA	OTHER	0	0	i
A1401_06450	A1401_06450 Pyrophosphatase PpaX	20.853	16141000	14594000	26925000	0	0	0	A1401	MS-21-014	R	726927	3	0	NA	NA	NA	OTHER	0	0	i
A1401_06460	A1401_06460 putative protein YqeH	42.542	13016000	10908000	22816000	0	0	0	A1401	MS-21-014	J	727450	3	0	NA	NA	NA	OTHER	0	0	i
A1401_06490	A1401_06490 hypothetical protein	23.421	2000500	1847100	1988200	0	0	0	A1401	MS-21-014	TR	729536	3	0	NA	NA	NA	OTHER	0	0	i
A1401_06550	A1401_06550 Response regulator ArlR	26.414	188530000	148540000	271930000	0	0	0	A1401	MS-21-014	TK	733522	3	0	NA	NA	NA	OTHER	0	0	i
A1401_06560	A1401_06560 Signal transduction histidine-protein kinase ArlS	59.518	2799400	1982000	2860800	0	0	0	A1401	MS-21-014	NA	734205	3	0	NA	NA	NA	OTHER	2	0	o26-46i199-221o
A1401_06600	A1401_06600 DNA topoisomerase 4 subunit B	73.566	6516100	5618400	7004000	0	0	0	A1401	MS-21-014	L	737866	3	0	NA	NA	NA	OTHER	0	0	i
A1401_06610	A1401_06610 DNA topoisomerase 4 subunit A	93.106	9664100	7630900	12429000	0	0	0	A1401	MS-21-014	L	739852	3	0	NA	NA	NA	OTHER	0	0	i
A1401_06620	A1401_06620 HTH-type transcriptional regulator HdfR	37.145	14767000	11098000	18809000	0	0	0	A1401	MS-21-014	K	742446	3	0	NA	NA	NA	OTHER	0	0	i
A1401_06630	A1401_06630 Manganese-dependent inorganic pyrophosphatase	33.87	165600000	133320000	227480000	0	0	0	A1401	MS-21-014	C	743436	3	0	NA	NA	NA	OTHER	0	0	i
A1401_06650	A1401_06650 Peptide methionine sulfoxide reductase MsrB	16.426	15674000	8355000	22581000	0	0	0	A1401	MS-21-014	O	745319	3	0	NA	NA	NA	OTHER	0	0	i
A1401_06660	A1401_06660 Peptide methionine sulfoxide reductase MsrA	19.706	7679900	4264300	8625700	0	0	0	A1401	MS-21-014	O	745774	3	0	NA	NA	NA	OTHER	0	0	i
A1401_06700	A1401_06700 Protein DegV	32.204	5560100	4393300	7323200	0	0	0	A1401	MS-21-014	I	749833	3	0	NA	NA	NA	OTHER	0	0	i
A1401_06800	A1401_06800 Carbamoyl-phosphate synthase large chain	93.685	2607200	2866000	3367700	0	0	0	A1401	MS-21-014	EF	756620	3	0	NA	NA	NA	OTHER	0	0	i
A1401_06820	A1401_06820 Bifunctional protein PyrR	19.637	16139000	13590000	23671000	0	0	0	A1401	MS-21-014	F	760232	3	0	NA	NA	NA	OTHER	0	0	i
A1401_06850	A1401_06850 Formate--tetrahydrofolate ligase 1	59.194	9502000	7377300	12679000	0	0	0	A1401	MS-21-014	F	762149	3	0	NA	NA	NA	OTHER	0	0	i
A1401_06890	A1401_06890 Ribosomal RNA large subunit methyltransferase L	43.177	9206900	7185200	12138000	0	0	0	A1401	MS-21-014	J	765763	3	0	NA	NA	NA	OTHER	0	0	i
A1401_06900	A1401_06900 Cell cycle protein GpsB	14.618	77228000	78696000	95199000	0	0	0	A1401	MS-21-014	D	767376	3	0	NA	NA	NA	OTHER	0	0	i
A1401_06930	A1401_06930 Penicillin-binding protein 1A	85.096	3706400	3454300	4589300	0	0	0	A1401	MS-21-014	M	769131	3	0	NA	NA	NA	OTHER	1	0	i31-54o
A1401_06950	A1401_06950 hypothetical protein	19.016	21428000	23099000	47145000	0	0	0	A1401	MS-21-014	S	772260	3	0	NA	NA	NA	OTHER	1	0	o14-36i
A1401_07000	A1401_07000 Isopentenyl-diphosphate delta-isomerase	38.072	3672400	2831600	11153000	0	0	0	A1401	MS-21-014	CIR	778652	3	0	NA	NA	NA	OTHER	0	0	i
A1401_07060	A1401_07060 putative tautomerase	6.7667	25920000	23575000	37784000	0	0	0	A1401	MS-21-014	Q	786113	3	0	NA	NA	NA	OTHER	0	0	i
A1401_07080	A1401_07080 50S ribosomal protein L19	13.465	68814000	106830000	147920000	22024000	5763500	14978000	A1401	MS-21-014	J	787941	3	3	NA	NA	NA	OTHER	0	0	i
A1401_07100	A1401_07100 Ribosome maturation factor RimM	19.738	4794700	4568900	7420000	0	0	0	A1401	MS-21-014	J	789160	3	0	NA	NA	NA	OTHER	0	0	i
A1401_07120	A1401_07120 30S ribosomal protein S16	10.519	311390000	220140000	335760000	0	0	0	A1401	MS-21-014	J	790011	3	0	NA	NA	NA	OTHER	0	0	i
A1401_07160	A1401_07160 Signal recognition particle protein	55.121	13636000	11803000	21921000	0	0	0	A1401	MS-21-014	U	793060	3	0	NA	NA	NA	OTHER	0	0	i
A1401_07180	A1401_07180 Signal recognition particle receptor FtsY	45.604	29948000	20693000	42737000	0	0	0	A1401	MS-21-014	U	794920	3	0	NA	NA	NA	OTHER	0	0	i
A1401_07190	A1401_07190 Chromosome partition protein Smc	134.49	1043100	796750	1333500	0	0	0	A1401	MS-21-014	D	796147	3	0	NA	NA	NA	OTHER	0	0	i
A1401_07220	A1401_07220 Phosphate acyltransferase	37.666	181530000	128250000	219450000	0	0	0	A1401	MS-21-014	I	800773	3	0	NA	NA	NA	OTHER	0	0	i
A1401_07240	A1401_07240 hypothetical protein	60.393	8760900	7872200	12893000	0	0	0	A1401	MS-21-014	R	803912	3	0	NA	NA	NA	OTHER	0	0	i
A1401_07280	A1401_07280 Ribulose-phosphate 3-epimerase	23.573	31516000	32352000	41370000	0	0	0	A1401	MS-21-014	G	807116	3	0	NA	NA	NA	OTHER	0	0	i
A1401_07290	A1401_07290 Small ribosomal subunit biogenesis GTPase RsgA	34.123	13052000	11313000	20884000	0	0	0	A1401	MS-21-014	J	807777	3	0	NA	NA	NA	OTHER	0	0	i
A1401_07320	A1401_07320 Ribosomal RNA small subunit methyltransferase B	49.863	29553000	25698000	39949000	0	0	0	A1401	MS-21-014	NA	811364	3	0	NA	NA	NA	OTHER	0	0	i
A1401_07330	A1401_07330 Methionyl-tRNA formyltransferase	34.757	9579200	8890000	15361000	0	0	0	A1401	MS-21-014	J	812691	3	0	NA	NA	NA	OTHER	0	Y	n4-14c23/24o
A1401_07360	A1401_07360 DNA-directed RNA polymerase subunit omega	7.4806	16740000	17952000	23203000	0	0	0	A1401	MS-21-014	K	817382	3	0	NA	NA	NA	OTHER	0	0	i
A1401_07370	A1401_07370 Guanylate kinase	23.336	18635000	14550000	29008000	0	0	0	A1401	MS-21-014	F	817585	3	0	NA	NA	NA	OTHER	0	0	i
A1401_07380	A1401_07380 DNA repair protein RecN	63.817	12539000	8673800	21324000	0	0	0	A1401	MS-21-014	L	818266	3	0	NA	NA	NA	OTHER	0	0	i
A1401_07390	A1401_07390 16S/23S rRNA (cytidine-2-O)-methyltransferase TlyA	29.694	4535600	3453700	6045400	0	0	0	A1401	MS-21-014	J	819976	3	0	NA	NA	NA	OTHER	0	0	i
A1401_07420	A1401_07420 Exodeoxyribonuclease 7 large subunit	50.549	1824400	1616600	2384000	0	0	0	A1401	MS-21-014	L	821917	3	0	NA	NA	NA	OTHER	0	0	i
A1401_07430	A1401_07430 Bifunctional protein FolD protein	30.968	3978000	4110500	5500600	0	0	0	A1401	MS-21-014	H	823250	3	0	NA	NA	NA	OTHER	0	0	i
A1401_07440	A1401_07440 Transcription antitermination protein NusB	15.243	17108000	13382000	22943000	0	0	0	A1401	MS-21-014	K	824209	3	0	NA	NA	NA	OTHER	0	0	i
A1401_07460	A1401_07460 Elongation factor P	20.537	19885000	10404000	21091000	0	0	0	A1401	MS-21-014	J	825093	3	0	NA	NA	NA	OTHER	0	0	i
A1401_07470	A1401_07470 50S ribosomal protein L27	10.655	484440000	368250000	782470000	9358900	3846100	0	A1401	MS-21-014	J	825829	3	2	NA	NA	NA	OTHER	0	0	i
A1401_07490	A1401_07490 50S ribosomal protein L21	11.074	365370000	298770000	445880000	2582500	0	0	A1401	MS-21-014	J	826506	3	1	NA	NA	NA	OTHER	0	0	i
A1401_07520	A1401_07520 Glutamine synthetase	50.482	235750000	139780000	266660000	0	7019600	0	A1401	MS-21-014	E	827762	3	1	NA	NA	NA	OTHER	0	0	i
A1401_07530	A1401_07530 HTH-type transcriptional regulator GlnR	14.101	7852500	6176100	10776000	0	0	0	A1401	MS-21-014	K	829142	3	0	NA	NA	NA	OTHER	0	0	i
A1401_07550	A1401_07550 hypothetical protein	6.3924	12770000	18076000	20032000	0	0	0	A1401	MS-21-014	NA	830653	3	0	NA	NA	NA	SP(Sec/SPI)	0	Y	n7-15c20/21o
A1401_07560	A1401_07560 Thiosulfate sulfurtransferase GlpE	14.59	16690000	13149000	22656000	0	0	0	A1401	MS-21-014	P	830877	3	0	NA	NA	NA	OTHER	0	Y	n6-17c26/27o
A1401_07570	A1401_07570 Glucokinase	33.847	87709000	77246000	131500000	0	0	0	A1401	MS-21-014	GK	831278	3	0	NA	NA	NA	OTHER	0	0	i
A1401_07620	A1401_07620 Penicillin-binding protein 2B	74.224	8739500	6434900	10718000	0	0	0	A1401	MS-21-014	DM	834041	3	0	NA	NA	NA	OTHER	1	0	i20-44o
A1401_07640	A1401_07640 Transcription elongation factor GreA	17.681	28982000	18934000	29954000	0	0	0	A1401	MS-21-014	K	838859	3	0	NA	NA	NA	OTHER	0	0	i
A1401_07650	A1401_07650 Uridine kinase	25.863	28974000	24769000	46495000	0	0	0	A1401	MS-21-014	F	839358	3	0	NA	NA	NA	OTHER	0	0	i
A1401_07660	A1401_07660 Endolytic murein transglycosylase	42.429	5746300	4015900	5663800	0	0	0	A1401	MS-21-014	M	840054	3	0	NA	NA	NA	OTHER	1	0	i21-44o
A1401_07670	A1401_07670 Phenylalanine--tRNA ligase beta subunit	89.569	31835000	26417000	49934000	0	0	0	A1401	MS-21-014	NA	841201	3	0	NA	NA	NA	OTHER	0	0	i
A1401_07680	A1401_07680 Phenylalanine--tRNA ligase alpha subunit	38.988	16723000	12174000	22160000	0	0	0	A1401	MS-21-014	J	843625	3	0	NA	NA	NA	OTHER	0	0	i
A1401_07720	A1401_07720 23S rRNA (guanosine-2-O-)-methyltransferase RlmB	28.371	10167000	8851900	17921000	0	0	0	A1401	MS-21-014	J	845837	3	0	NA	NA	NA	OTHER	0	0	i
A1401_07740	A1401_07740 Membrane protein insertase MisCB	34.905	3839900	2879300	4030300	0	0	0	A1401	MS-21-014	M	847061	3	0	NA	NA	NA	LIPO(Sec/SPII)	5	Y	n9-20c26/27o50-73i130-155o175-195i207-223o229-248i
A1401_07750	A1401_07750 Protein LacX, plasmid	33.559	7844500	5213700	10407000	0	0	0	A1401	MS-21-014	G	848036	3	0	NA	NA	NA	OTHER	0	0	i
A1401_07770	A1401_07770 DNA topoisomerase 1	79.971	4854200	3230200	6155000	0	0	0	A1401	MS-21-014	NA	849957	3	0	NA	NA	NA	OTHER	0	0	i
A1401_07830	A1401_07830 hypothetical protein	34.92	1596100	1696500	2075400	0	0	0	A1401	MS-21-014	DI	855576	3	0	NA	NA	NA	OTHER	1	0	i20-38o
A1401_07850	A1401_07850 Thymidylate synthase	36.572	13878000	12151000	26674000	0	0	0	A1401	MS-21-014	F	857031	3	0	NA	NA	NA	OTHER	0	0	i
A1401_07860	A1401_07860 Energy-dependent translational throttle protein EttA	72.641	3335100	2679900	3742600	0	0	0	A1401	MS-21-014	R	857992	3	0	NA	NA	NA	OTHER	0	0	i
A1401_07890	A1401_07890 Beta-barrel assembly-enhancing protease	48.678	3934300	3349100	5417500	0	0	0	A1401	MS-21-014	NA	862055	3	0	NA	NA	NA	OTHER	0	0	i
A1401_07900	A1401_07900 DNA-binding protein HU	9.5249	1981300000	1383100000	3423100000	40228000	0	0	A1401	MS-21-014	L	863397	3	1	NA	NA	NA	OTHER	0	0	i
A1401_07910	A1401_07910 GTPase Der	48.811	26670000	22067000	39371000	0	0	0	A1401	MS-21-014	J	863846	3	0	NA	NA	NA	OTHER	0	0	i
A1401_07920	A1401_07920 30S ribosomal protein S1	44.439	61927000	42851000	63290000	0	0	0	A1401	MS-21-014	J	865234	3	0	NA	NA	NA	OTHER	0	0	i
A1401_07930	A1401_07930 Cytidylate kinase	24.961	116190000	100400000	176190000	0	0	0	A1401	MS-21-014	F	866529	3	0	NA	NA	NA	OTHER	0	0	i
A1401_07980	A1401_07980 Ribosomal large subunit pseudouridine synthase B	27.411	7363300	5956500	9396700	0	0	0	A1401	MS-21-014	J	871169	3	0	NA	NA	NA	OTHER	0	0	i
A1401_08030	A1401_08030 Conserved virulence factor B	33.384	10043000	7130600	10173000	0	0	0	A1401	MS-21-014	R	874454	3	0	NA	NA	NA	OTHER	0	0	i
A1401_08040	A1401_08040 Pyruvate kinase	62.977	536710000	427220000	692460000	3349300	0	0	A1401	MS-21-014	NA	875447	3	1	NA	NA	NA	OTHER	0	0	i
A1401_08070	A1401_08070 Chaperone protein ClpB	95.706	6198300	5177900	9660600	0	0	0	A1401	MS-21-014	O	881061	3	0	NA	NA	NA	OTHER	0	0	i
A1401_08080	A1401_08080 Peptidase T	46.126	11549000	9735400	14870000	0	0	0	A1401	MS-21-014	E	883749	3	0	NA	NA	NA	OTHER	0	0	i
A1401_08100	A1401_08100 tRNA (adenine(22)-N(1))-methyltransferase	26.317	3419900	3174000	4622900	0	0	0	A1401	MS-21-014	J	885800	3	0	NA	NA	NA	OTHER	0	0	i
A1401_08110	A1401_08110 RNA polymerase sigma factor SigA	42.059	57269000	59020000	95813000	0	0	0	A1401	MS-21-014	K	886583	3	0	NA	NA	NA	OTHER	0	0	i
A1401_08130	A1401_08130 Glycine--tRNA ligase beta subunit	78.896	13086000	10391000	16506000	0	0	0	A1401	MS-21-014	J	889665	3	0	NA	NA	NA	OTHER	0	0	i
A1401_08140	A1401_08140 Glycine--tRNA ligase alpha subunit	35.978	9651100	6969600	9840600	0	0	0	A1401	MS-21-014	J	891743	3	0	NA	NA	NA	OTHER	0	0	i
A1401_08160	A1401_08160 GTPase Era	34.137	7964000	6190200	10118000	0	0	0	A1401	MS-21-014	J	893747	3	0	NA	NA	NA	OTHER	0	0	i
A1401_08180	A1401_08180 Endoribonuclease YbeY	18.37	16534000	13661000	28112000	0	0	0	A1401	MS-21-014	J	895047	3	0	NA	NA	NA	OTHER	0	0	i
A1401_08190	A1401_08190 PhoH-like protein	35.974	2953300	2289100	4541700	0	0	0	A1401	MS-21-014	T	895551	3	0	NA	NA	NA	OTHER	0	0	i
A1401_08200	A1401_08200 putative protein YqeY	16.015	30472000	33299000	50050000	0	0	0	A1401	MS-21-014	R	896640	3	0	NA	NA	NA	OTHER	0	0	i
A1401_08220	A1401_08220 Putative pyruvate, phosphate dikinase regulatory protein	30.088	7678100	6896100	12239000	0	0	0	A1401	MS-21-014	T	897534	3	0	NA	NA	NA	OTHER	0	0	i
A1401_08230	A1401_08230 putative endonuclease 4	33.439	5135400	5597000	12033000	0	0	0	A1401	MS-21-014	L	898371	3	0	NA	NA	NA	OTHER	0	0	i
A1401_08240	A1401_08240 Teichoic acid poly(glycerol phosphate) polymerase	49.291	27360000	22144000	43436000	0	0	0	A1401	MS-21-014	MI	899266	3	0	NA	NA	NA	OTHER	0	Y	n19-30c34/35o
A1401_08250	A1401_08250 Teichoic acid translocation permease protein TagG	31.804	7474300	5292200	10022000	0	0	0	A1401	MS-21-014	G	900519	3	0	NA	NA	NA	OTHER	6	0	i34-57o69-95i116-137o149-175i187-212o232-254i
A1401_08260	A1401_08260 Teichoic acid glycerol-phosphate primase	44.471	1219900	996570	1836100	0	0	0	A1401	MS-21-014	MI	901345	3	0	NA	NA	NA	OTHER	0	0	i
A1401_08280	A1401_08280 Aspartate--tRNA ligase	66.961	24612000	17727000	29242000	0	0	0	A1401	MS-21-014	J	903546	3	0	NA	NA	NA	OTHER	0	0	i
A1401_08290	A1401_08290 Histidine--tRNA ligase	48.696	24021000	16752000	31747000	0	0	0	A1401	MS-21-014	J	905351	3	0	NA	NA	NA	OTHER	0	0	i
A1401_08330	A1401_08330 GTP pyrophosphokinase	84.314	20224000	12956000	35781000	0	0	0	A1401	MS-21-014	TK	908963	3	0	NA	NA	NA	OTHER	0	0	i
A1401_08340	A1401_08340 Ribosomal RNA small subunit methyltransferase E	27.866	1245200	1091500	1474000	0	0	0	A1401	MS-21-014	J	911235	3	0	NA	NA	NA	OTHER	0	0	i
A1401_08350	A1401_08350 Ribosomal protein L11 methyltransferase	32.494	5164300	5092500	8919600	0	0	0	A1401	MS-21-014	J	911979	3	0	NA	NA	NA	OTHER	0	0	i
A1401_08360	A1401_08360 hypothetical protein	13.528	10503000	10317000	20066000	0	0	0	A1401	MS-21-014	NA	912939	3	0	NA	NA	NA	OTHER	0	0	i
A1401_08370	A1401_08370 hypothetical protein	27.098	32351000	16957000	38017000	0	0	0	A1401	MS-21-014	S	913446	3	0	NA	NA	NA	OTHER	6	0	i20-39o72-92i104-125o131-155i184-203o209-227i
A1401_08380	A1401_08380 hypothetical protein	195.58	5426800	4283600	7377300	0	0	0	A1401	MS-21-014	NA	914546	3	0	NA	NA	NA	OTHER	0	0	i
A1401_08400	A1401_08400 Elongation factor 4	68.658	4988700	4502100	6802500	0	0	0	A1401	MS-21-014	J	921166	3	0	NA	NA	NA	OTHER	0	0	i
A1401_08410	A1401_08410 Chaperone protein DnaJ	41.536	4756200	4159700	4936300	0	0	0	A1401	MS-21-014	O	923132	3	0	NA	NA	NA	OTHER	0	0	i
A1401_08420	A1401_08420 Chaperone protein DnaK	67.171	70610000	55179000	98475000	0	0	0	A1401	MS-21-014	O	924372	3	0	NA	NA	NA	OTHER	0	0	i
A1401_08430	A1401_08430 Protein GrpE	21.438	9909300	6810700	9230000	0	0	0	A1401	MS-21-014	O	926258	3	0	NA	NA	NA	OTHER	0	0	i
A1401_08460	A1401_08460 tRNA pseudouridine synthase B	34.072	4506600	2889400	4954400	0	0	0	A1401	MS-21-014	J	928946	3	0	NA	NA	NA	OTHER	0	0	i
A1401_08480	A1401_08480 Translation initiation factor IF-2	81.834	29902000	25688000	43370000	0	0	0	A1401	MS-21-014	JJ	930341	3	0	NA	NA	NA	OTHER	0	0	i
A1401_08490	A1401_08490 putative ribosomal protein YlxQ	11.047	2045400	1705200	2939900	0	0	0	A1401	MS-21-014	J	932599	3	0	NA	NA	NA	OTHER	0	0	i
A1401_08510	A1401_08510 Transcription termination/antitermination protein NusA	40.501	81681000	65467000	106620000	0	0	0	A1401	MS-21-014	K	933217	3	0	NA	NA	NA	OTHER	0	0	i
A1401_08530	A1401_08530 DNA polymerase III PolC-type	163.56	2808200	2367100	3850500	0	0	0	A1401	MS-21-014	L	934914	3	0	NA	NA	NA	OTHER	0	0	i
A1401_08540	A1401_08540 Proline--tRNA ligase	63.664	16894000	14458000	25278000	0	0	0	A1401	MS-21-014	J	939298	3	0	NA	NA	NA	OTHER	0	0	i
A1401_08550	A1401_08550 Regulator of sigma-W protease RasP	46.92	2141300	2004000	3052100	0	0	0	A1401	MS-21-014	OK	941030	3	0	NA	NA	NA	OTHER	4	0	o6-26i172-196o349-372i393-414o
A1401_08590	A1401_08590 Ribosome-recycling factor	20.469	35262000	31853000	45064000	0	0	0	A1401	MS-21-014	J	944373	3	0	NA	NA	NA	OTHER	0	0	i
A1401_08610	A1401_08610 Elongation factor Ts	32.128	391050000	281370000	544490000	0	0	0	A1401	MS-21-014	J	945796	3	0	NA	NA	NA	OTHER	0	0	i
A1401_08620	A1401_08620 30S ribosomal protein S2	28.244	217600000	155710000	249180000	0	0	0	A1401	MS-21-014	J	946785	3	0	NA	NA	NA	OTHER	0	0	i
A1401_08630	A1401_08630 D-lactate/D-glycerate dehydrogenase	36.864	4554500	4268900	6418900	0	0	0	A1401	MS-21-014	CHR	947691	3	0	NA	NA	NA	OTHER	0	0	i
A1401_08660	A1401_08660 1-acyl-sn-glycerol-3-phosphate acyltransferase	23.518	5794600	4835700	8492000	0	0	0	A1401	MS-21-014	I	949862	3	0	NA	NA	NA	OTHER	0	0	i
A1401_08700	A1401_08700 hypothetical protein	16.505	9054400	6939400	11426000	0	0	0	A1401	MS-21-014	F	951794	3	0	NA	NA	NA	OTHER	0	0	i
A1401_08710	A1401_08710 Hydroxymethylglutaryl-CoA synthase	43.728	3339200	3406600	5136000	0	0	0	A1401	MS-21-014	I	952244	3	0	NA	NA	NA	OTHER	0	0	i
A1401_08740	A1401_08740 hypothetical protein	44.204	1001200	444570	2459900	158780000	88834000	343050000	A1401	MS-21-014	G	954978	3	3	NA	NA	NA	SP(Sec/SPI)	0	Y	n7-19c31/32o
A1401_08770	A1401_08770 Adenine phosphoribosyltransferase	18.719	16668000	14332000	20132000	0	0	0	A1401	MS-21-014	F	956920	3	0	NA	NA	NA	OTHER	0	0	i
A1401_08780	A1401_08780 hypothetical protein	85.902	2042800	1523500	2888100	0	0	0	A1401	MS-21-014	NA	957459	3	0	NA	NA	NA	OTHER	0	0	i
A1401_08790	A1401_08790 Ribonuclease Z	34.452	6951900	6255600	9181100	0	0	0	A1401	MS-21-014	J	959781	3	0	NA	NA	NA	OTHER	0	0	i
A1401_08800	A1401_08800 GTPase Obg	47.415	9882400	7412200	13319000	0	0	0	A1401	MS-21-014	DL	960804	3	0	NA	NA	NA	OTHER	0	0	i
A1401_08830	A1401_08830 hypothetical protein	10.348	14118000	10705000	87755000	0	0	0	A1401	MS-21-014	V	964223	3	0	NA	NA	NA	OTHER	0	0	i
A1401_08840	A1401_08840 putative GTP-binding protein EngB	22.35	16073000	13553000	23682000	0	0	0	A1401	MS-21-014	D	964496	3	0	NA	NA	NA	OTHER	0	0	i
A1401_08850	A1401_08850 ATP-dependent Clp protease ATP-binding subunit ClpX	45.204	6331100	5113000	7845100	0	0	0	A1401	MS-21-014	O	965230	3	0	NA	NA	NA	OTHER	0	0	i
A1401_08860	A1401_08860 Trigger factor	48.658	174870000	141990000	190790000	0	0	0	A1401	MS-21-014	O	966606	3	0	NA	NA	NA	OTHER	0	0	i
A1401_08870	A1401_08870 Elongation factor Tu	43.444	1072100000	882360000	1518000000	40312000	16137000	12693000	A1401	MS-21-014	J	968078	3	3	NA	NA	NA	OTHER	0	0	i
A1401_08890	A1401_08890 Ribonuclease J 2	62.905	8733500	6969800	11865000	0	0	0	A1401	MS-21-014	J	970398	3	0	NA	NA	NA	OTHER	0	0	i
A1401_08900	A1401_08900 30S ribosomal protein S15	10.379	12810000	6005000	24532000	0	0	0	A1401	MS-21-014	J	972272	3	0	NA	NA	NA	OTHER	0	0	i
A1401_08910	A1401_08910 30S ribosomal protein S20	9.0934	164200000	208930000	238720000	0	0	0	A1401	MS-21-014	J	972817	3	0	NA	NA	NA	OTHER	0	0	i
A1401_08990	A1401_08990 putative protein YlbL	38.656	2540400	2206500	3144100	0	0	0	A1401	MS-21-014	T	979082	3	0	NA	NA	NA	OTHER	0	Y	n10-17c21/22o
A1401_09040	A1401_09040 GTP-binding protein TypA/BipA	68.576	155590000	121340000	202240000	0	0	0	A1401	MS-21-014	T	982822	3	0	NA	NA	NA	OTHER	0	0	i
A1401_09080	A1401_09080 Peptide deformylase	20.938	13767000	10085000	20046000	0	0	0	A1401	MS-21-014	J	986923	3	0	NA	NA	NA	OTHER	0	0	i
A1401_09100	A1401_09100 hypothetical protein	8.4404	19894000	29281000	42596000	0	0	0	A1401	MS-21-014	KV	988127	3	0	NA	NA	NA	OTHER	0	0	i
A1401_09110	A1401_09110 Ribonuclease J 1	61.937	53596000	50505000	84724000	0	0	0	A1401	MS-21-014	J	988345	3	0	NA	NA	NA	OTHER	0	0	i
A1401_09120	A1401_09120 Putative lipid kinase YtlR	35.121	3465200	3422500	5463200	0	0	0	A1401	MS-21-014	IR	990104	3	0	NA	NA	NA	OTHER	0	0	i
A1401_09140	A1401_09140 L-glyceraldehyde 3-phosphate reductase	37.064	24698000	21660000	34453000	0	0	0	A1401	MS-21-014	HR	992582	3	0	NA	NA	NA	OTHER	0	0	i
A1401_09150	A1401_09150 Ribose-phosphate pyrophosphokinase	34.901	10979000	8472800	11615000	0	0	0	A1401	MS-21-014	F	993678	3	0	NA	NA	NA	OTHER	0	0	i
A1401_09190	A1401_09190 tRNA-specific 2-thiouridylase MnmA	42.201	6918000	5723000	8981900	0	0	0	A1401	MS-21-014	J	998779	3	0	NA	NA	NA	OTHER	0	0	i
A1401_09200	A1401_09200 hypothetical protein	12.802	3388100	2146000	3319100	0	0	0	A1401	MS-21-014	NA	1000047	3	0	NA	NA	NA	OTHER	0	0	i
A1401_09210	A1401_09210 Cysteine desulfurase IscS	42.31	10025000	9216700	20653000	0	0	0	A1401	MS-21-014	E	1000387	3	0	NA	NA	NA	OTHER	0	0	i
A1401_09220	A1401_09220 5-methylthioadenosine/S-adenosylhomocysteinenucleosidase	24.65	11841000	9919200	17248000	0	0	0	A1401	MS-21-014	FH	1001559	3	0	NA	NA	NA	OTHER	0	0	i
A1401_09250	A1401_09250 Cold shock protein 2	7.6186	3151200	2173400	3424800	0	0	0	A1401	MS-21-014	K	1003157	3	0	NA	NA	NA	OTHER	0	0	i
A1401_09260	A1401_09260 Isoleucine--tRNA ligase	106.18	75846000	60987000	103110000	0	0	0	A1401	MS-21-014	J	1003412	3	0	NA	NA	NA	OTHER	0	0	i
A1401_09270	A1401_09270 Cell division protein DivIVA	24.472	21122000	18574000	26197000	0	0	0	A1401	MS-21-014	D	1006444	3	0	NA	NA	NA	OTHER	0	0	i
A1401_09300	A1401_09300 Cell division protein FtsZ	43.398	105060000	83639000	131550000	0	0	0	A1401	MS-21-014	D	1008330	3	0	NA	NA	NA	OTHER	0	0	i
A1401_09310	A1401_09310 Cell division protein FtsA	49.411	41095000	33374000	58163000	0	0	0	A1401	MS-21-014	D	1009592	3	0	NA	NA	NA	OTHER	0	0	i
A1401_09320	A1401_09320 Cell division protein DivIB	33.883	3254500	2601100	4196000	0	0	0	A1401	MS-21-014	D	1011063	3	0	NA	NA	NA	OTHER	1	0	i37-55o
A1401_09330	A1401_09330 UDP-N-acetylglucosamine--N-acetylmuramyl- (pentapeptide) pyrophosphoryl-undecaprenol N-acetylglucosamine transferase	40.136	48874000	42596000	67866000	0	0	0	A1401	MS-21-014	M	1011966	3	0	NA	NA	NA	OTHER	0	0	i
A1401_09340	A1401_09340 UDP-N-acetylmuramoylalanine--D-glutamate ligase	51.072	6514600	5479000	8741700	0	0	0	A1401	MS-21-014	M	1013057	3	0	NA	NA	NA	OTHER	0	0	i
A1401_09360	A1401_09360 Penicillin-binding protein 2B	78.483	4505700	4099200	5667500	3617000	0	6144400	A1401	MS-21-014	NA	1015438	3	2	NA	NA	NA	OTHER	0	Y	n23-34c38/39o
A1401_09380	A1401_09380 Ribosomal RNA small subunit methyltransferase H	36.098	11505000	10778000	17955000	0	0	0	A1401	MS-21-014	J	1017986	3	0	NA	NA	NA	OTHER	0	0	i
A1401_09390	A1401_09390 Transcriptional regulator MraZ	16.016	1820400	1742100	1989500	0	0	0	A1401	MS-21-014	J	1018951	3	0	NA	NA	NA	OTHER	0	0	i
A1401_09410	A1401_09410 DNA translocase SpoIIIE	87.78	3086300	2849900	4734000	0	0	0	A1401	MS-21-014	D	1020175	3	0	NA	NA	NA	OTHER	5	0	i31-54o60-81i93-113o133-159i166-184o
A1401_09420	A1401_09420 tRNA (cytidine(34)-2-O)-methyltransferase	19.859	48074000	27423000	42777000	0	0	0	A1401	MS-21-014	J	1022567	3	0	NA	NA	NA	OTHER	0	0	i
A1401_09450	A1401_09450 NAD kinase	30.067	3249000	2583300	3940900	0	0	0	A1401	MS-21-014	H	1024921	3	0	NA	NA	NA	OTHER	0	0	i
A1401_09460	A1401_09460 GTP pyrophosphokinase YjbM	24.833	2182900	1865900	3125500	0	0	0	A1401	MS-21-014	FT	1025733	3	0	NA	NA	NA	OTHER	0	0	i
A1401_09480	A1401_09480 Oligoendopeptidase F, plasmid	69.08	2767200	2669500	6160000	0	0	0	A1401	MS-21-014	E	1027225	3	0	NA	NA	NA	OTHER	0	0	i
A1401_09530	A1401_09530 Copper-exporting P-type ATPase B	83.556	2006800	2190800	3213400	0	0	0	A1401	MS-21-014	P	1032678	3	0	NA	NA	NA	OTHER	8	0	i133-152o167-185i197-221o233-250i385-406o412-437i724-749o755-772i
A1401_09810	A1401_09810 Lipoteichoic acid synthase 1	78.396	27078000	24707000	15690000	2197600	655640	902580	A1401	MS-21-014	M	1043034	3	3	NA	NA	NA	OTHER	5	0	i12-34o46-69i76-96o131-149i161-179o
A1401_09830	A1401_09830 Alpha-galactosylglucosyldiacylglycerol synthase	39.525	3732700	3718700	5882000	0	0	0	A1401	MS-21-014	M	1046152	3	0	NA	NA	NA	OTHER	0	0	i
A1401_09840	A1401_09840 Alpha-monoglucosyldiacylglycerol synthase	44.428	4204900	4666700	7228800	0	0	0	A1401	MS-21-014	M	1047183	3	0	NA	NA	NA	OTHER	0	0	i
A1401_09850	A1401_09850 Phosphocarrier protein HPr	9.5248	67168000	42214000	81594000	0	0	0	A1401	MS-21-014	TG	1048610	3	0	NA	NA	NA	OTHER	0	0	i
A1401_09880	A1401_09880 Peptide chain release factor 3	59.909	8575000	6366600	11240000	0	0	0	A1401	MS-21-014	J	1052686	3	0	NA	NA	NA	OTHER	0	0	i
A1401_09890	A1401_09890 Glycerol-3-phosphate cytidylyltransferase	15.888	21345000	20532000	32467000	0	0	0	A1401	MS-21-014	M	1054373	3	0	NA	NA	NA	OTHER	0	0	i
A1401_09940	A1401_09940 UDP-N-acetylglucosamine 2-epimerase	42.929	36147000	33607000	43003000	0	0	0	A1401	MS-21-014	M	1058226	3	0	NA	NA	NA	OTHER	0	0	i
A1401_09950	A1401_09950 Putative glycosyltransferase CsbB	35.807	7120200	4795700	8997800	0	0	0	A1401	MS-21-014	M	1059542	3	0	NA	NA	NA	OTHER	2	0	i234-258o270-292i
A1401_09970	A1401_09970 High-affinity gluconate transporter	47.362	25525000	18597000	31060000	0	0	0	A1401	MS-21-014	G	1060948	3	0	NA	NA	NA	OTHER	11	Y	n4-16c20/21o30-50i57-76o96-129i136-154o174-193i227-248o268-290i311-329o349-377i389-413o425-450i
A1401_10000	A1401_10000 Phosphate-specific transport system accessory protein PhoU	26.614	21516000	14533000	26933000	0	0	0	A1401	MS-21-014	P	1064245	3	0	NA	NA	NA	OTHER	0	0	i
A1401_10010	A1401_10010 Phosphate import ATP-binding protein PstB 3	28.2	1467500	1251500	2656900	0	0	0	A1401	MS-21-014	P	1064964	3	0	NA	NA	NA	OTHER	0	0	i
A1401_10030	A1401_10030 hypothetical protein	31.803	1591900	1751200	2529800	0	0	0	A1401	MS-21-014	P	1066536	3	0	NA	NA	NA	OTHER	6	0	i12-34o66-87i99-123o129-148i178-198o260-283i
A1401_10080	A1401_10080 putative ATP-dependent RNA helicase YfmL	49.806	4575800	4497600	4802000	0	0	0	A1401	MS-21-014	L	1070498	3	0	NA	NA	NA	OTHER	0	0	i
A1401_10100	A1401_10100 Xylulose kinase	57.438	42225000	33167000	58729000	0	0	0	A1401	MS-21-014	G	1072863	3	0	NA	NA	NA	OTHER	0	0	i
A1401_10150	A1401_10150 hypothetical protein	9.1175	18813000	13544000	26651000	0	0	0	A1401	MS-21-014	NA	1078152	3	0	NA	NA	NA	OTHER	0	0	i
A1401_10210	A1401_10210 putative RNA methyltransferase	51.566	5782800	4179800	5871700	0	0	0	A1401	MS-21-014	J	1082903	3	0	NA	NA	NA	OTHER	0	0	i
A1401_10220	A1401_10220 Diacylglycerol kinase	35.816	19076000	16635000	26107000	0	0	0	A1401	MS-21-014	IR	1084355	3	0	NA	NA	NA	OTHER	0	0	i
A1401_10230	A1401_10230 Aspartyl/glutamyl-tRNA(Asn/Gln) amidotransferase subunit B	53.427	48014000	35343000	56866000	0	0	0	A1401	MS-21-014	J	1085355	3	0	NA	NA	NA	OTHER	0	0	i
A1401_10240	A1401_10240 Glutamyl-tRNA(Gln) amidotransferase subunit A	52.37	28622000	22366000	42966000	0	0	0	A1401	MS-21-014	J	1086776	3	0	NA	NA	NA	OTHER	0	0	i
A1401_10250	A1401_10250 Glutamyl-tRNA(Gln) amidotransferase subunit C	11.103	18474000	11318000	20320000	0	0	0	A1401	MS-21-014	J	1088242	3	0	NA	NA	NA	OTHER	0	0	i
A1401_10260	A1401_10260 hypothetical protein	40.677	15386000	13831000	20188000	0	2439400	0	A1401	MS-21-014	R	1088610	3	1	NA	NA	NA	LIPO(Sec/SPII)	0	Y	n6-17c22/23o
A1401_10270	A1401_10270 DNA ligase	74.996	2152400	1536500	2797100	0	0	0	A1401	MS-21-014	L	1089729	3	0	NA	NA	NA	OTHER	0	0	i
A1401_10280	A1401_10280 ATP-dependent DNA helicase PcrA	85.531	5983000	4919000	8609800	0	0	0	A1401	MS-21-014	L	1091759	3	0	NA	NA	NA	OTHER	0	0	i
A1401_10330	A1401_10330 30S ribosomal protein S9	14.182	700220000	666240000	1138300000	18011000	3707400	18695000	A1401	MS-21-014	J	1096515	3	3	NA	NA	NA	OTHER	0	0	i
A1401_10340	A1401_10340 50S ribosomal protein L13	16.062	215900000	212660000	303250000	0	0	0	A1401	MS-21-014	J	1096921	3	0	NA	NA	NA	OTHER	0	0	i
A1401_10380	A1401_10380 Energy-coupling factor transporter ATP-binding protein EcfA1	34.164	6619500	3731600	12424000	0	0	0	A1401	MS-21-014	PR	1099928	3	0	NA	NA	NA	SP(Sec/SPI)	1	0	o6-23i
A1401_10390	A1401_10390 50S ribosomal protein L17	14.215	130360000	119510000	211850000	0	3125600	4986300	A1401	MS-21-014	J	1100932	3	2	NA	NA	NA	OTHER	0	0	i
A1401_10400	A1401_10400 DNA-directed RNA polymerase subunit alpha	34.954	102870000	72957000	137900000	0	0	0	A1401	MS-21-014	K	1101337	3	0	NA	NA	NA	OTHER	0	0	i
A1401_10410	A1401_10410 30S ribosomal protein S11	13.777	413530000	311790000	289730000	0	0	0	A1401	MS-21-014	J	1102361	3	0	NA	NA	NA	OTHER	0	0	i
A1401_10420	A1401_10420 30S ribosomal protein S13	13.731	189290000	121340000	272780000	71696000	44938000	47971000	A1401	MS-21-014	J	1102774	3	3	NA	NA	NA	OTHER	0	Y	n15-25c30/31o
A1401_10440	A1401_10440 Translation initiation factor IF-1	8.3155	24493000	15852000	20645000	0	0	0	A1401	MS-21-014	J	1103317	3	0	NA	NA	NA	OTHER	0	0	i
A1401_10450	A1401_10450 Adenylate kinase	24.634	64814000	47450000	66792000	0	0	0	A1401	MS-21-014	F	1103692	3	0	NA	NA	NA	OTHER	0	Y	n5-14c19/20o
A1401_10460	A1401_10460 Protein translocase subunit SecY	47.745	5972800	5667900	7119200	0	0	0	A1401	MS-21-014	U	1104376	3	0	NA	NA	NA	OTHER	10	0	i20-39o67-87i115-135o147-167i179-199o211-235i265-289o309-330i368-390o396-414i
A1401_10470	A1401_10470 50S ribosomal protein L15	15.522	201400000	122360000	62657000	0	0	4864900	A1401	MS-21-014	J	1105693	3	1	NA	NA	NA	OTHER	0	0	i
A1401_10480	A1401_10480 50S ribosomal protein L30	6.6919	130240000	105890000	209450000	0	0	0	A1401	MS-21-014	J	1106150	3	0	NA	NA	NA	OTHER	0	0	i
A1401_10490	A1401_10490 30S ribosomal protein S5	17.524	562440000	433630000	624550000	1374100	0	0	A1401	MS-21-014	J	1106347	3	1	NA	NA	NA	OTHER	0	0	i
A1401_10500	A1401_10500 50S ribosomal protein L18	13.009	53058000	32460000	46319000	0	0	0	A1401	MS-21-014	J	1106871	3	0	NA	NA	NA	OTHER	0	0	i
A1401_10510	A1401_10510 50S ribosomal protein L6	19.715	226190000	211520000	281340000	0	0	0	A1401	MS-21-014	J	1107282	3	0	NA	NA	NA	OTHER	0	0	i
A1401_10520	A1401_10520 30S ribosomal protein S8	14.713	105580000	104680000	196510000	0	0	0	A1401	MS-21-014	J	1107853	3	0	NA	NA	NA	OTHER	0	0	i
A1401_10540	A1401_10540 50S ribosomal protein L5	20.259	574200000	436600000	757400000	45179000	27188000	33962000	A1401	MS-21-014	J	1108489	3	3	NA	NA	NA	OTHER	0	0	i
A1401_10550	A1401_10550 50S ribosomal protein L24	11.081	246820000	231750000	361580000	0	0	0	A1401	MS-21-014	J	1109060	3	0	NA	NA	NA	OTHER	0	0	i
A1401_10560	A1401_10560 50S ribosomal protein L14	13.195	150490000	117310000	200490000	3713100	1332400	0	A1401	MS-21-014	J	1109401	3	2	NA	NA	NA	OTHER	0	0	i
A1401_10570	A1401_10570 30S ribosomal protein S17	10.109	132020000	105510000	137100000	916070	0	0	A1401	MS-21-014	J	1109822	3	1	NA	NA	NA	OTHER	0	0	i
A1401_10580	A1401_10580 50S ribosomal protein L29	7.6017	214140000	148640000	203450000	0	0	0	A1401	MS-21-014	J	1110107	3	0	NA	NA	NA	OTHER	0	0	i
A1401_10590	A1401_10590 50S ribosomal protein L16	15.958	137770000	88901000	663170000	125740000	133630000	126170000	A1401	MS-21-014	J	1110291	3	3	NA	NA	NA	OTHER	0	0	i
A1401_10600	A1401_10600 30S ribosomal protein S3	24.815	182060000	172740000	426510000	67514000	11129000	67752000	A1401	MS-21-014	J	1110728	3	3	NA	NA	NA	OTHER	0	0	i
A1401_10610	A1401_10610 50S ribosomal protein L22	12.429	213810000	223280000	323860000	4654900	0	4638400	A1401	MS-21-014	J	1111412	3	2	NA	NA	NA	OTHER	0	0	i
A1401_10620	A1401_10620 30S ribosomal protein S19	10.463	198690000	148410000	189210000	42645000	71792000	13882000	A1401	MS-21-014	J	1111776	3	3	NA	NA	NA	OTHER	0	0	i
A1401_10630	A1401_10630 50S ribosomal protein L2	30.336	264990000	284230000	438380000	4213200	1893600	8560700	A1401	MS-21-014	J	1112115	3	3	NA	NA	NA	OTHER	0	0	i
A1401_10640	A1401_10640 50S ribosomal protein L23	10.983	268200000	193040000	249120000	0	0	0	A1401	MS-21-014	J	1112980	3	0	NA	NA	NA	OTHER	0	0	i
A1401_10650	A1401_10650 50S ribosomal protein L4	22.554	223200000	175170000	326860000	24685000	5104800	16934000	A1401	MS-21-014	J	1113267	3	3	NA	NA	NA	OTHER	0	0	i
A1401_10660	A1401_10660 50S ribosomal protein L3	23.016	248800000	271500000	419690000	36374000	61964000	53139000	A1401	MS-21-014	J	1113908	3	3	NA	NA	NA	OTHER	0	0	i
A1401_10670	A1401_10670 30S ribosomal protein S10	11.522	320830000	244540000	388820000	16950000	5893900	17443000	A1401	MS-21-014	J	1114578	3	3	NA	NA	NA	OTHER	0	0	i
A1401_10680	A1401_10680 Elongation factor G	76.807	614300000	441220000	918420000	763490	0	0	A1401	MS-21-014	J	1115287	3	1	NA	NA	NA	OTHER	0	0	i
A1401_10690	A1401_10690 30S ribosomal protein S7	17.822	270210000	274250000	552430000	21557000	30765000	24387000	A1401	MS-21-014	J	1117486	3	3	NA	NA	NA	OTHER	0	0	i
A1401_10700	A1401_10700 30S ribosomal protein S12	15.189	310090000	184610000	337620000	93378000	116630000	86933000	A1401	MS-21-014	J	1117997	3	3	NA	NA	NA	OTHER	0	0	i
A1401_10720	A1401_10720 DNA-directed RNA polymerase subunit beta	136.1	147890000	105300000	214200000	7338000	6024600	4624900	A1401	MS-21-014	K	1119281	3	3	NA	NA	NA	OTHER	0	0	i
A1401_10730	A1401_10730 DNA-directed RNA polymerase subunit beta	134.54	164810000	133380000	273540000	3184800	1228900	1547700	A1401	MS-21-014	K	1122961	3	3	NA	NA	NA	OTHER	0	0	i
A1401_10740	A1401_10740 Negative regulator of genetic competence ClpC/MecB	92.376	41019000	42458000	62981000	0	0	0	A1401	MS-21-014	O	1126837	3	0	NA	NA	NA	OTHER	0	0	i
A1401_10840	A1401_10840 Serine--tRNA ligase	48.199	15448000	12758000	17122000	0	0	0	A1401	MS-21-014	J	1130898	3	0	NA	NA	NA	OTHER	0	0	i
A1401_10850	A1401_10850 Deoxyguanosine kinase	24.864	4128300	3788500	3819200	0	0	0	A1401	MS-21-014	F	1132458	3	0	NA	NA	NA	OTHER	0	0	i
A1401_10960	A1401_10960 HTH-type transcriptional regulator MntR	24.421	5965500	6298400	9162300	0	0	0	A1401	MS-21-014	NA	1141209	3	0	NA	NA	NA	OTHER	0	0	i
A1401_11070	A1401_11070 Fumarate reductase flavoprotein subunit	50.18	6366400	4297900	6996000	0	0	0	A1401	MS-21-014	C	1148773	3	0	NA	NA	NA	OTHER	0	0	i
A1401_11080	A1401_11080 Alcohol dehydrogenase 1	36.224	84856000	61121000	103520000	0	0	0	A1401	MS-21-014	G	1150237	3	0	NA	NA	NA	OTHER	0	0	i
A1401_11130	A1401_11130 GMP synthase [glutamine-hydrolyzing]	57.878	82558000	70743000	132020000	0	0	0	A1401	MS-21-014	NA	1155511	3	0	NA	NA	NA	OTHER	0	0	i
A1401_11150	A1401_11150 DNA helicase IV	88.554	5403100	4247100	6330200	0	0	0	A1401	MS-21-014	L	1158177	3	0	NA	NA	NA	OTHER	0	0	i
A1401_11160	A1401_11160 2,3-bisphosphoglycerate-dependentphosphoglycerate mutase	24.237	5150700	4417200	6502900	0	0	0	A1401	MS-21-014	G	1160624	3	0	NA	NA	NA	OTHER	0	0	i
A1401_11170	A1401_11170 Oligopeptide transport ATP-binding protein OppF	35.521	6082700	5561200	9400100	0	0	0	A1401	MS-21-014	O	1161332	3	0	NA	NA	NA	OTHER	0	0	i
A1401_11180	A1401_11180 Oligopeptide transport ATP-binding protein OppD	38.48	2285500	2216400	3487100	0	0	0	A1401	MS-21-014	EP	1162285	3	0	NA	NA	NA	OTHER	0	0	i
A1401_11190	A1401_11190 Oligopeptide transport system permease protein OppC	37.003	3525200	3214000	5947800	0	0	0	A1401	MS-21-014	EP	1163341	3	0	NA	NA	NA	OTHER	7	0	i50-71o139-164i176-196o202-219i250-270o276-294i306-325o
A1401_11210	A1401_11210 Dipeptide-binding protein DppE	59.404	14566000	8405800	18897000	3570100	0	0	A1401	MS-21-014	E	1165421	3	1	NA	NA	NA	LIPO(Sec/SPII)	0	Y	n9-20c24/25o
A1401_11220	A1401_11220 GTPase HflX	47.681	1662400	1000400	2639600	0	0	0	A1401	MS-21-014	J	1167365	3	0	NA	NA	NA	OTHER	0	0	i
A1401_11260	A1401_11260 hypothetical protein	15.617	2436800	3178200	4491500	0	0	0	A1401	MS-21-014	F	1170271	3	0	NA	NA	NA	OTHER	0	0	i
A1401_11270	A1401_11270 Xaa-Pro dipeptidyl-peptidase	91.51	6105100	5634000	9147800	0	0	0	A1401	MS-21-014	R	1170829	3	0	NA	NA	NA	OTHER	0	0	i
A1401_11280	A1401_11280 Proline iminopeptidase	34.69	7576200	7556700	12724000	0	0	0	A1401	MS-21-014	HR	1173286	3	0	NA	NA	NA	OTHER	0	0	i
A1401_11300	A1401_11300 Energy-dependent translational throttle protein EttA	58.994	3822600	2911400	6210700	0	0	0	A1401	MS-21-014	R	1175468	3	0	NA	NA	NA	OTHER	0	0	i
A1401_11310	A1401_11310 Virulence protein	14.054	22954000	20144000	32341000	0	0	0	A1401	MS-21-014	Q	1177219	3	0	NA	NA	NA	OTHER	0	0	i
A1401_11320	A1401_11320 Aspartate-proton symporter	60.63	9362700	8318000	9592300	0	0	0	A1401	MS-21-014	E	1177760	3	0	NA	NA	NA	OTHER	14	0	i12-30o42-64i85-113o133-156i168-187o199-224i236-262o282-300i342-362o368-387i408-426o432-448i460-482o488-506i
A1401_11330	A1401_11330 hypothetical protein	35.868	4960000	5182100	7707900	0	0	0	A1401	MS-21-014	R	1179777	3	0	NA	NA	NA	SP(Sec/SPI)	0	Y	n4-14c18/19o
A1401_11350	A1401_11350 Thiamine import ATP-binding protein ThiQ	28.747	10714000	6346300	15083000	0	0	0	A1401	MS-21-014	R	1181658	3	0	NA	NA	NA	OTHER	0	0	i
A1401_11420	A1401_11420 hypothetical protein	69.263	1949900	1449600	2975900	0	0	0	A1401	MS-21-014	R	1186230	3	0	NA	NA	NA	OTHER	0	0	i
A1401_11460	A1401_11460 hypothetical protein	36.953	2487400	2512900	3190700	0	0	0	A1401	MS-21-014	M	1191238	3	0	NA	NA	NA	LIPO(Sec/SPII)	0	Y	n8-16c20/21o
A1401_11520	A1401_11520 L-asparaginase 2	35.258	24718000	21538000	35408000	0	0	0	A1401	MS-21-014	JE	1196658	3	0	NA	NA	NA	OTHER	0	0	i
A1401_11580	A1401_11580 DegV domain-containing protein	31.361	10672000	10882000	19729000	0	0	0	A1401	MS-21-014	I	1202463	3	0	NA	NA	NA	OTHER	0	0	i
A1401_11610	A1401_11610 6-phosphogluconolactonase	37.915	9949900	8453900	14519000	0	0	0	A1401	MS-21-014	G	1206435	3	0	NA	NA	NA	OTHER	0	0	i
A1401_11630	A1401_11630 Peroxide operon regulator	17.707	9783300	8298000	16454000	0	0	0	A1401	MS-21-014	P	1208142	3	0	NA	NA	NA	OTHER	0	0	i
A1401_11640	A1401_11640 Aspartate-semialdehyde dehydrogenase	39.418	13308000	9083300	14794000	0	0	0	A1401	MS-21-014	E	1208657	3	0	NA	NA	NA	OTHER	0	0	i
A1401_11690	A1401_11690 2,3,4,5-tetrahydropyridine-2,6-dicarboxylateN-acetyltransferase	24.865	1031800	1079000	1923200	0	0	0	A1401	MS-21-014	E	1213849	3	0	NA	NA	NA	OTHER	0	0	i
A1401_11740	A1401_11740 hypothetical protein	16.149	4697800	3700100	5315900	0	0	0	A1401	MS-21-014	NA	1219297	3	0	NA	NA	NA	OTHER	0	0	i
A1401_11800	A1401_11800 Phosphoenolpyruvate carboxylase	57.606	4156800	3293000	5912600	0	0	0	A1401	MS-21-014	G	1223686	3	0	NA	NA	NA	OTHER	0	0	i
A1401_11810	A1401_11810 putative N-acetyl-LL-diaminopimelate aminotransferase	43.015	8918900	9358200	19825000	0	0	0	A1401	MS-21-014	E	1225211	3	0	NA	NA	NA	OTHER	0	0	i
A1401_11920	A1401_11920 Glycine betaine/carnitine transport ATP-binding protein GbuA	45.119	4779200	4275700	7564100	0	0	0	A1401	MS-21-014	E	1237058	3	0	NA	NA	NA	OTHER	0	0	i
A1401_11950	A1401_11950 Neutral endopeptidase	72.522	9084900	6939700	10530000	0	0	0	A1401	MS-21-014	O	1240124	3	0	NA	NA	NA	OTHER	0	0	i
A1401_11990	A1401_11990 General stress protein 14	20.308	6661200	5512800	9234300	0	0	0	A1401	MS-21-014	R	1244082	3	0	NA	NA	NA	OTHER	0	0	i
A1401_12020	A1401_12020 hypothetical protein	32.511	21471000	17482000	26443000	0	0	0	A1401	MS-21-014	S	1246434	3	0	NA	NA	NA	OTHER	1	0	i7-27o
A1401_12030	A1401_12030 Methionine aminopeptidase 1	29.385	13761000	10184000	15365000	0	0	0	A1401	MS-21-014	J	1247461	3	0	NA	NA	NA	OTHER	0	0	i
A1401_12040	A1401_12040 Formate dehydrogenase, mitochondrial	34.5	8984000	8010300	13190000	0	0	0	A1401	MS-21-014	H	1248309	3	0	NA	NA	NA	OTHER	0	0	i
A1401_12090	A1401_12090 Hydroxymethylpyrimidine/phosphomethylpyrimidinekinase	29.031	5092500	3606900	5401300	0	0	0	A1401	MS-21-014	H	1253483	3	0	NA	NA	NA	OTHER	0	0	i
A1401_12150	A1401_12150 Cold shock protein 1	7.1077	391510000	356210000	678460000	38166000	0	0	A1401	MS-21-014	K	1257049	3	1	NA	NA	NA	OTHER	0	0	i
A1401_12240	A1401_12240 hypothetical protein	34.313	7722500	6092200	10607000	0	0	0	A1401	MS-21-014	S	1265109	3	0	NA	NA	NA	OTHER	5	0	o20-40i61-82o88-106i118-142o175-206i
A1401_12250	A1401_12250 Putative membrane protein YdgH	97.218	17600000	13919000	25929000	0	0	0	A1401	MS-21-014	NA	1266168	3	0	NA	NA	NA	SP(Sec/SPI)	11	Y	n11-26c34/35o181-199i206-227o233-253i282-304o310-332i362-381o729-748i755-779o791-810i831-852o858-885i
A1401_12290	A1401_12290 UDP-glucose 4-epimerase	36.173	29219000	25298000	49617000	0	0	0	A1401	MS-21-014	M	1271611	3	0	NA	NA	NA	OTHER	0	0	i
A1401_12320	A1401_12320 3-oxoacyl-[acyl-carrier-protein] synthase 2	43.606	341760000	236050000	446210000	0	0	0	A1401	MS-21-014	IQ	1274013	3	0	NA	NA	NA	OTHER	0	0	i
A1401_12330	A1401_12330 3-hydroxyacyl-[acyl-carrier-protein] dehydratase FabZ	16.426	25927000	16959000	23621000	0	0	0	A1401	MS-21-014	I	1275266	3	0	NA	NA	NA	OTHER	0	0	i
A1401_12350	A1401_12350 Enoyl-[acyl-carrier-protein] reductase [NADH] FabI	27.07	248910000	144260000	235210000	0	0	0	A1401	MS-21-014	I	1276661	3	0	NA	NA	NA	OTHER	0	0	i
A1401_12360	A1401_12360 Acetyl-coenzyme A carboxylase carboxyl transferase subunit alpha	28.082	6999300	6589900	8847800	0	0	0	A1401	MS-21-014	I	1277465	3	0	NA	NA	NA	OTHER	0	0	i
A1401_12370	A1401_12370 Acetyl-coenzyme A carboxylase carboxyl transferase subunit beta	30.112	4343900	3087000	4359100	0	0	0	A1401	MS-21-014	I	1278248	3	0	NA	NA	NA	OTHER	0	0	i
A1401_12380	A1401_12380 2-oxoglutarate carboxylase small subunit	50.744	15164000	11235000	20213000	0	0	0	A1401	MS-21-014	I	1279056	3	0	NA	NA	NA	OTHER	0	0	i
A1401_12390	A1401_12390 3-hydroxyacyl-[acyl-carrier-protein] dehydratase FabZ	15.526	5144700	3233600	7255500	0	0	0	A1401	MS-21-014	I	1280450	3	0	NA	NA	NA	OTHER	0	0	i
A1401_12400	A1401_12400 Biotin carboxyl carrier protein of acetyl-CoA carboxylase	15.672	33522000	32172000	55241000	0	0	0	A1401	MS-21-014	I	1280866	3	0	NA	NA	NA	OTHER	0	0	i
A1401_12410	A1401_12410 3-oxoacyl-[acyl-carrier-protein] reductase FabG	26.648	29467000	26083000	46940000	0	0	0	A1401	MS-21-014	I	1281350	3	0	NA	NA	NA	OTHER	0	0	i
A1401_12420	A1401_12420 Malonyl CoA-acyl carrier protein transacylase	32.775	9771200	6704200	11100000	0	0	0	A1401	MS-21-014	I	1282093	3	0	NA	NA	NA	OTHER	0	0	i
A1401_12430	A1401_12430 Acyl carrier protein	9.1289	95197000	69220000	97341000	0	0	0	A1401	MS-21-014	I	1283026	3	0	NA	NA	NA	OTHER	0	0	i
A1401_12440	A1401_12440 3-oxoacyl-[acyl-carrier-protein] synthase 3	34.772	7994900	6124100	10552000	0	0	0	A1401	MS-21-014	I	1283307	3	0	NA	NA	NA	OTHER	0	0	i
A1401_12450	A1401_12450 Putative NAD(P)H nitroreductase	24.948	2793000	2119400	3341500	0	0	0	A1401	MS-21-014	C	1284554	3	0	NA	NA	NA	OTHER	0	0	i
A1401_12460	A1401_12460 Phosphoglucomutase	64.623	18023000	17789000	30617000	0	0	0	A1401	MS-21-014	G	1285372	3	0	NA	NA	NA	OTHER	0	0	i
A1401_12490	A1401_12490 Oligoendopeptidase F, plasmid	68.588	1348200	1297000	2250300	0	0	0	A1401	MS-21-014	E	1289307	3	0	NA	NA	NA	OTHER	0	0	i
A1401_12500	A1401_12500 hypothetical protein	33.078	69276000	37666000	99194000	5629200000	947900000	5664300000	A1401	MS-21-014	NA	1291151	3	3	Fhon211820	18	Y	SP(Sec/SPI)	0	Y	n4-22c26/27o
A1401_12510	A1401_12510 putative ABC transporter ATP-binding protein YbiT	60.949	36633000	25855000	50503000	0	0	0	A1401	MS-21-014	R	1292206	3	0	NA	NA	NA	OTHER	0	0	i
A1401_12530	A1401_12530 hypothetical protein	12.49	6888700	4789600	7904100	0	0	0	A1401	MS-21-014	R	1294771	3	0	NA	NA	NA	OTHER	0	0	i
A1401_12570	A1401_12570 hypothetical protein	25.083	2711000	2436200	7244200	53336000	17338000	16266000	A1401	MS-21-014	NA	1297753	3	3	NA	NA	NA	SP(Sec/SPI)	0	Y	n15-25c33/34o
A1401_12580	A1401_12580 hypothetical protein	49.437	4490500	2762200	5179700	0	0	0	A1401	MS-21-014	S	1298618	3	0	NA	NA	NA	OTHER	5	0	o15-38i50-70o163-180i192-209o215-235i
A1401_12610	A1401_12610 hypothetical protein	22.868	13582000	11118000	18347000	0	0	0	A1401	MS-21-014	R	1301415	3	0	NA	NA	NA	OTHER	0	0	i
A1401_12650	A1401_12650 Bacitracin transport ATP-binding protein BcrA	33.398	18299000	12341000	17999000	0	0	0	A1401	MS-21-014	V	1304155	3	0	NA	NA	NA	OTHER	0	0	i
A1401_12720	A1401_12720 hypothetical protein	60.113	3001300	1825100	3468700	0	0	0	A1401	MS-21-014	NA	1312436	3	0	NA	NA	NA	SP(Sec/SPI)	11	0	i12-35o78-102i114-135o141-159i171-195o207-231i243-262o274-296i308-325o331-351i360-380o
A1401_12730	A1401_12730 NADH oxidase	49.549	55761000	47767000	74964000	0	0	0	A1401	MS-21-014	I	1314056	3	0	NA	NA	NA	OTHER	0	0	i
A1401_12750	A1401_12750 hypothetical protein	158.31	64809000	36476000	177560000	2786300000	962590000	3127900000	A1401	MS-21-014	G	1316503	3	3	Fhon212060	19	Y	SP(Sec/SPI)	1	0	i21-38o
A1401_12790	A1401_12790 Oligopeptide-binding protein OppA	60.87	26070000	23687000	37378000	0	0	0	A1401	MS-21-014	E	1327044	3	0	NA	NA	NA	LIPO(Sec/SPII)	0	Y	n4-14c19/20o
A1401_12800	A1401_12800 hypothetical protein	12.908	4736100	2205000	4040100	0	0	0	A1401	MS-21-014	NA	1329084	3	0	NA	NA	NA	SP(Sec/SPI)	0	Y	n8-19c26/27o
A1401_12900	A1401_12900 Tyrosine-protein kinase YwqD	26.083	6590700	6146600	10631000	0	0	0	A1401	MS-21-014	D	1338620	3	0	NA	NA	NA	OTHER	0	0	i
A1401_12910	A1401_12910 putative capsular polysaccharide biosynthesis protein YwqC	26.072	80974000	101740000	106200000	0	0	0	A1401	MS-21-014	M	1339352	3	0	NA	NA	NA	OTHER	2	0	o25-45i177-196o
A1401_12920	A1401_12920 Polyisoprenyl-teichoic acid--peptidoglycan teichoic acid transferase TagU	36.033	8939200	7034400	10411000	0	0	0	A1401	MS-21-014	M	1340286	3	0	NA	NA	NA	SP(Sec/SPI)	1	0	i26-46o
A1401_13060	A1401_13060 Protein LemA	22.521	12051000	9732400	13806000	0	0	0	A1401	MS-21-014	M	1353299	3	0	NA	NA	NA	SP(Sec/SPI)	1	0	i12-31o
A1401_13200	A1401_13200 Dipeptide-binding protein DppE	60.016	748230000	739860000	1237900000	458800000	207100000	558440000	A1401	MS-21-014	E	1366123	3	3	NA	NA	NA	LIPO(Sec/SPII)	0	Y	n6-16c21/22o
A1401_13210	A1401_13210 Dipeptide-binding protein DppE	59.777	31086000	24695000	54566000	32871000	26516000	34493000	A1401	MS-21-014	E	1368130	3	3	NA	NA	NA	LIPO(Sec/SPII)	0	Y	n9-16c21/22o
A1401_13220	A1401_13220 Gamma-glutamyl-gamma-aminobutyrate hydrolase PuuD	27.361	12513000	11045000	16836000	0	0	0	A1401	MS-21-014	E	1369938	3	0	NA	NA	NA	OTHER	0	0	i
A1401_13250	A1401_13250 2-methoxy-6-polyprenyl-1,4-benzoquinolmethylase, mitochondrial	27.379	9719000	8875300	12123000	0	0	0	A1401	MS-21-014	H	1372139	3	0	NA	NA	NA	OTHER	2	0	i20-38o44-63i
A1401_13280	A1401_13280 hypothetical protein	26.57	0	0	0	38218000	7348000	59013000	A1401	MS-21-014	NA	1374406	0	3	NA	NA	NA	SP(Sec/SPI)	0	Y	n10-21c26/27o
A1401_13290	A1401_13290 hypothetical protein	42.574	7776300	3590000	6957400	361910000	129250000	300910000	A1401	MS-21-014	NA	1375320	3	3	Fhon212560	20	Y	SP(Sec/SPI)	0	Y	n7-18c23/24o
A1401_13320	A1401_13320 Alpha-acetolactate decarboxylase	26.049	4015600	2943300	4210800	0	0	0	A1401	MS-21-014	Q	1377951	3	0	NA	NA	NA	OTHER	0	0	i
A1401_13370	A1401_13370 General stress protein 18	18.687	3212000	2206600	3262600	0	0	0	A1401	MS-21-014	V	1383036	3	0	NA	NA	NA	OTHER	0	0	i
A1401_13380	A1401_13380 hypothetical protein	22.163	1792500	1766000	2730300	0	0	0	A1401	MS-21-014	NA	1383720	3	0	NA	NA	NA	LIPO(Sec/SPII)	0	Y	n7-18c22/23o
A1401_13390	A1401_13390 hypothetical protein	11.622	1370500	1231700	2254900	0	0	0	A1401	MS-21-014	NA	1384353	3	0	NA	NA	NA	OTHER	0	0	i
A1401_13440	A1401_13440 hypothetical protein	37.142	776850	0	1995100	303300000	59243000	550950000	A1401	MS-21-014	NA	1387801	2	3	Fhon212640	21	Y	SP(Sec/SPI)	0	Y	n8-19c24/25o
A1401_13460	A1401_13460 hypothetical protein	28.049	0	0	0	35836000	20660000	45985000	A1401	MS-21-014	NA	1390125	0	3	Fhon212660	22	Y	SP(Sec/SPI)	0	Y	n4-16c20/21o
A1401_13480	A1401_13480 Acetolactate synthase	61.182	1995300	1509700	2772800	0	0	0	A1401	MS-21-014	EH	1391468	3	0	NA	NA	NA	OTHER	0	0	i
A1401_13520	A1401_13520 Quinone oxidoreductase 2	30.886	3362100	3181900	4256800	0	0	0	A1401	MS-21-014	R	1394951	3	0	NA	NA	NA	OTHER	0	0	i
A1401_13680	A1401_13680 hypothetical protein	34.806	354880	0	475730	25926000	42729000	86158000	A1401	MS-21-014	M	1410340	2	3	NA	NA	NA	SP(Sec/SPI)	0	Y	n11-22c30/31o
A1401_13690	A1401_13690 Aminopeptidase N	94.849	3698500	3472100	6393000	0	0	0	A1401	MS-21-014	E	1411411	3	0	NA	NA	NA	OTHER	0	0	i
A1401_13760	A1401_13760 Ribosomal RNA large subunit methyltransferase H	18.182	4421900	3790500	5960500	0	0	0	A1401	MS-21-014	J	1419233	3	0	NA	NA	NA	OTHER	0	0	i
A1401_13770	A1401_13770 Dye-decolorizing peroxidase YfeX	35.974	4648400	2946500	5656300	0	0	0	A1401	MS-21-014	P	1420177	3	0	NA	NA	NA	OTHER	0	0	i
A1401_13790	A1401_13790 hypothetical protein	14.514	10458000	8903600	24047000	45493000	73302000	67651000	A1401	MS-21-014	NA	1422947	3	3	NA	NA	NA	SP(Sec/SPI)	1	0	i7-28o
A1401_13880	A1401_13880 hypothetical protein	27.873	2120900	2183000	2684600	0	0	0	A1401	MS-21-014	I	1428941	3	0	NA	NA	NA	OTHER	0	0	i
A1401_13910	A1401_13910 Manganese-binding lipoprotein MntA	33.235	9313300	7244400	12307000	0	0	0	A1401	MS-21-014	P	1430701	3	0	NA	NA	NA	LIPO(Sec/SPII)	0	Y	n6-21c28/29o
A1401_13960	A1401_13960 NADH peroxidase	49.556	377700000	283920000	586490000	9402600	0	0	A1401	MS-21-014	I	1434648	3	1	NA	NA	NA	OTHER	0	0	i
A1401_14010	A1401_14010 hypothetical protein	38.168	4203900	3546000	9770000	366690000	122100000	527530000	A1401	MS-21-014	M	1437991	3	3	Fhon213150	23	Y	SP(Sec/SPI)	0	Y	n9-20c25/26o
A1401_14020	A1401_14020 Macrolide export ATP-binding/permease protein MacB	69.218	4910900	4053000	9548100	0	0	0	A1401	MS-21-014	NA	1439224	3	0	NA	NA	NA	OTHER	4	0	i264-283o505-534i555-583o595-617i
A1401_14070	A1401_14070 L-cystine import ATP-binding protein TcyC	27.6	4161300	3071200	6013500	0	0	0	A1401	MS-21-014	E	1444833	3	0	NA	NA	NA	OTHER	0	0	i
A1401_14080	A1401_14080 putative amino-acid ABC transporter-binding protein	29.501	30695000	37033000	72325000	1102300	0	880900	A1401	MS-21-014	ET	1445591	3	2	NA	NA	NA	LIPO(Sec/SPII)	0	Y	n9-19c24/25o
A1401_14170	A1401_14170 putative ATP-dependent Clp protease ATP-binding subunit	77.27	21329000	17933000	30919000	0	0	0	A1401	MS-21-014	O	1459221	3	0	NA	NA	NA	OTHER	0	0	i
A1401_14180	A1401_14180 Membrane-bound lytic murein transglycosylase F	53.018	56937000	43411000	93158000	623850	0	1837300	A1401	MS-21-014	NA	1461722	3	2	NA	NA	NA	SP(Sec/SPI)	5	Y	n13-25c33/34o287-310i317-338o350-372i409-433o453-475i
A1401_14190	A1401_14190 Glutamine transport ATP-binding protein GlnQ	26.903	79869000	65258000	114150000	0	0	0	A1401	MS-21-014	E	1463164	3	0	NA	NA	NA	OTHER	0	0	i
A1401_14260	A1401_14260 Aldehyde-alcohol dehydrogenase	48.453	9645900	6141600	19594000	0	0	0	A1401	MS-21-014	NA	1468603	3	0	NA	NA	NA	OTHER	0	0	i
A1401_14300	A1401_14300 ATP-dependent helicase/deoxyribonuclease subunit B	136.59	2542400	2313100	2640700	0	0	0	A1401	MS-21-014	L	1476211	3	0	NA	NA	NA	OTHER	0	0	i
A1401_14400	A1401_14400 Aldo-keto reductase IolS	34.329	25112000	17246000	36806000	0	0	0	A1401	MS-21-014	HR	1487816	3	0	NA	NA	NA	OTHER	0	0	i
A1401_14490	A1401_14490 putative zinc-type alcohol dehydrogenase-like protein YdjJ	35.877	681650000	505010000	1038300000	34211000	6071200	0	A1401	MS-21-014	ER	1495313	3	2	NA	NA	NA	OTHER	0	0	i
A1401_14500	A1401_14500 hypothetical protein	14.744	108950000	74883000	21118000	0	0	0	A1401	MS-21-014	Q	1496335	3	0	NA	NA	NA	OTHER	0	0	i
A1401_14530	A1401_14530 hypothetical protein	51.654	0	0	0	134200000	31194000	202750000	A1401	MS-21-014	M	1499333	0	3	NA	NA	NA	SP(Sec/SPI)	0	Y	n10-18c23/24o
A1401_14540	A1401_14540 hypothetical protein	24.52	32890000	24812000	53274000	24077000	7487000	48767000	A1401	MS-21-014	NA	1500743	3	3	Fhon213630	24	Y	LIPO(Sec/SPII)	0	Y	n7-18c22/23o
A1401_14560	A1401_14560 Zinc import ATP-binding protein ZnuC	24.64	2236300	1513500	2108400	0	0	0	A1401	MS-21-014	P	1502325	3	0	NA	NA	NA	OTHER	0	0	i
A1401_14640	A1401_14640 Orotate phosphoribosyltransferase	23.001	937770	917830	1686700	0	0	0	A1401	MS-21-014	F	1508527	3	0	NA	NA	NA	OTHER	0	0	i
A1401_14680	A1401_14680 Major cardiolipin synthase ClsA	56.366	2044400	1554500	2737400	0	0	0	A1401	MS-21-014	I	1511777	3	0	NA	NA	NA	OTHER	2	0	i5-22o28-52i
A1401_14690	A1401_14690 hypothetical protein	36.903	2650200	2210300	3822700	0	0	0	A1401	MS-21-014	NA	1513335	3	0	NA	NA	NA	OTHER	0	0	i
A1401_14700	A1401_14700 hypothetical protein	14.989	31013000	28614000	41676000	0	0	0	A1401	MS-21-014	NA	1514528	3	0	NA	NA	NA	OTHER	0	0	i
A1401_14790	A1401_14790 Arginine transport ATP-binding protein ArtM	27.142	9203500	7328200	11596000	0	0	0	A1401	MS-21-014	E	1524487	3	0	NA	NA	NA	OTHER	0	0	i
A1401_14800	A1401_14800 Membrane-bound lytic murein transglycosylase F	54.022	1898300	1926400	2782500	0	0	0	A1401	MS-21-014	NA	1525205	3	0	NA	NA	NA	SP(Sec/SPI)	3	Y	n9-27c32/33o298-320i350-373o458-479i
A1401_14860	A1401_14860 hypothetical protein	26.213	7021200	3710100	8738400	198690000	22360000	269790000	A1401	MS-21-014	NA	1534477	3	3	NA	NA	NA	SP(Sec/SPI)	0	Y	n5-16c24/25o
A1401_14880	A1401_14880 Signal peptidase IB	24.104	5490700	4122500	6373600	0	0	0	A1401	MS-21-014	U	1535864	3	0	NA	NA	NA	OTHER	1	0	i20-42o
A1401_14900	A1401_14900 tRNA uridine 5-carboxymethylaminomethyl modification enzyme MnmG	71.749	4548200	3576900	6637900	0	0	0	A1401	MS-21-014	J	1537224	3	0	NA	NA	NA	OTHER	0	0	i
A1401_14910	A1401_14910 tRNA modification GTPase MnmE	50.833	4196200	2400800	4529500	0	0	0	A1401	MS-21-014	J	1539194	3	0	NA	NA	NA	OTHER	0	0	i
A1401_14920	A1401_14920 hypothetical protein	27.285	5302500	3805800	4962800	0	0	0	A1401	MS-21-014	R	1540764	3	0	NA	NA	NA	OTHER	0	0	i
A1401_14940	A1401_14940 Ribonuclease P protein component	14.183	2723800	2814000	3654700	0	0	0	A1401	MS-21-014	J	1542431	3	0	NA	NA	NA	OTHER	0	0	i
A1401_14960	A1401_14960 hypothetical protein	60.582	244930000	227500000	361570000	0	0	0	A1401	MS-21-014	NA	572	3	0	NA	NA	NA	OTHER	0	0	i
A1401_15000	A1401_15000 hypothetical protein	30.042	1906500	1464500	2870100	0	0	0	A1401	MS-21-014	X	4529	3	0	NA	NA	NA	OTHER	0	0	i
A1401_15020	A1401_15020 hypothetical protein	21.522	2139300	2036000	2904900	0	0	0	A1401	MS-21-014	NA	6186	3	0	NA	NA	NA	OTHER	1	0	i154-180o

## Sheet: S05 MS2
accession	description	score	coverage	number_proteins	number_unique_peptides	number_peptides	number_ps_ms	number_a_as	mw_k_da	calc_p_i	sample id	strain	replicate	sample	Additional information	signal_p5_0	tm	sp	phobius_prediction	n_detected
A0901_05380	Glucosyltransferase-SI	398.212	47.19	1	32	32	117	1032	114.74	9.39307	MS-23-007-1	A0901	1	F3-sol	DGUC F3, iodixanol density 1.10g/ml, 0.25 mM sucrose; For in-solution digestion, 100 ¬µL	SP(Sec/SPI)	1	0	i20-37o	3
A0901_01430	hypothetical protein	279.636	42.97	1	41	41	79	1729	186.742	5.88428	MS-23-007-1	A0901	1	F3-sol	DGUC F3, iodixanol density 1.10g/ml, 0.25 mM sucrose; For in-solution digestion, 100 ¬µL	SP(Sec/SPI)	1	Y	n18-29c34/35o1706-1724i	3
A0901_13270	hypothetical protein	264.122	38.7	1	35	35	76	1349	150.173	9.59814	MS-23-007-1	A0901	1	F3-sol	DGUC F3, iodixanol density 1.10g/ml, 0.25 mM sucrose; For in-solution digestion, 100 ¬µL	SP(Sec/SPI)	1	0	i21-40o	3
A0901_02240	hypothetical protein	171.597	10.26	1	47	47	54	8336	879.991	5.36377	MS-23-007-1	A0901	1	F3-sol	DGUC F3, iodixanol density 1.10g/ml, 0.25 mM sucrose; For in-solution digestion, 100 ¬µL	SP(Sec/SPI)	0	Y	n25-37c49/50o	3
A0901_02250	hypothetical protein	167.898	13.07	1	38	38	48	5645	597.567	6.02393	MS-23-007-1	A0901	1	F3-sol	DGUC F3, iodixanol density 1.10g/ml, 0.25 mM sucrose; For in-solution digestion, 100 ¬µL	SP(Sec/SPI)	1	0	i24-43o	3
A0901_01650	hypothetical protein	153.346	19.65	1	22	22	43	1257	141.613	9.5542	MS-23-007-1	A0901	1	F3-sol	DGUC F3, iodixanol density 1.10g/ml, 0.25 mM sucrose; For in-solution digestion, 100 ¬µL	SP(Sec/SPI)	0	Y	n9-20c28/29o	3
A0901_02320	hypothetical protein	145.768	42.95	1	14	14	39	589	66.0431	9.59814	MS-23-007-1	A0901	1	F3-sol	DGUC F3, iodixanol density 1.10g/ml, 0.25 mM sucrose; For in-solution digestion, 100 ¬µL	SP(Sec/SPI)	0	Y	n7-18c26/27o	3
A0901_02230	hypothetical protein	100.452	14.81	1	33	33	37	4578	474.817	5.5542	MS-23-007-1	A0901	1	F3-sol	DGUC F3, iodixanol density 1.10g/ml, 0.25 mM sucrose; For in-solution digestion, 100 ¬µL	SP(Sec/SPI)	1	0	i24-42o	3
A0901_01280	hypothetical protein	85.0734	15.13	1	23	24	31	3352	358.472	5.47803	MS-23-007-1	A0901	1	F3-sol	DGUC F3, iodixanol density 1.10g/ml, 0.25 mM sucrose; For in-solution digestion, 100 ¬µL	SP(Sec/SPI)	0	Y	n24-34c38/39o	3
A0901_13020	hypothetical protein	77.7207	44.03	1	9	9	24	293	33.0571	10.0522	MS-23-007-1	A0901	1	F3-sol	DGUC F3, iodixanol density 1.10g/ml, 0.25 mM sucrose; For in-solution digestion, 100 ¬µL	SP(Sec/SPI)	0	Y	n4-22c26/27o	3
A0901_02420	hypothetical protein	48.5119	33.04	1	7	7	12	454	49.4521	10.0083	MS-23-007-1	A0901	1	F3-sol	DGUC F3, iodixanol density 1.10g/ml, 0.25 mM sucrose; For in-solution digestion, 100 ¬µL	SP(Sec/SPI)	0	Y	n8-18c22/23o	3
A0901_13360	hypothetical protein	47.1006	18.05	1	12	12	14	942	104.29	9.70068	MS-23-007-1	A0901	1	F3-sol	DGUC F3, iodixanol density 1.10g/ml, 0.25 mM sucrose; For in-solution digestion, 100 ¬µL	SP(Sec/SPI)	0	Y	n17-32c40/41o	3
A0901_01050	hypothetical protein	46.8342	21.17	1	5	6	11	463	51.821	9.77393	MS-23-007-1	A0901	1	F3-sol	DGUC F3, iodixanol density 1.10g/ml, 0.25 mM sucrose; For in-solution digestion, 100 ¬µL	SP(Sec/SPI)	0	Y	n6-19c27/28o	3
A0901_13950	hypothetical protein	46.0153	31.76	1	7	7	14	340	37.2549	10.0376	MS-23-007-1	A0901	1	F3-sol	DGUC F3, iodixanol density 1.10g/ml, 0.25 mM sucrose; For in-solution digestion, 100 ¬µL	SP(Sec/SPI)	0	Y	n8-19c24/25o	3
A0901_00740	hypothetical protein	36.5901	29.22	1	8	8	12	373	41.0805	9.93506	MS-23-007-1	A0901	1	F3-sol	DGUC F3, iodixanol density 1.10g/ml, 0.25 mM sucrose; For in-solution digestion, 100 ¬µL	SP(Sec/SPI)	0	Y	n9-20c32/33o	3
A0901_00990	hypothetical protein	33.7511	19.06	1	8	8	14	383	43.2637	10.0376	MS-23-007-1	A0901	1	F3-sol	DGUC F3, iodixanol density 1.10g/ml, 0.25 mM sucrose; For in-solution digestion, 100 ¬µL	SP(Sec/SPI)	0	Y	n6-17c29/30o	3
A0901_13750	Oligopeptide-binding protein OppA	31.0624	21.38	1	8	8	10	538	60.0382	9.5835	MS-23-007-1	A0901	1	F3-sol	DGUC F3, iodixanol density 1.10g/ml, 0.25 mM sucrose; For in-solution digestion, 100 ¬µL	LIPO(Sec/SPII)	0	Y	n6-16c21/22o	3
A0901_15050	hypothetical protein	23.9286	49.36	1	5	5	7	233	24.5051	9.1001	MS-23-007-1	A0901	1	F3-sol	DGUC F3, iodixanol density 1.10g/ml, 0.25 mM sucrose; For in-solution digestion, 100 ¬µL	LIPO(Sec/SPII)	0	Y	n7-18c22/23o	3
A0901_02260	hypothetical protein	19.5662	5.25	1	9	9	10	3103	323.906	5.5542	MS-23-007-1	A0901	1	F3-sol	DGUC F3, iodixanol density 1.10g/ml, 0.25 mM sucrose; For in-solution digestion, 100 ¬µL	SP(Sec/SPI)	1	0	i30-49o	3
A0901_14230	hypothetical protein	19.5096	10.1	1	5	5	6	792	83.9248	5.24951	MS-23-007-1	A0901	1	F3-sol	DGUC F3, iodixanol density 1.10g/ml, 0.25 mM sucrose; For in-solution digestion, 100 ¬µL	SP(Sec/SPI)	1	Y	n8-17c22/23o767-787i	3
A0901_01980	hypothetical protein	19.4216	32.9	1	4	4	6	155	17.1069	10.1255	MS-23-007-1	A0901	1	F3-sol	DGUC F3, iodixanol density 1.10g/ml, 0.25 mM sucrose; For in-solution digestion, 100 ¬µL	SP(Sec/SPI)	0	Y	n8-20c25/26o	3
A0901_15040	hypothetical protein	18.0864	17.65	1	5	5	6	425	49.5733	10.1841	MS-23-007-1	A0901	1	F3-sol	DGUC F3, iodixanol density 1.10g/ml, 0.25 mM sucrose; For in-solution digestion, 100 ¬µL	OTHER	0	0	i	3
A0901_04730	hypothetical protein	17.6039	28.49	1	4	4	6	172	19.0891	5.92236	MS-23-007-1	A0901	1	F3-sol	DGUC F3, iodixanol density 1.10g/ml, 0.25 mM sucrose; For in-solution digestion, 100 ¬µL	SP(Sec/SPI)	1	0	i12-30o	3
A0901_15390	hypothetical protein	17.3407	16.26	1	3	3	5	246	27.1014	10.4038	MS-23-007-1	A0901	1	F3-sol	DGUC F3, iodixanol density 1.10g/ml, 0.25 mM sucrose; For in-solution digestion, 100 ¬µL	SP(Sec/SPI)	0	Y	n5-16c24/25o	3
A0901_13820	hypothetical protein	17.0363	8.83	1	2	2	6	385	42.2548	10.2134	MS-23-007-1	A0901	1	F3-sol	DGUC F3, iodixanol density 1.10g/ml, 0.25 mM sucrose; For in-solution digestion, 100 ¬µL	SP(Sec/SPI)	0	Y	n7-18c23/24o	3
A0901_14550	hypothetical protein	15.6447	14.54	1	4	4	5	337	38.1447	10.3599	MS-23-007-1	A0901	1	F3-sol	DGUC F3, iodixanol density 1.10g/ml, 0.25 mM sucrose; For in-solution digestion, 100 ¬µL	SP(Sec/SPI)	0	Y	n9-20c25/26o	3
A0901_04130	Enolase 2	15.5757	16.4	1	5	5	5	439	47.697	4.84326	MS-23-007-1	A0901	1	F3-sol	DGUC F3, iodixanol density 1.10g/ml, 0.25 mM sucrose; For in-solution digestion, 100 ¬µL	OTHER	0	0	i	3
A0901_05320	hypothetical protein	15.3626	32.32	1	4	4	5	164	18.5446	5.37646	MS-23-007-1	A0901	1	F3-sol	DGUC F3, iodixanol density 1.10g/ml, 0.25 mM sucrose; For in-solution digestion, 100 ¬µL	OTHER	1	0	o15-33i	3
A0901_04490	hypothetical protein	14.4786	11.69	1	2	3	4	402	46.097	9.53955	MS-23-007-1	A0901	1	F3-sol	DGUC F3, iodixanol density 1.10g/ml, 0.25 mM sucrose; For in-solution digestion, 100 ¬µL	SP(Sec/SPI)	0	Y	n12-23c28/29o	3
A0901_09330	hypothetical protein	14.3762	17.32	1	6	6	6	381	44.1929	9.53955	MS-23-007-1	A0901	1	F3-sol	DGUC F3, iodixanol density 1.10g/ml, 0.25 mM sucrose; For in-solution digestion, 100 ¬µL	SP(Sec/SPI)	0	Y	n7-19c31/32o	3
A0901_14720	Glutamine transport ATP-binding protein GlnQ	13.2943	32.65	1	5	5	5	245	26.8582	6.32861	MS-23-007-1	A0901	1	F3-sol	DGUC F3, iodixanol density 1.10g/ml, 0.25 mM sucrose; For in-solution digestion, 100 ¬µL	OTHER	0	0	i	2
A0901_00090	hypothetical protein	12.6059	21.12	1	4	4	4	251	28.4384	9.92041	MS-23-007-1	A0901	1	F3-sol	DGUC F3, iodixanol density 1.10g/ml, 0.25 mM sucrose; For in-solution digestion, 100 ¬µL	SP(Sec/SPI)	0	Y	n9-20c28/29o	3
A0901_04580	hypothetical protein	10.3623	9.97	1	3	3	4	371	43.3075	9.49561	MS-23-007-1	A0901	1	F3-sol	DGUC F3, iodixanol density 1.10g/ml, 0.25 mM sucrose; For in-solution digestion, 100 ¬µL	SP(Sec/SPI)	0	Y	n4-15c20/21o	1
A0901_10570	High-affinity gluconate transporter	9.73961	8.65	1	4	4	4	451	47.3311	9.27588	MS-23-007-1	A0901	1	F3-sol	DGUC F3, iodixanol density 1.10g/ml, 0.25 mM sucrose; For in-solution digestion, 100 ¬µL	OTHER	11	Y	n4-16c20/21o30-50i57-76o96-129i136-154o174-193i227-248o268-290i311-329o349-377i389-413o425-450i	3
A0901_06830	Foldase protein PrsA	8.959	9.33	1	3	3	4	300	33.1983	9.53955	MS-23-007-1	A0901	1	F3-sol	DGUC F3, iodixanol density 1.10g/ml, 0.25 mM sucrose; For in-solution digestion, 100 ¬µL	LIPO(Sec/SPII)	0	Y	n11-22c27/28o	3
A0901_11210	50S ribosomal protein L2	7.97433	12.9	1	2	2	2	279	30.3464	10.5063	MS-23-007-1	A0901	1	F3-sol	DGUC F3, iodixanol density 1.10g/ml, 0.25 mM sucrose; For in-solution digestion, 100 ¬µL	OTHER	0	0	i	1
A0901_01210	hypothetical protein	7.38937	28.07	1	2	2	2	114	12.6778	9.70068	MS-23-007-1	A0901	1	F3-sol	DGUC F3, iodixanol density 1.10g/ml, 0.25 mM sucrose; For in-solution digestion, 100 ¬µL	SP(Sec/SPI)	0	Y	n7-18c22/23o	3
A0901_13810	hypothetical protein	7.01013	12.97	1	3	3	3	239	26.5889	10.3013	MS-23-007-1	A0901	1	F3-sol	DGUC F3, iodixanol density 1.10g/ml, 0.25 mM sucrose; For in-solution digestion, 100 ¬µL	SP(Sec/SPI)	0	Y	n10-21c26/27o	2
A0901_08420	hypothetical protein	6.22063	11.73	1	3	3	3	307	34.8244	9.72998	MS-23-007-1	A0901	1	F3-sol	DGUC F3, iodixanol density 1.10g/ml, 0.25 mM sucrose; For in-solution digestion, 100 ¬µL	OTHER	1	0	i20-38o	3
A0901_14190	D-alanyl-D-alanine carboxypeptidase DacA	6.16551	7.07	1	2	2	3	311	34.7939	10.0376	MS-23-007-1	A0901	1	F3-sol	DGUC F3, iodixanol density 1.10g/ml, 0.25 mM sucrose; For in-solution digestion, 100 ¬µL	SP(Sec/SPI)	0	Y	n10-21c26/27o	2
A0901_13170	Bacitracin transport ATP-binding protein BcrA	6.1381	8.55	1	2	2	2	304	33.3653	5.63037	MS-23-007-1	A0901	1	F3-sol	DGUC F3, iodixanol density 1.10g/ml, 0.25 mM sucrose; For in-solution digestion, 100 ¬µL	OTHER	0	0	i	3
A0901_02170	hypothetical protein	6.01567	16.49	1	3	3	3	194	20.9006	8.92432	MS-23-007-1	A0901	1	F3-sol	DGUC F3, iodixanol density 1.10g/ml, 0.25 mM sucrose; For in-solution digestion, 100 ¬µL	LIPO(Sec/SPII)	0	Y	n4-14c19/20o	3
A0901_04310	hypothetical protein	5.89203	6.77	1	3	3	3	532	58.6039	9.83252	MS-23-007-1	A0901	1	F3-sol	DGUC F3, iodixanol density 1.10g/ml, 0.25 mM sucrose; For in-solution digestion, 100 ¬µL	SP(Sec/SPI)	0	Y	n10-21c30/31o	2
A0901_00370	hypothetical protein	5.89036	12.98	1	2	2	2	262	29.0122	9.89111	MS-23-007-1	A0901	1	F3-sol	DGUC F3, iodixanol density 1.10g/ml, 0.25 mM sucrose; For in-solution digestion, 100 ¬µL	SP(Sec/SPI)	0	Y	n7-18c27/28o	2
A0901_03200	ATP-dependent zinc metalloprotease FtsH	5.65727	7.25	1	3	3	3	662	72.6153	6.354	MS-23-007-1	A0901	1	F3-sol	DGUC F3, iodixanol density 1.10g/ml, 0.25 mM sucrose; For in-solution digestion, 100 ¬µL	SP(Sec/SPI)	2	0	i12-30o138-160i	2
A0901_08150	Thiosulfate sulfurtransferase GlpE	5.63482	18.25	1	2	2	2	126	14.6089	9.94971	MS-23-007-1	A0901	1	F3-sol	DGUC F3, iodixanol density 1.10g/ml, 0.25 mM sucrose; For in-solution digestion, 100 ¬µL	OTHER	0	Y	n6-17c26/27o	1
A0901_05590	ATP synthase subunit beta	5.37886	5.34	1	2	2	2	468	50.8579	4.77979	MS-23-007-1	A0901	1	F3-sol	DGUC F3, iodixanol density 1.10g/ml, 0.25 mM sucrose; For in-solution digestion, 100 ¬µL	OTHER	0	0	i	2
A0901_08040	50S ribosomal protein L21	5.02307	26.47	1	2	2	2	102	11.067	9.72998	MS-23-007-1	A0901	1	F3-sol	DGUC F3, iodixanol density 1.10g/ml, 0.25 mM sucrose; For in-solution digestion, 100 ¬µL	OTHER	0	0	i	1
A0901_14620	putative amino-acid ABC transporter-binding protein	4.94126	14.07	1	3	3	3	270	29.4662	9.67139	MS-23-007-1	A0901	1	F3-sol	DGUC F3, iodixanol density 1.10g/ml, 0.25 mM sucrose; For in-solution digestion, 100 ¬µL	LIPO(Sec/SPII)	0	Y	n9-19c24/25o	3
A0901_14630	hypothetical protein	4.89733	3.22	1	2	2	2	839	88.7295	5.09717	MS-23-007-1	A0901	1	F3-sol	DGUC F3, iodixanol density 1.10g/ml, 0.25 mM sucrose; For in-solution digestion, 100 ¬µL	SP(Sec/SPI)	1	Y	n18-29c36/37o814-833i	1
A0901_04100	Glyceraldehyde-3-phosphate dehydrogenase 1	4.77982	7.42	1	2	2	2	337	36.2953	5.24951	MS-23-007-1	A0901	1	F3-sol	DGUC F3, iodixanol density 1.10g/ml, 0.25 mM sucrose; For in-solution digestion, 100 ¬µL	OTHER	0	0	i	1
A0901_02490	Purine nucleoside transport protein NupG	4.71363	8.67	1	2	2	2	415	44.708	6.80029	MS-23-007-1	A0901	1	F3-sol	DGUC F3, iodixanol density 1.10g/ml, 0.25 mM sucrose; For in-solution digestion, 100 ¬µL	OTHER	10	0	o6-21i33-51o63-82i94-117o166-185i192-212o260-283i295-313o356-380i392-414o	3
A0901_11310	DNA-directed RNA polymerase subunit beta	4.38244	1.67	1	2	2	2	1199	134.418	5.26221	MS-23-007-1	A0901	1	F3-sol	DGUC F3, iodixanol density 1.10g/ml, 0.25 mM sucrose; For in-solution digestion, 100 ¬µL	OTHER	0	0	i	2
A0901_07240	hypothetical protein	3.85995	11.73	1	3	3	3	324	37.1197	9.61279	MS-23-007-1	A0901	1	F3-sol	DGUC F3, iodixanol density 1.10g/ml, 0.25 mM sucrose; For in-solution digestion, 100 ¬µL	LIPO(Sec/SPII)	0	Y	n8-18c22/23o	3
A0901_05660	Methionine import ATP-binding protein MetN 2	3.69993	10.47	1	3	3	5	344	38.2202	5.64307	MS-23-007-1	A0901	1	F3-sol	DGUC F3, iodixanol density 1.10g/ml, 0.25 mM sucrose; For in-solution digestion, 100 ¬µL	OTHER	0	0	i	1
A0901_07450	Cell cycle protein GpsB	3.17106	10.94	1	2	2	2	128	14.5962	5.12256	MS-23-007-1	A0901	1	F3-sol	DGUC F3, iodixanol density 1.10g/ml, 0.25 mM sucrose; For in-solution digestion, 100 ¬µL	OTHER	0	0	i	2
A0901_06150	hypothetical protein	2.94022	15.53	1	2	2	2	161	18.2451	8.20654	MS-23-007-1	A0901	1	F3-sol	DGUC F3, iodixanol density 1.10g/ml, 0.25 mM sucrose; For in-solution digestion, 100 ¬µL	OTHER	3	Y	n2-12c17/18o27-44i65-86o106-126i	1
A0901_10980	DNA-directed RNA polymerase subunit alpha	2.56815	7.28	1	2	2	2	316	34.9328	4.83057	MS-23-007-1	A0901	1	F3-sol	DGUC F3, iodixanol density 1.10g/ml, 0.25 mM sucrose; For in-solution digestion, 100 ¬µL	OTHER	0	0	i	3
A0901_11670	hypothetical protein	2.36765	6.31	1	2	2	2	317	34.7837	9.94971	MS-23-007-1	A0901	1	F3-sol	DGUC F3, iodixanol density 1.10g/ml, 0.25 mM sucrose; For in-solution digestion, 100 ¬µL	SP(Sec/SPI)	0	Y	n10-21c29/30o	2
A0901_05030	hypothetical protein	2.10394	9.27	1	2	2	2	205	23.791	9.12939	MS-23-007-1	A0901	1	F3-sol	DGUC F3, iodixanol density 1.10g/ml, 0.25 mM sucrose; For in-solution digestion, 100 ¬µL	OTHER	4	0	i21-43o49-69i116-139o159-180i	2
A0901_02690	Poly-beta-1,6-N-acetyl-D-glucosamine synthase	2.08782	5.93	1	2	2	2	405	45.6182	6.56592	MS-23-007-1	A0901	1	F3-sol	DGUC F3, iodixanol density 1.10g/ml, 0.25 mM sucrose; For in-solution digestion, 100 ¬µL	OTHER	4	0	o12-31i295-318o330-350i362-389o	1
A0901_14450	Manganese-binding lipoprotein MntA	1.67762	6.4	1	2	2	2	297	33.2141	9.27588	MS-23-007-1	A0901	1	F3-sol	DGUC F3, iodixanol density 1.10g/ml, 0.25 mM sucrose; For in-solution digestion, 100 ¬µL	LIPO(Sec/SPII)	0	Y	n6-21c28/29o	2
A1401_12750	hypothetical protein	556.782	45.39	1	37	37	175	1441	158.215	9.64209	MS-23-007-10	A1401	1	CFP-sol	10 mM tris, 0.25 M Sucrose pH 7.4; For in-solution digestion, 20 ¬µL.	SP(Sec/SPI)	1	0	i21-38o	3
A1401_12500	hypothetical protein	403.449	51.88	1	11	11	127	293	33.0571	10.0522	MS-23-007-10	A1401	1	CFP-sol	10 mM tris, 0.25 M Sucrose pH 7.4; For in-solution digestion, 20 ¬µL.	SP(Sec/SPI)	0	Y	n4-22c26/27o	3
A1401_02410	hypothetical protein	296.349	51.88	1	12	12	84	453	49.3861	10.0083	MS-23-007-10	A1401	1	CFP-sol	10 mM tris, 0.25 M Sucrose pH 7.4; For in-solution digestion, 20 ¬µL.	SP(Sec/SPI)	0	Y	n8-18c22/23o	3
A1401_04720	Glucosyltransferase-SI	276.689	50.44	1	28	28	78	1023	113.793	9.43701	MS-23-007-10	A1401	1	CFP-sol	10 mM tris, 0.25 M Sucrose pH 7.4; For in-solution digestion, 20 ¬µL.	SP(Sec/SPI)	1	0	i20-37o	3
A1401_02300	hypothetical protein	164.714	47.58	1	13	13	52	599	67.5898	9.65674	MS-23-007-10	A1401	1	CFP-sol	10 mM tris, 0.25 M Sucrose pH 7.4; For in-solution digestion, 20 ¬µL.	SP(Sec/SPI)	0	Y	n7-18c26/27o	3
A1401_13440	hypothetical protein	143.135	27.35	1	6	6	47	340	37.1189	10.0669	MS-23-007-10	A1401	1	CFP-sol	10 mM tris, 0.25 M Sucrose pH 7.4; For in-solution digestion, 20 ¬µL.	SP(Sec/SPI)	0	Y	n8-19c24/25o	3
A1401_08870	Elongation factor Tu	113.112	48.35	1	12	12	31	395	43.4171	4.94482	MS-23-007-10	A1401	1	CFP-sol	10 mM tris, 0.25 M Sucrose pH 7.4; For in-solution digestion, 20 ¬µL.	OTHER	0	0	i	3
A1401_02190	hypothetical protein	94.2315	7.47	1	17	17	29	4578	474.831	5.5542	MS-23-007-10	A1401	1	CFP-sol	10 mM tris, 0.25 M Sucrose pH 7.4; For in-solution digestion, 20 ¬µL.	SP(Sec/SPI)	1	0	i24-42o	3
A1401_13460	hypothetical protein	88.5572	64.11	1	8	8	23	248	28.0321	9.17334	MS-23-007-10	A1401	1	CFP-sol	10 mM tris, 0.25 M Sucrose pH 7.4; For in-solution digestion, 20 ¬µL.	SP(Sec/SPI)	0	Y	n4-16c20/21o	3
A1401_08740	hypothetical protein	83.3284	41.73	1	10	10	25	381	44.1769	9.5249	MS-23-007-10	A1401	1	CFP-sol	10 mM tris, 0.25 M Sucrose pH 7.4; For in-solution digestion, 20 ¬µL.	SP(Sec/SPI)	0	Y	n7-19c31/32o	3
A1401_00910	hypothetical protein	80.2892	44.13	1	14	14	56	383	43.3288	10.0522	MS-23-007-10	A1401	1	CFP-sol	10 mM tris, 0.25 M Sucrose pH 7.4; For in-solution digestion, 20 ¬µL.	SP(Sec/SPI)	0	Y	n6-17c29/30o	3
A1401_01600	hypothetical protein	73.6892	9.5	1	9	9	22	1253	141.283	9.5249	MS-23-007-10	A1401	1	CFP-sol	10 mM tris, 0.25 M Sucrose pH 7.4; For in-solution digestion, 20 ¬µL.	SP(Sec/SPI)	0	Y	n9-20c28/29o	3
A1401_00090	hypothetical protein	67.6842	41.44	1	9	9	27	362	40.66	10.1255	MS-23-007-10	A1401	1	CFP-sol	10 mM tris, 0.25 M Sucrose pH 7.4; For in-solution digestion, 20 ¬µL.	SP(Sec/SPI)	0	Y	n9-20c28/29o	3
A1401_03650	50S ribosomal protein L10	65.3118	55.36	1	7	7	17	168	18.0335	5.2749	MS-23-007-10	A1401	1	CFP-sol	10 mM tris, 0.25 M Sucrose pH 7.4; For in-solution digestion, 20 ¬µL.	OTHER	0	0	i	3
A1401_13200	Dipeptide-binding protein DppE	64.8769	41.82	1	12	12	16	538	59.9802	9.59814	MS-23-007-10	A1401	1	CFP-sol	10 mM tris, 0.25 M Sucrose pH 7.4; For in-solution digestion, 20 ¬µL.	LIPO(Sec/SPII)	0	Y	n6-16c21/22o	3
A1401_14540	hypothetical protein	63.8714	48.93	1	5	5	13	233	24.5051	9.1001	MS-23-007-10	A1401	1	CFP-sol	10 mM tris, 0.25 M Sucrose pH 7.4; For in-solution digestion, 20 ¬µL.	LIPO(Sec/SPII)	0	Y	n7-18c22/23o	3
A1401_00970	hypothetical protein	57.8103	35.53	1	6	7	15	470	52.3472	9.71533	MS-23-007-10	A1401	1	CFP-sol	10 mM tris, 0.25 M Sucrose pH 7.4; For in-solution digestion, 20 ¬µL.	SP(Sec/SPI)	0	Y	n6-19c27/28o	3
A1401_13290	hypothetical protein	57.0554	30.13	1	9	9	23	385	42.5479	10.1841	MS-23-007-10	A1401	1	CFP-sol	10 mM tris, 0.25 M Sucrose pH 7.4; For in-solution digestion, 20 ¬µL.	SP(Sec/SPI)	0	Y	n7-18c23/24o	3
A1401_04100	Glyceraldehyde-3-phosphate dehydrogenase 1	54.4555	47.77	1	10	10	13	337	36.2953	5.24951	MS-23-007-10	A1401	1	CFP-sol	10 mM tris, 0.25 M Sucrose pH 7.4; For in-solution digestion, 20 ¬µL.	OTHER	0	0	i	3
A1401_04930	ATP synthase subunit beta	53.2282	45.09	1	10	10	11	468	50.8618	4.75439	MS-23-007-10	A1401	1	CFP-sol	10 mM tris, 0.25 M Sucrose pH 7.4; For in-solution digestion, 20 ¬µL.	OTHER	0	0	i	3
A1401_12570	hypothetical protein	44.0444	18.18	1	3	3	11	220	25.0677	10.7114	MS-23-007-10	A1401	1	CFP-sol	10 mM tris, 0.25 M Sucrose pH 7.4; For in-solution digestion, 20 ¬µL.	SP(Sec/SPI)	0	Y	n15-25c33/34o	3
A1401_10720	DNA-directed RNA polymerase subunit beta'	42.5503	13.03	1	10	10	16	1220	136.016	6.48096	MS-23-007-10	A1401	1	CFP-sol	10 mM tris, 0.25 M Sucrose pH 7.4; For in-solution digestion, 20 ¬µL.	OTHER	0	0	i	3
A1401_13680	hypothetical protein	40.4452	38.59	1	7	7	9	311	34.7841	10.0522	MS-23-007-10	A1401	1	CFP-sol	10 mM tris, 0.25 M Sucrose pH 7.4; For in-solution digestion, 20 ¬µL.	SP(Sec/SPI)	0	Y	n11-22c30/31o	3
A1401_14010	hypothetical protein	40.1512	21.66	1	6	6	13	337	38.1447	10.3599	MS-23-007-10	A1401	1	CFP-sol	10 mM tris, 0.25 M Sucrose pH 7.4; For in-solution digestion, 20 ¬µL.	SP(Sec/SPI)	0	Y	n9-20c25/26o	3
A1401_10630	50S ribosomal protein L2	34.7786	31.54	1	6	6	9	279	30.3183	10.5063	MS-23-007-10	A1401	1	CFP-sol	10 mM tris, 0.25 M Sucrose pH 7.4; For in-solution digestion, 20 ¬µL.	OTHER	0	0	i	3
A1401_01930	hypothetical protein	33.3084	32.26	1	4	4	13	155	17.1069	10.1255	MS-23-007-10	A1401	1	CFP-sol	10 mM tris, 0.25 M Sucrose pH 7.4; For in-solution digestion, 20 ¬µL.	SP(Sec/SPI)	0	Y	n8-20c25/26o	3
A1401_10650	50S ribosomal protein L4	31.4407	14.01	1	2	2	11	207	22.541	9.92041	MS-23-007-10	A1401	1	CFP-sol	10 mM tris, 0.25 M Sucrose pH 7.4; For in-solution digestion, 20 ¬µL.	OTHER	0	0	i	3
A1401_03470	Polyisoprenyl-teichoic acid--peptidoglycan teichoic acid transferase TagU	31.1226	27.47	1	4	4	6	364	39.6476	9.64209	MS-23-007-10	A1401	1	CFP-sol	10 mM tris, 0.25 M Sucrose pH 7.4; For in-solution digestion, 20 ¬µL.	OTHER	1	0	i30-52o	3
A1401_10400	DNA-directed RNA polymerase subunit alpha	30.8183	26.58	1	4	4	8	316	34.9328	4.83057	MS-23-007-10	A1401	1	CFP-sol	10 mM tris, 0.25 M Sucrose pH 7.4; For in-solution digestion, 20 ¬µL.	OTHER	0	0	i	3
A1401_04910	ATP synthase subunit alpha	28.4361	14.34	1	5	5	8	509	55.1482	5.10986	MS-23-007-10	A1401	1	CFP-sol	10 mM tris, 0.25 M Sucrose pH 7.4; For in-solution digestion, 20 ¬µL.	OTHER	0	0	i	3
A1401_10540	50S ribosomal protein L5	28.3991	36.11	1	4	4	19	180	20.2467	9.39307	MS-23-007-10	A1401	1	CFP-sol	10 mM tris, 0.25 M Sucrose pH 7.4; For in-solution digestion, 20 ¬µL.	OTHER	0	0	i	3
A1401_07830	hypothetical protein	24.8824	14.33	1	2	2	10	307	34.8985	9.77393	MS-23-007-10	A1401	1	CFP-sol	10 mM tris, 0.25 M Sucrose pH 7.4; For in-solution digestion, 20 ¬µL.	OTHER	1	0	i20-38o	3
A1401_14860	hypothetical protein	23.9388	26.69	1	3	3	17	236	26.1968	10.3159	MS-23-007-10	A1401	1	CFP-sol	10 mM tris, 0.25 M Sucrose pH 7.4; For in-solution digestion, 20 ¬µL.	SP(Sec/SPI)	0	Y	n5-16c24/25o	3
A1401_10730	DNA-directed RNA polymerase subunit beta	23.5819	9.76	1	7	7	7	1199	134.462	5.26221	MS-23-007-10	A1401	1	CFP-sol	10 mM tris, 0.25 M Sucrose pH 7.4; For in-solution digestion, 20 ¬µL.	OTHER	0	0	i	3
A1401_04410	Glucose uptake protein GlcU	22.9172	16.26	1	2	2	5	289	30.764	9.45166	MS-23-007-10	A1401	1	CFP-sol	10 mM tris, 0.25 M Sucrose pH 7.4; For in-solution digestion, 20 ¬µL.	OTHER	8	Y	n4-15c20/21o30-49i58-76o117-137i149-170o176-198i210-229o241-259i268-288o	3
A1401_04310	hypothetical protein	21.8107	8.51	1	3	3	5	529	58.3207	9.83252	MS-23-007-10	A1401	1	CFP-sol	10 mM tris, 0.25 M Sucrose pH 7.4; For in-solution digestion, 20 ¬µL.	SP(Sec/SPI)	0	Y	n10-21c30/31o	3
A1401_14530	hypothetical protein	21.2343	12.39	1	4	4	9	444	51.6224	10.1841	MS-23-007-10	A1401	1	CFP-sol	10 mM tris, 0.25 M Sucrose pH 7.4; For in-solution digestion, 20 ¬µL.	SP(Sec/SPI)	0	Y	n10-18c23/24o	3
A1401_10560	50S ribosomal protein L14	21.087	18.03	1	2	2	9	122	13.1872	9.979	MS-23-007-10	A1401	1	CFP-sol	10 mM tris, 0.25 M Sucrose pH 7.4; For in-solution digestion, 20 ¬µL.	OTHER	0	0	i	3
A1401_04560	hypothetical protein	20.9173	24.8	1	7	7	7	371	43.2698	9.83252	MS-23-007-10	A1401	1	CFP-sol	10 mM tris, 0.25 M Sucrose pH 7.4; For in-solution digestion, 20 ¬µL.	SP(Sec/SPI)	0	Y	n7-18c26/27o	3
A1401_06070	Pseudomonalisin	18.7928	12.96	1	5	5	5	594	65.2502	9.89111	MS-23-007-10	A1401	1	CFP-sol	10 mM tris, 0.25 M Sucrose pH 7.4; For in-solution digestion, 20 ¬µL.	SP(Sec/SPI)	0	Y	n6-17c22/23o	3
A1401_02200	hypothetical protein	17.2143	1.79	1	7	7	8	8336	880.167	5.33838	MS-23-007-10	A1401	1	CFP-sol	10 mM tris, 0.25 M Sucrose pH 7.4; For in-solution digestion, 20 ¬µL.	SP(Sec/SPI)	0	Y	n25-37c49/50o	3
A1401_04130	Enolase 2	16.8961	17.08	1	4	4	4	439	47.683	4.84326	MS-23-007-10	A1401	1	CFP-sol	10 mM tris, 0.25 M Sucrose pH 7.4; For in-solution digestion, 20 ¬µL.	OTHER	0	0	i	3
A1401_06240	Foldase protein PrsA	16.3991	17.69	1	3	3	4	294	32.4139	9.59814	MS-23-007-10	A1401	1	CFP-sol	10 mM tris, 0.25 M Sucrose pH 7.4; For in-solution digestion, 20 ¬µL.	LIPO(Sec/SPII)	0	Y	n5-16c21/22o	3
A1401_04890	ATP synthase subunit b	16.1265	15.17	1	2	2	8	178	19.6782	5.75732	MS-23-007-10	A1401	1	CFP-sol	10 mM tris, 0.25 M Sucrose pH 7.4; For in-solution digestion, 20 ¬µL.	OTHER	1	0	o20-42i	3
A1401_09810	Lipoteichoic acid synthase 1	15.7579	11.66	1	6	6	17	686	78.3477	9.31982	MS-23-007-10	A1401	1	CFP-sol	10 mM tris, 0.25 M Sucrose pH 7.4; For in-solution digestion, 20 ¬µL.	OTHER	5	0	i12-34o46-69i76-96o131-149i161-179o	3
A1401_03210	ATP-dependent zinc metalloprotease FtsH	15.3109	4.83	1	2	2	3	662	72.6834	6.354	MS-23-007-10	A1401	1	CFP-sol	10 mM tris, 0.25 M Sucrose pH 7.4; For in-solution digestion, 20 ¬µL.	SP(Sec/SPI)	2	0	i12-30o138-160i	3
A1401_10600	30S ribosomal protein S3	15.1873	20.18	1	3	3	5	223	24.8001	9.77393	MS-23-007-10	A1401	1	CFP-sol	10 mM tris, 0.25 M Sucrose pH 7.4; For in-solution digestion, 20 ¬µL.	OTHER	0	0	i	3
A1401_03640	50S ribosomal protein L1	15.1188	26.09	1	4	4	7	230	24.889	8.88037	MS-23-007-10	A1401	1	CFP-sol	10 mM tris, 0.25 M Sucrose pH 7.4; For in-solution digestion, 20 ¬µL.	OTHER	0	0	i	3
A1401_03630	50S ribosomal protein L11	14.6993	21.99	1	2	2	3	141	14.8038	8.90967	MS-23-007-10	A1401	1	CFP-sol	10 mM tris, 0.25 M Sucrose pH 7.4; For in-solution digestion, 20 ¬µL.	OTHER	0	0	i	3
A1401_05230	Cell shape-determining protein MreB	13.5159	16.17	1	2	2	2	334	35.0997	5.64307	MS-23-007-10	A1401	1	CFP-sol	10 mM tris, 0.25 M Sucrose pH 7.4; For in-solution digestion, 20 ¬µL.	OTHER	0	0	i	3
A1401_14080	putative amino-acid ABC transporter-binding protein	13.4847	17.41	1	3	3	4	270	29.4831	9.62744	MS-23-007-10	A1401	1	CFP-sol	10 mM tris, 0.25 M Sucrose pH 7.4; For in-solution digestion, 20 ¬µL.	LIPO(Sec/SPII)	0	Y	n9-19c24/25o	3
A1401_07520	Glutamine synthetase	12.7521	7.16	1	2	2	3	447	50.4501	5.04639	MS-23-007-10	A1401	1	CFP-sol	10 mM tris, 0.25 M Sucrose pH 7.4; For in-solution digestion, 20 ¬µL.	OTHER	0	0	i	3
A1401_04500	hypothetical protein	12.4072	11.47	1	2	3	4	401	46.001	9.5835	MS-23-007-10	A1401	1	CFP-sol	10 mM tris, 0.25 M Sucrose pH 7.4; For in-solution digestion, 20 ¬µL.	SP(Sec/SPI)	0	Y	n10-21c28/29o	3
A1401_01740	Xylulose-5-phosphate phosphoketolase	12.3455	7.79	1	4	4	4	796	90.0836	5.13525	MS-23-007-10	A1401	1	CFP-sol	10 mM tris, 0.25 M Sucrose pH 7.4; For in-solution digestion, 20 ¬µL.	OTHER	0	0	i	3
A1401_02480	Purine nucleoside transport protein NupG	11.6811	5.78	1	2	2	2	415	44.652	7.10791	MS-23-007-10	A1401	1	CFP-sol	10 mM tris, 0.25 M Sucrose pH 7.4; For in-solution digestion, 20 ¬µL.	OTHER	10	0	o6-21i33-51o63-82i94-117o166-185i192-212o260-283i295-313o356-380i392-414o	3
A1401_12920	Polyisoprenyl-teichoic acid--peptidoglycan teichoic acid transferase TagU	10.5532	13.35	1	3	3	3	322	36.0103	9.27588	MS-23-007-10	A1401	1	CFP-sol	10 mM tris, 0.25 M Sucrose pH 7.4; For in-solution digestion, 20 ¬µL.	SP(Sec/SPI)	1	0	i26-46o	3
A1401_00740	hypothetical protein	8.71624	8.87	1	2	2	2	372	40.9824	9.979	MS-23-007-10	A1401	1	CFP-sol	10 mM tris, 0.25 M Sucrose pH 7.4; For in-solution digestion, 20 ¬µL.	SP(Sec/SPI)	0	Y	n6-19c31/32o	3
A1401_10660	50S ribosomal protein L3	8.34222	14.69	1	2	2	2	211	23.0021	9.5835	MS-23-007-10	A1401	1	CFP-sol	10 mM tris, 0.25 M Sucrose pH 7.4; For in-solution digestion, 20 ¬µL.	OTHER	0	0	i	3
A1401_11210	Dipeptide-binding protein DppE	8.23336	6.1	1	2	2	3	541	59.3682	9.40771	MS-23-007-10	A1401	1	CFP-sol	10 mM tris, 0.25 M Sucrose pH 7.4; For in-solution digestion, 20 ¬µL.	LIPO(Sec/SPII)	0	Y	n9-20c24/25o	3
A1401_10690	30S ribosomal protein S7	7.95831	18.59	1	2	2	2	156	17.8113	9.81787	MS-23-007-10	A1401	1	CFP-sol	10 mM tris, 0.25 M Sucrose pH 7.4; For in-solution digestion, 20 ¬µL.	OTHER	0	0	i	3
A1401_08620	30S ribosomal protein S2	7.18118	10.08	1	2	2	3	248	28.2265	6.18896	MS-23-007-10	A1401	1	CFP-sol	10 mM tris, 0.25 M Sucrose pH 7.4; For in-solution digestion, 20 ¬µL.	OTHER	0	0	i	3
A1401_01870	hypothetical protein	5.40612	10.81	1	2	2	2	259	29.4356	9.77393	MS-23-007-10	A1401	1	CFP-sol	10 mM tris, 0.25 M Sucrose pH 7.4; For in-solution digestion, 20 ¬µL.	OTHER	1	0	i7-29o	3
A1401_03070	ATP-dependent RNA helicase CshA	5.02455	4.33	1	2	2	3	508	56.9091	9.72998	MS-23-007-10	A1401	1	CFP-sol	10 mM tris, 0.25 M Sucrose pH 7.4; For in-solution digestion, 20 ¬µL.	OTHER	0	0	i	3
A1401_02420	hypothetical protein	5.02278	9.06	1	2	2	4	287	32.6292	10.3599	MS-23-007-10	A1401	1	CFP-sol	10 mM tris, 0.25 M Sucrose pH 7.4; For in-solution digestion, 20 ¬µL.	SP(Sec/SPI)	0	Y	n4-15c27/28o	3
A1401_10670	30S ribosomal protein S10	4.86302	21.57	1	2	2	2	102	11.5153	9.92041	MS-23-007-10	A1401	1	CFP-sol	10 mM tris, 0.25 M Sucrose pH 7.4; For in-solution digestion, 20 ¬µL.	OTHER	0	0	i	3
A1401_07620	Penicillin-binding protein 2B	4.63542	6.26	1	2	2	2	687	74.1789	8.89502	MS-23-007-10	A1401	1	CFP-sol	10 mM tris, 0.25 M Sucrose pH 7.4; For in-solution digestion, 20 ¬µL.	OTHER	1	0	i20-44o	3
A1401_10330	30S ribosomal protein S9	4.44424	16.92	1	2	2	2	130	14.1737	10.6821	MS-23-007-10	A1401	1	CFP-sol	10 mM tris, 0.25 M Sucrose pH 7.4; For in-solution digestion, 20 ¬µL.	OTHER	0	0	i	3
A1401_08510	Transcription termination/antitermination protein NusA	2.42221	8.29	1	2	2	2	362	40.4764	4.65283	MS-23-007-10	A1401	1	CFP-sol	10 mM tris, 0.25 M Sucrose pH 7.4; For in-solution digestion, 20 ¬µL.	OTHER	0	0	i	3
A1401_08240	Teichoic acid poly(glycerol phosphate) polymerase	2.35843	6.63	1	2	2	2	407	49.2598	8.39697	MS-23-007-10	A1401	1	CFP-sol	10 mM tris, 0.25 M Sucrose pH 7.4; For in-solution digestion, 20 ¬µL.	OTHER	0	Y	n19-30c34/35o	3
A1401_12750	hypothetical protein	1008.6	60.51	1	60	60	310	1441	158.215	9.64209	MS-23-007-11	A1401	2	CFP-sol	10 mM tris, 0.25 M Sucrose pH 7.4; For in-solution digestion, 20 ¬µL.	SP(Sec/SPI)	1	0	i21-38o	3
A1401_04720	Glucosyltransferase-SI	954.646	60.9	1	40	40	248	1023	113.793	9.43701	MS-23-007-11	A1401	2	CFP-sol	10 mM tris, 0.25 M Sucrose pH 7.4; For in-solution digestion, 20 ¬µL.	SP(Sec/SPI)	1	0	i20-37o	3
A1401_02190	hypothetical protein	763.397	37.77	1	94	94	201	4578	474.831	5.5542	MS-23-007-11	A1401	2	CFP-sol	10 mM tris, 0.25 M Sucrose pH 7.4; For in-solution digestion, 20 ¬µL.	SP(Sec/SPI)	1	0	i24-42o	3
A1401_02200	hypothetical protein	453.338	18.59	1	85	85	122	8336	880.167	5.33838	MS-23-007-11	A1401	2	CFP-sol	10 mM tris, 0.25 M Sucrose pH 7.4; For in-solution digestion, 20 ¬µL.	SP(Sec/SPI)	0	Y	n25-37c49/50o	3
A1401_02410	hypothetical protein	406.386	61.15	1	17	17	127	453	49.3861	10.0083	MS-23-007-11	A1401	2	CFP-sol	10 mM tris, 0.25 M Sucrose pH 7.4; For in-solution digestion, 20 ¬µL.	SP(Sec/SPI)	0	Y	n8-18c22/23o	3
A1401_02300	hypothetical protein	401.053	52.92	1	18	18	106	599	67.5898	9.65674	MS-23-007-11	A1401	2	CFP-sol	10 mM tris, 0.25 M Sucrose pH 7.4; For in-solution digestion, 20 ¬µL.	SP(Sec/SPI)	0	Y	n7-18c26/27o	3
A1401_12500	hypothetical protein	367.21	62.12	1	17	17	123	293	33.0571	10.0522	MS-23-007-11	A1401	2	CFP-sol	10 mM tris, 0.25 M Sucrose pH 7.4; For in-solution digestion, 20 ¬µL.	SP(Sec/SPI)	0	Y	n4-22c26/27o	3
A1401_00910	hypothetical protein	301.122	43.08	1	14	14	103	383	43.3288	10.0522	MS-23-007-11	A1401	2	CFP-sol	10 mM tris, 0.25 M Sucrose pH 7.4; For in-solution digestion, 20 ¬µL.	SP(Sec/SPI)	0	Y	n6-17c29/30o	3
A1401_13290	hypothetical protein	238.383	47.53	1	17	17	85	385	42.5479	10.1841	MS-23-007-11	A1401	2	CFP-sol	10 mM tris, 0.25 M Sucrose pH 7.4; For in-solution digestion, 20 ¬µL.	SP(Sec/SPI)	0	Y	n7-18c23/24o	3
A1401_01600	hypothetical protein	214.06	25.7	1	26	26	50	1253	141.283	9.5249	MS-23-007-11	A1401	2	CFP-sol	10 mM tris, 0.25 M Sucrose pH 7.4; For in-solution digestion, 20 ¬µL.	SP(Sec/SPI)	0	Y	n9-20c28/29o	3
A1401_08740	hypothetical protein	210.723	48.56	1	14	14	61	381	44.1769	9.5249	MS-23-007-11	A1401	2	CFP-sol	10 mM tris, 0.25 M Sucrose pH 7.4; For in-solution digestion, 20 ¬µL.	SP(Sec/SPI)	0	Y	n7-19c31/32o	3
A1401_13200	Dipeptide-binding protein DppE	197.52	46.84	1	17	17	51	538	59.9802	9.59814	MS-23-007-11	A1401	2	CFP-sol	10 mM tris, 0.25 M Sucrose pH 7.4; For in-solution digestion, 20 ¬µL.	LIPO(Sec/SPII)	0	Y	n6-16c21/22o	3
A1401_02180	hypothetical protein	196.736	12.71	1	53	53	69	7522	788.979	5.33838	MS-23-007-11	A1401	2	CFP-sol	10 mM tris, 0.25 M Sucrose pH 7.4; For in-solution digestion, 20 ¬µL.	SP(Sec/SPI)	0	Y	n24-35c39/40o	2
A1401_13460	hypothetical protein	188.302	81.45	1	10	10	44	248	28.0321	9.17334	MS-23-007-11	A1401	2	CFP-sol	10 mM tris, 0.25 M Sucrose pH 7.4; For in-solution digestion, 20 ¬µL.	SP(Sec/SPI)	0	Y	n4-16c20/21o	3
A1401_14540	hypothetical protein	175.228	58.37	1	7	7	41	233	24.5051	9.1001	MS-23-007-11	A1401	2	CFP-sol	10 mM tris, 0.25 M Sucrose pH 7.4; For in-solution digestion, 20 ¬µL.	LIPO(Sec/SPII)	0	Y	n7-18c22/23o	3
A1401_01930	hypothetical protein	169.975	49.68	1	7	8	51	155	17.1069	10.1255	MS-23-007-11	A1401	2	CFP-sol	10 mM tris, 0.25 M Sucrose pH 7.4; For in-solution digestion, 20 ¬µL.	SP(Sec/SPI)	0	Y	n8-20c25/26o	3
A1401_13440	hypothetical protein	166.103	40.88	1	11	11	46	340	37.1189	10.0669	MS-23-007-11	A1401	2	CFP-sol	10 mM tris, 0.25 M Sucrose pH 7.4; For in-solution digestion, 20 ¬µL.	SP(Sec/SPI)	0	Y	n8-19c24/25o	3
A1401_04310	hypothetical protein	158.554	43.67	1	16	16	49	529	58.3207	9.83252	MS-23-007-11	A1401	2	CFP-sol	10 mM tris, 0.25 M Sucrose pH 7.4; For in-solution digestion, 20 ¬µL.	SP(Sec/SPI)	0	Y	n10-21c30/31o	3
A1401_10720	DNA-directed RNA polymerase subunit beta'	150.59	31.39	1	26	26	40	1220	136.016	6.48096	MS-23-007-11	A1401	2	CFP-sol	10 mM tris, 0.25 M Sucrose pH 7.4; For in-solution digestion, 20 ¬µL.	OTHER	0	0	i	3
A1401_10630	50S ribosomal protein L2	142.938	38.71	1	7	7	35	279	30.3183	10.5063	MS-23-007-11	A1401	2	CFP-sol	10 mM tris, 0.25 M Sucrose pH 7.4; For in-solution digestion, 20 ¬µL.	OTHER	0	0	i	3
A1401_10730	DNA-directed RNA polymerase subunit beta	128.344	29.52	1	28	28	40	1199	134.462	5.26221	MS-23-007-11	A1401	2	CFP-sol	10 mM tris, 0.25 M Sucrose pH 7.4; For in-solution digestion, 20 ¬µL.	OTHER	0	0	i	3
A1401_04560	hypothetical protein	125.812	43.4	1	14	14	36	371	43.2698	9.83252	MS-23-007-11	A1401	2	CFP-sol	10 mM tris, 0.25 M Sucrose pH 7.4; For in-solution digestion, 20 ¬µL.	SP(Sec/SPI)	0	Y	n7-18c26/27o	3
A1401_08870	Elongation factor Tu	122.003	50.89	1	14	14	33	395	43.4171	4.94482	MS-23-007-11	A1401	2	CFP-sol	10 mM tris, 0.25 M Sucrose pH 7.4; For in-solution digestion, 20 ¬µL.	OTHER	0	0	i	3
A1401_00090	hypothetical protein	105.627	52.21	1	13	13	28	362	40.66	10.1255	MS-23-007-11	A1401	2	CFP-sol	10 mM tris, 0.25 M Sucrose pH 7.4; For in-solution digestion, 20 ¬µL.	SP(Sec/SPI)	0	Y	n9-20c28/29o	3
A1401_09360	Penicillin-binding protein 2B	104.919	28.87	1	14	14	29	717	78.4348	9.45166	MS-23-007-11	A1401	2	CFP-sol	10 mM tris, 0.25 M Sucrose pH 7.4; For in-solution digestion, 20 ¬µL.	OTHER	0	Y	n23-34c38/39o	2
A1401_13680	hypothetical protein	104.88	45.66	1	8	9	27	311	34.7841	10.0522	MS-23-007-11	A1401	2	CFP-sol	10 mM tris, 0.25 M Sucrose pH 7.4; For in-solution digestion, 20 ¬µL.	SP(Sec/SPI)	0	Y	n11-22c30/31o	3
A1401_14010	hypothetical protein	104.367	37.39	1	12	12	39	337	38.1447	10.3599	MS-23-007-11	A1401	2	CFP-sol	10 mM tris, 0.25 M Sucrose pH 7.4; For in-solution digestion, 20 ¬µL.	SP(Sec/SPI)	0	Y	n9-20c25/26o	3
A1401_00970	hypothetical protein	103.015	35.96	1	9	10	23	470	52.3472	9.71533	MS-23-007-11	A1401	2	CFP-sol	10 mM tris, 0.25 M Sucrose pH 7.4; For in-solution digestion, 20 ¬µL.	SP(Sec/SPI)	0	Y	n6-19c27/28o	3
A1401_04100	Glyceraldehyde-3-phosphate dehydrogenase 1	102.345	45.1	1	11	11	25	337	36.2953	5.24951	MS-23-007-11	A1401	2	CFP-sol	10 mM tris, 0.25 M Sucrose pH 7.4; For in-solution digestion, 20 ¬µL.	OTHER	0	0	i	3
A1401_03650	50S ribosomal protein L10	90.424	69.05	1	10	10	22	168	18.0335	5.2749	MS-23-007-11	A1401	2	CFP-sol	10 mM tris, 0.25 M Sucrose pH 7.4; For in-solution digestion, 20 ¬µL.	OTHER	0	0	i	3
A1401_12570	hypothetical protein	88.6925	32.27	1	6	7	23	220	25.0677	10.7114	MS-23-007-11	A1401	2	CFP-sol	10 mM tris, 0.25 M Sucrose pH 7.4; For in-solution digestion, 20 ¬µL.	SP(Sec/SPI)	0	Y	n15-25c33/34o	3
A1401_02420	hypothetical protein	86.2735	37.28	1	9	9	29	287	32.6292	10.3599	MS-23-007-11	A1401	2	CFP-sol	10 mM tris, 0.25 M Sucrose pH 7.4; For in-solution digestion, 20 ¬µL.	SP(Sec/SPI)	0	Y	n4-15c27/28o	3
A1401_09810	Lipoteichoic acid synthase 1	83.9908	27.41	1	12	12	22	686	78.3477	9.31982	MS-23-007-11	A1401	2	CFP-sol	10 mM tris, 0.25 M Sucrose pH 7.4; For in-solution digestion, 20 ¬µL.	OTHER	5	0	i12-34o46-69i76-96o131-149i161-179o	3
A1401_01740	Xylulose-5-phosphate phosphoketolase	78.9591	35.68	1	20	20	25	796	90.0836	5.13525	MS-23-007-11	A1401	2	CFP-sol	10 mM tris, 0.25 M Sucrose pH 7.4; For in-solution digestion, 20 ¬µL.	OTHER	0	0	i	3
A1401_04930	ATP synthase subunit beta	76.4901	37.82	1	11	11	19	468	50.8618	4.75439	MS-23-007-11	A1401	2	CFP-sol	10 mM tris, 0.25 M Sucrose pH 7.4; For in-solution digestion, 20 ¬µL.	OTHER	0	0	i	3
A1401_04500	hypothetical protein	75.9388	31.92	1	8	9	21	401	46.001	9.5835	MS-23-007-11	A1401	2	CFP-sol	10 mM tris, 0.25 M Sucrose pH 7.4; For in-solution digestion, 20 ¬µL.	SP(Sec/SPI)	0	Y	n10-21c28/29o	3
A1401_06100	Asparagine synthetase [glutamine-hydrolyzing] 1	70.7643	26.16	1	15	15	19	627	72.5094	6.11279	MS-23-007-11	A1401	2	CFP-sol	10 mM tris, 0.25 M Sucrose pH 7.4; For in-solution digestion, 20 ¬µL.	OTHER	0	0	i	2
A1401_07830	hypothetical protein	63.4536	35.5	1	8	8	19	307	34.8985	9.77393	MS-23-007-11	A1401	2	CFP-sol	10 mM tris, 0.25 M Sucrose pH 7.4; For in-solution digestion, 20 ¬µL.	OTHER	1	0	i20-38o	3
A1401_03470	Polyisoprenyl-teichoic acid--peptidoglycan teichoic acid transferase TagU	61.4216	29.95	1	8	8	15	364	39.6476	9.64209	MS-23-007-11	A1401	2	CFP-sol	10 mM tris, 0.25 M Sucrose pH 7.4; For in-solution digestion, 20 ¬µL.	OTHER	1	0	i30-52o	3
A1401_10600	30S ribosomal protein S3	60.6657	37.67	1	7	7	17	223	24.8001	9.77393	MS-23-007-11	A1401	2	CFP-sol	10 mM tris, 0.25 M Sucrose pH 7.4; For in-solution digestion, 20 ¬µL.	OTHER	0	0	i	3
A1401_04910	ATP synthase subunit alpha	60.3153	33.6	1	12	12	17	509	55.1482	5.10986	MS-23-007-11	A1401	2	CFP-sol	10 mM tris, 0.25 M Sucrose pH 7.4; For in-solution digestion, 20 ¬µL.	OTHER	0	0	i	3
A1401_06070	Pseudomonalisin	59.8571	25.76	1	9	9	18	594	65.2502	9.89111	MS-23-007-11	A1401	2	CFP-sol	10 mM tris, 0.25 M Sucrose pH 7.4; For in-solution digestion, 20 ¬µL.	SP(Sec/SPI)	0	Y	n6-17c22/23o	3
A1401_14860	hypothetical protein	58.5408	43.22	1	6	6	15	236	26.1968	10.3159	MS-23-007-11	A1401	2	CFP-sol	10 mM tris, 0.25 M Sucrose pH 7.4; For in-solution digestion, 20 ¬µL.	SP(Sec/SPI)	0	Y	n5-16c24/25o	3
A1401_14530	hypothetical protein	53.4438	23.87	1	9	9	24	444	51.6224	10.1841	MS-23-007-11	A1401	2	CFP-sol	10 mM tris, 0.25 M Sucrose pH 7.4; For in-solution digestion, 20 ¬µL.	SP(Sec/SPI)	0	Y	n10-18c23/24o	3
A1401_08540	Proline--tRNA ligase	53.1172	32.16	1	15	15	16	569	63.6255	4.99561	MS-23-007-11	A1401	2	CFP-sol	10 mM tris, 0.25 M Sucrose pH 7.4; For in-solution digestion, 20 ¬µL.	OTHER	0	0	i	2
A1401_09110	Ribonuclease J 1	52.2111	29.11	1	10	10	13	560	61.8992	6.68311	MS-23-007-11	A1401	2	CFP-sol	10 mM tris, 0.25 M Sucrose pH 7.4; For in-solution digestion, 20 ¬µL.	OTHER	0	0	i	2
A1401_03550	Glutamate--tRNA ligase	51.3269	26.41	1	9	9	13	496	57.3072	5.88428	MS-23-007-11	A1401	2	CFP-sol	10 mM tris, 0.25 M Sucrose pH 7.4; For in-solution digestion, 20 ¬µL.	OTHER	0	0	i	2
A1401_10690	30S ribosomal protein S7	50.3309	33.97	1	8	8	15	156	17.8113	9.81787	MS-23-007-11	A1401	2	CFP-sol	10 mM tris, 0.25 M Sucrose pH 7.4; For in-solution digestion, 20 ¬µL.	OTHER	0	0	i	3
A1401_10260	hypothetical protein	46.5734	29.51	1	7	7	16	366	40.6524	7.97217	MS-23-007-11	A1401	2	CFP-sol	10 mM tris, 0.25 M Sucrose pH 7.4; For in-solution digestion, 20 ¬µL.	LIPO(Sec/SPII)	0	Y	n6-17c22/23o	1
A1401_05150	30S ribosomal protein S4	45.5563	33.66	1	7	7	12	202	23.1063	10.0962	MS-23-007-11	A1401	2	CFP-sol	10 mM tris, 0.25 M Sucrose pH 7.4; For in-solution digestion, 20 ¬µL.	OTHER	0	0	i	2
A1401_03940	Protein translocase subunit SecA	44.5344	19.44	1	11	11	14	787	89.3884	5.07178	MS-23-007-11	A1401	2	CFP-sol	10 mM tris, 0.25 M Sucrose pH 7.4; For in-solution digestion, 20 ¬µL.	OTHER	0	0	i	2
A1401_03210	ATP-dependent zinc metalloprotease FtsH	42.4919	22.05	1	11	11	13	662	72.6834	6.354	MS-23-007-11	A1401	2	CFP-sol	10 mM tris, 0.25 M Sucrose pH 7.4; For in-solution digestion, 20 ¬µL.	SP(Sec/SPI)	2	0	i12-30o138-160i	3
A1401_14080	putative amino-acid ABC transporter-binding protein	42.3254	40	1	7	7	11	270	29.4831	9.62744	MS-23-007-11	A1401	2	CFP-sol	10 mM tris, 0.25 M Sucrose pH 7.4; For in-solution digestion, 20 ¬µL.	LIPO(Sec/SPII)	0	Y	n9-19c24/25o	3
A1401_04130	Enolase 2	40.0193	32.12	1	9	9	10	439	47.683	4.84326	MS-23-007-11	A1401	2	CFP-sol	10 mM tris, 0.25 M Sucrose pH 7.4; For in-solution digestion, 20 ¬µL.	OTHER	0	0	i	3
A1401_04920	ATP synthase gamma chain	38.7264	44.67	1	9	9	10	300	33.5115	5.65576	MS-23-007-11	A1401	2	CFP-sol	10 mM tris, 0.25 M Sucrose pH 7.4; For in-solution digestion, 20 ¬µL.	OTHER	0	0	i	2
A1401_04050	UvrABC system protein A	38.5865	13.88	1	10	10	12	951	105.248	6.60986	MS-23-007-11	A1401	2	CFP-sol	10 mM tris, 0.25 M Sucrose pH 7.4; For in-solution digestion, 20 ¬µL.	OTHER	0	0	i	2
A1401_03640	50S ribosomal protein L1	38.524	33.04	1	6	6	12	230	24.889	8.88037	MS-23-007-11	A1401	2	CFP-sol	10 mM tris, 0.25 M Sucrose pH 7.4; For in-solution digestion, 20 ¬µL.	OTHER	0	0	i	3
A1401_13280	hypothetical protein	37.0495	21.76	1	6	6	12	239	26.5519	10.2866	MS-23-007-11	A1401	2	CFP-sol	10 mM tris, 0.25 M Sucrose pH 7.4; For in-solution digestion, 20 ¬µL.	SP(Sec/SPI)	0	Y	n10-21c26/27o	2
A1401_10680	Elongation factor G	35.6843	20.26	1	10	10	13	696	76.7597	4.95752	MS-23-007-11	A1401	2	CFP-sol	10 mM tris, 0.25 M Sucrose pH 7.4; For in-solution digestion, 20 ¬µL.	OTHER	0	0	i	2
A1401_03070	ATP-dependent RNA helicase CshA	35.425	22.83	1	8	8	11	508	56.9091	9.72998	MS-23-007-11	A1401	2	CFP-sol	10 mM tris, 0.25 M Sucrose pH 7.4; For in-solution digestion, 20 ¬µL.	OTHER	0	0	i	3
A1401_14180	Membrane-bound lytic murein transglycosylase F	35.2714	13.72	1	6	6	10	481	52.9845	9.75928	MS-23-007-11	A1401	2	CFP-sol	10 mM tris, 0.25 M Sucrose pH 7.4; For in-solution digestion, 20 ¬µL.	SP(Sec/SPI)	5	Y	n13-25c33/34o287-310i317-338o350-372i409-433o453-475i	2
A1401_04510	hypothetical protein	35.2287	35.42	1	8	8	11	288	32.5199	9.86182	MS-23-007-11	A1401	2	CFP-sol	10 mM tris, 0.25 M Sucrose pH 7.4; For in-solution digestion, 20 ¬µL.	SP(Sec/SPI)	0	Y	n4-14c22/23o	2
A1401_06240	Foldase protein PrsA	32.886	33.67	1	7	7	9	294	32.4139	9.59814	MS-23-007-11	A1401	2	CFP-sol	10 mM tris, 0.25 M Sucrose pH 7.4; For in-solution digestion, 20 ¬µL.	LIPO(Sec/SPII)	0	Y	n5-16c21/22o	3
A1401_10740	Negative regulator of genetic competence ClpC/MecB	32.194	16.59	1	9	10	10	832	92.3202	5.8335	MS-23-007-11	A1401	2	CFP-sol	10 mM tris, 0.25 M Sucrose pH 7.4; For in-solution digestion, 20 ¬µL.	OTHER	0	0	i	2
A1401_10540	50S ribosomal protein L5	31.2989	46.11	1	6	6	9	180	20.2467	9.39307	MS-23-007-11	A1401	2	CFP-sol	10 mM tris, 0.25 M Sucrose pH 7.4; For in-solution digestion, 20 ¬µL.	OTHER	0	0	i	3
A1401_11210	Dipeptide-binding protein DppE	31.1126	20.7	1	8	8	9	541	59.3682	9.40771	MS-23-007-11	A1401	2	CFP-sol	10 mM tris, 0.25 M Sucrose pH 7.4; For in-solution digestion, 20 ¬µL.	LIPO(Sec/SPII)	0	Y	n9-20c24/25o	3
A1401_08480	Translation initiation factor IF-2	30.4221	13.29	1	6	6	8	745	81.7843	6.82959	MS-23-007-11	A1401	2	CFP-sol	10 mM tris, 0.25 M Sucrose pH 7.4; For in-solution digestion, 20 ¬µL.	OTHER	0	0	i	2
A1401_05230	Cell shape-determining protein MreB	30.1289	27.54	1	6	6	8	334	35.0997	5.64307	MS-23-007-11	A1401	2	CFP-sol	10 mM tris, 0.25 M Sucrose pH 7.4; For in-solution digestion, 20 ¬µL.	OTHER	0	0	i	3
A1401_00750	Putative L,D-transpeptidase YciB	29.746	33.16	1	5	5	8	196	21.5961	10.0229	MS-23-007-11	A1401	2	CFP-sol	10 mM tris, 0.25 M Sucrose pH 7.4; For in-solution digestion, 20 ¬µL.	LIPO(Sec/SPII)	0	Y	n11-21c25/26o	2
A1401_13790	hypothetical protein	29.5711	25.2	1	4	4	10	123	14.5055	10.0962	MS-23-007-11	A1401	2	CFP-sol	10 mM tris, 0.25 M Sucrose pH 7.4; For in-solution digestion, 20 ¬µL.	SP(Sec/SPI)	1	0	i7-28o	2
A1401_14190	Glutamine transport ATP-binding protein GlnQ	29.3364	32.24	1	5	5	7	245	26.8862	6.32861	MS-23-007-11	A1401	2	CFP-sol	10 mM tris, 0.25 M Sucrose pH 7.4; For in-solution digestion, 20 ¬µL.	OTHER	0	0	i	2
A1401_05240	Cell shape-determining protein MreC	29.0476	26.15	1	5	5	7	283	30.7953	9.65674	MS-23-007-11	A1401	2	CFP-sol	10 mM tris, 0.25 M Sucrose pH 7.4; For in-solution digestion, 20 ¬µL.	SP(Sec/SPI)	0	Y	n10-21c29/30o	1
A1401_02590	D-alanyl-D-alanine carboxypeptidase DacA	28.168	19.09	1	5	5	8	461	50.5795	9.64209	MS-23-007-11	A1401	2	CFP-sol	10 mM tris, 0.25 M Sucrose pH 7.4; For in-solution digestion, 20 ¬µL.	SP(Sec/SPI)	0	Y	n9-20c28/29o	1
A1401_02210	hypothetical protein	28.0614	3.27	1	11	11	14	5633	596.02	5.98584	MS-23-007-11	A1401	2	CFP-sol	10 mM tris, 0.25 M Sucrose pH 7.4; For in-solution digestion, 20 ¬µL.	SP(Sec/SPI)	1	0	i24-43o	2
A1401_06190	Penicillin-binding protein 1F	27.9491	13.06	1	6	6	7	697	77.1134	9.29053	MS-23-007-11	A1401	2	CFP-sol	10 mM tris, 0.25 M Sucrose pH 7.4; For in-solution digestion, 20 ¬µL.	OTHER	1	0	i20-43o	2
A1401_11460	hypothetical protein	27.566	23.81	1	5	6	9	336	36.9301	9.05615	MS-23-007-11	A1401	2	CFP-sol	10 mM tris, 0.25 M Sucrose pH 7.4; For in-solution digestion, 20 ¬µL.	LIPO(Sec/SPII)	0	Y	n8-16c20/21o	1
A1401_04410	Glucose uptake protein GlcU	27.3275	16.26	1	2	2	5	289	30.764	9.45166	MS-23-007-11	A1401	2	CFP-sol	10 mM tris, 0.25 M Sucrose pH 7.4; For in-solution digestion, 20 ¬µL.	OTHER	8	Y	n4-15c20/21o30-49i58-76o117-137i149-170o176-198i210-229o241-259i268-288o	3
A1401_13910	Manganese-binding lipoprotein MntA	26.1608	27.95	1	5	5	8	297	33.2141	9.27588	MS-23-007-11	A1401	2	CFP-sol	10 mM tris, 0.25 M Sucrose pH 7.4; For in-solution digestion, 20 ¬µL.	LIPO(Sec/SPII)	0	Y	n6-21c28/29o	2
A1401_04760	putative ABC transporter ATP-binding protein	26.1053	17.33	1	8	8	9	577	63.6512	7.12256	MS-23-007-11	A1401	2	CFP-sol	10 mM tris, 0.25 M Sucrose pH 7.4; For in-solution digestion, 20 ¬µL.	LIPO(Sec/SPII)	5	Y	n9-20c27/28o58-78i129-149o155-180i231-257o277-295i	2
A1401_12920	Polyisoprenyl-teichoic acid--peptidoglycan teichoic acid transferase TagU	25.9834	28.88	1	7	7	10	322	36.0103	9.27588	MS-23-007-11	A1401	2	CFP-sol	10 mM tris, 0.25 M Sucrose pH 7.4; For in-solution digestion, 20 ¬µL.	SP(Sec/SPI)	1	0	i26-46o	3
A1401_07520	Glutamine synthetase	24.7644	12.53	1	3	3	5	447	50.4501	5.04639	MS-23-007-11	A1401	2	CFP-sol	10 mM tris, 0.25 M Sucrose pH 7.4; For in-solution digestion, 20 ¬µL.	OTHER	0	0	i	3
A1401_00380	hypothetical protein	24.6708	17.24	1	2	2	5	261	29.1392	9.89111	MS-23-007-11	A1401	2	CFP-sol	10 mM tris, 0.25 M Sucrose pH 7.4; For in-solution digestion, 20 ¬µL.	SP(Sec/SPI)	0	Y	n7-18c27/28o	2
A1401_00740	hypothetical protein	24.6464	19.35	1	5	5	6	372	40.9824	9.979	MS-23-007-11	A1401	2	CFP-sol	10 mM tris, 0.25 M Sucrose pH 7.4; For in-solution digestion, 20 ¬µL.	SP(Sec/SPI)	0	Y	n6-19c31/32o	3
A1401_10400	DNA-directed RNA polymerase subunit alpha	24.427	40.82	1	7	7	8	316	34.9328	4.83057	MS-23-007-11	A1401	2	CFP-sol	10 mM tris, 0.25 M Sucrose pH 7.4; For in-solution digestion, 20 ¬µL.	OTHER	0	0	i	3
A1401_14570	hypothetical protein	23.7549	22.65	1	4	4	6	287	32.7669	9.23193	MS-23-007-11	A1401	2	CFP-sol	10 mM tris, 0.25 M Sucrose pH 7.4; For in-solution digestion, 20 ¬µL.	OTHER	1	0	i17-39o	2
A1401_02480	Purine nucleoside transport protein NupG	23.6791	8.43	1	3	3	6	415	44.652	7.10791	MS-23-007-11	A1401	2	CFP-sol	10 mM tris, 0.25 M Sucrose pH 7.4; For in-solution digestion, 20 ¬µL.	OTHER	10	0	o6-21i33-51o63-82i94-117o166-185i192-212o260-283i295-313o356-380i392-414o	3
A1401_10660	50S ribosomal protein L3	23.5653	33.65	1	6	6	6	211	23.0021	9.5835	MS-23-007-11	A1401	2	CFP-sol	10 mM tris, 0.25 M Sucrose pH 7.4; For in-solution digestion, 20 ¬µL.	OTHER	0	0	i	3
A1401_10490	30S ribosomal protein S5	23.4498	41.32	1	5	5	8	167	17.5135	9.43701	MS-23-007-11	A1401	2	CFP-sol	10 mM tris, 0.25 M Sucrose pH 7.4; For in-solution digestion, 20 ¬µL.	OTHER	0	0	i	2
A1401_04900	ATP synthase subunit delta	23.3919	32.22	1	5	5	6	180	20.1618	5.32568	MS-23-007-11	A1401	2	CFP-sol	10 mM tris, 0.25 M Sucrose pH 7.4; For in-solution digestion, 20 ¬µL.	OTHER	0	0	i	2
A1401_08620	30S ribosomal protein S2	23.1648	32.66	1	6	6	9	248	28.2265	6.18896	MS-23-007-11	A1401	2	CFP-sol	10 mM tris, 0.25 M Sucrose pH 7.4; For in-solution digestion, 20 ¬µL.	OTHER	0	0	i	3
A1401_01110	hypothetical protein	23.0767	13.67	1	7	7	10	578	66.7948	5.21143	MS-23-007-11	A1401	2	CFP-sol	10 mM tris, 0.25 M Sucrose pH 7.4; For in-solution digestion, 20 ¬µL.	OTHER	0	0	i	2
A1401_06930	Penicillin-binding protein 1A	22.7862	12.56	1	7	7	7	772	85.0449	9.15869	MS-23-007-11	A1401	2	CFP-sol	10 mM tris, 0.25 M Sucrose pH 7.4; For in-solution digestion, 20 ¬µL.	OTHER	1	0	i31-54o	2
A1401_06670	hypothetical protein	22.7848	19.44	1	5	5	9	324	37.1197	9.61279	MS-23-007-11	A1401	2	CFP-sol	10 mM tris, 0.25 M Sucrose pH 7.4; For in-solution digestion, 20 ¬µL.	LIPO(Sec/SPII)	0	Y	n8-18c22/23o	2
A1401_05580	hypothetical protein	22.5889	33.57	1	4	4	6	140	15.6599	5.70654	MS-23-007-11	A1401	2	CFP-sol	10 mM tris, 0.25 M Sucrose pH 7.4; For in-solution digestion, 20 ¬µL.	SP(Sec/SPI)	0	Y	n4-12c17/18o	1
A1401_05020	Methionine-binding lipoprotein MetQ	22.4415	27.01	1	5	5	6	274	30.6916	9.71533	MS-23-007-11	A1401	2	CFP-sol	10 mM tris, 0.25 M Sucrose pH 7.4; For in-solution digestion, 20 ¬µL.	SP(Sec/SPI)	0	Y	n4-19c23/24o	1
A1401_08240	Teichoic acid poly(glycerol phosphate) polymerase	21.8526	22.11	1	7	7	7	407	49.2598	8.39697	MS-23-007-11	A1401	2	CFP-sol	10 mM tris, 0.25 M Sucrose pH 7.4; For in-solution digestion, 20 ¬µL.	OTHER	0	Y	n19-30c34/35o	3
A1401_02290	23S rRNA (uracil-C(5))-methyltransferase RlmCD	21.7923	15.2	1	5	5	7	467	52.5724	7.81104	MS-23-007-11	A1401	2	CFP-sol	10 mM tris, 0.25 M Sucrose pH 7.4; For in-solution digestion, 20 ¬µL.	OTHER	0	0	i	1
A1401_07620	Penicillin-binding protein 2B	21.5152	13.39	1	6	6	7	687	74.1789	8.89502	MS-23-007-11	A1401	2	CFP-sol	10 mM tris, 0.25 M Sucrose pH 7.4; For in-solution digestion, 20 ¬µL.	OTHER	1	0	i20-44o	3
A1401_07160	Signal recognition particle protein	21.4826	12.4	1	4	4	6	492	55.0854	9.14404	MS-23-007-11	A1401	2	CFP-sol	10 mM tris, 0.25 M Sucrose pH 7.4; For in-solution digestion, 20 ¬µL.	OTHER	0	0	i	2
A1401_10670	30S ribosomal protein S10	21.3291	48.04	1	5	5	7	102	11.5153	9.92041	MS-23-007-11	A1401	2	CFP-sol	10 mM tris, 0.25 M Sucrose pH 7.4; For in-solution digestion, 20 ¬µL.	OTHER	0	0	i	3
A1401_03630	50S ribosomal protein L11	20.984	21.99	1	2	2	5	141	14.8038	8.90967	MS-23-007-11	A1401	2	CFP-sol	10 mM tris, 0.25 M Sucrose pH 7.4; For in-solution digestion, 20 ¬µL.	OTHER	0	0	i	3
A1401_13960	NADH peroxidase	20.8613	18.98	1	6	6	6	453	49.526	5.09717	MS-23-007-11	A1401	2	CFP-sol	10 mM tris, 0.25 M Sucrose pH 7.4; For in-solution digestion, 20 ¬µL.	OTHER	0	0	i	2
A1401_07490	50S ribosomal protein L21	20.736	51.96	1	4	4	6	102	11.067	9.72998	MS-23-007-11	A1401	2	CFP-sol	10 mM tris, 0.25 M Sucrose pH 7.4; For in-solution digestion, 20 ¬µL.	OTHER	0	0	i	2
A1401_02680	hypothetical protein	20.5621	24.52	1	5	5	6	310	35.5384	9.77393	MS-23-007-11	A1401	2	CFP-sol	10 mM tris, 0.25 M Sucrose pH 7.4; For in-solution digestion, 20 ¬µL.	OTHER	0	Y	n15-26c34/35o	1
A1401_08380	hypothetical protein	20.4509	5.24	1	7	7	7	1679	195.457	6.34131	MS-23-007-11	A1401	2	CFP-sol	10 mM tris, 0.25 M Sucrose pH 7.4; For in-solution digestion, 20 ¬µL.	OTHER	0	0	i	2
A1401_12650	Bacitracin transport ATP-binding protein BcrA	20.4198	16.45	1	4	4	6	304	33.3774	5.63037	MS-23-007-11	A1401	2	CFP-sol	10 mM tris, 0.25 M Sucrose pH 7.4; For in-solution digestion, 20 ¬µL.	OTHER	0	0	i	1
A1401_14880	Signal peptidase IB	20.2181	31.92	1	6	6	8	213	24.0895	9.61279	MS-23-007-11	A1401	2	CFP-sol	10 mM tris, 0.25 M Sucrose pH 7.4; For in-solution digestion, 20 ¬µL.	OTHER	1	0	i20-42o	1
A1401_03240	Lysine--tRNA ligase	19.9798	10.16	1	4	4	5	502	58.0771	5.17334	MS-23-007-11	A1401	2	CFP-sol	10 mM tris, 0.25 M Sucrose pH 7.4; For in-solution digestion, 20 ¬µL.	OTHER	0	0	i	2
A1401_06890	Ribosomal RNA large subunit methyltransferase L	18.8967	18.83	1	5	5	6	377	43.15	6.46826	MS-23-007-11	A1401	2	CFP-sol	10 mM tris, 0.25 M Sucrose pH 7.4; For in-solution digestion, 20 ¬µL.	OTHER	0	0	i	2
A1401_08890	Ribonuclease J 2	18.7852	9.77	1	3	3	4	563	62.8666	5.59229	MS-23-007-11	A1401	2	CFP-sol	10 mM tris, 0.25 M Sucrose pH 7.4; For in-solution digestion, 20 ¬µL.	OTHER	0	0	i	2
A1401_07190	Chromosome partition protein Smc	18.6948	6.51	1	6	6	6	1183	134.413	5.47803	MS-23-007-11	A1401	2	CFP-sol	10 mM tris, 0.25 M Sucrose pH 7.4; For in-solution digestion, 20 ¬µL.	OTHER	0	0	i	2
A1401_12020	hypothetical protein	18.571	19.59	1	4	4	5	291	32.4911	9.68604	MS-23-007-11	A1401	2	CFP-sol	10 mM tris, 0.25 M Sucrose pH 7.4; For in-solution digestion, 20 ¬µL.	OTHER	1	0	i7-27o	2
A1401_13210	Dipeptide-binding protein DppE	18.4115	14.63	1	6	7	7	540	59.7405	9.45166	MS-23-007-11	A1401	2	CFP-sol	10 mM tris, 0.25 M Sucrose pH 7.4; For in-solution digestion, 20 ¬µL.	LIPO(Sec/SPII)	0	Y	n9-16c21/22o	2
A1401_13060	Protein LemA	17.8194	17.73	1	4	4	6	203	22.5076	9.61279	MS-23-007-11	A1401	2	CFP-sol	10 mM tris, 0.25 M Sucrose pH 7.4; For in-solution digestion, 20 ¬µL.	SP(Sec/SPI)	1	0	i12-31o	1
A1401_10650	50S ribosomal protein L4	17.7923	24.64	1	4	4	5	207	22.541	9.92041	MS-23-007-11	A1401	2	CFP-sol	10 mM tris, 0.25 M Sucrose pH 7.4; For in-solution digestion, 20 ¬µL.	OTHER	0	0	i	3
A1401_04470	Asparagine--tRNA ligase	17.6819	15.37	1	5	5	5	462	52.8382	5.021	MS-23-007-11	A1401	2	CFP-sol	10 mM tris, 0.25 M Sucrose pH 7.4; For in-solution digestion, 20 ¬µL.	OTHER	0	0	i	1
A1401_10590	50S ribosomal protein L16	17.6118	28.47	1	2	2	3	144	15.9486	10.6968	MS-23-007-11	A1401	2	CFP-sol	10 mM tris, 0.25 M Sucrose pH 7.4; For in-solution digestion, 20 ¬µL.	OTHER	0	0	i	2
A1401_09040	GTP-binding protein TypA/BipA	17.4506	15.85	1	6	6	6	612	68.5347	5.021	MS-23-007-11	A1401	2	CFP-sol	10 mM tris, 0.25 M Sucrose pH 7.4; For in-solution digestion, 20 ¬µL.	OTHER	0	0	i	2
A1401_09310	Cell division protein FtsA	17.3709	17.7	1	6	6	6	452	49.3813	5.07178	MS-23-007-11	A1401	2	CFP-sol	10 mM tris, 0.25 M Sucrose pH 7.4; For in-solution digestion, 20 ¬µL.	OTHER	0	0	i	1
A1401_00530	hypothetical protein	17.2337	11.48	1	3	3	5	270	28.9709	9.43701	MS-23-007-11	A1401	2	CFP-sol	10 mM tris, 0.25 M Sucrose pH 7.4; For in-solution digestion, 20 ¬µL.	SP(Sec/SPI)	8	0	i7-32o38-58i70-92o98-115i144-170o182-199i211-229o241-269i	1
A1401_01140	hypothetical protein	17.0993	28.07	1	2	2	4	114	12.6817	9.70068	MS-23-007-11	A1401	2	CFP-sol	10 mM tris, 0.25 M Sucrose pH 7.4; For in-solution digestion, 20 ¬µL.	SP(Sec/SPI)	0	Y	n7-18c22/23o	1
A1401_10060	Phosphate-binding protein PstS 1	16.4986	18.28	1	4	4	5	290	30.6211	9.53955	MS-23-007-11	A1401	2	CFP-sol	10 mM tris, 0.25 M Sucrose pH 7.4; For in-solution digestion, 20 ¬µL.	LIPO(Sec/SPII)	0	Y	n7-17c22/23o	2
A1401_07910	GTPase Der	16.3213	11.95	1	5	5	6	435	48.7812	5.97314	MS-23-007-11	A1401	2	CFP-sol	10 mM tris, 0.25 M Sucrose pH 7.4; For in-solution digestion, 20 ¬µL.	OTHER	0	0	i	2
A1401_02960	Ribose-phosphate pyrophosphokinase	16.2146	17.18	1	4	4	5	326	35.7297	6.56592	MS-23-007-11	A1401	2	CFP-sol	10 mM tris, 0.25 M Sucrose pH 7.4; For in-solution digestion, 20 ¬µL.	OTHER	0	0	i	2
A1401_05110	Putative universal stress protein	15.8364	29.41	1	3	3	4	153	16.9538	5.60498	MS-23-007-11	A1401	2	CFP-sol	10 mM tris, 0.25 M Sucrose pH 7.4; For in-solution digestion, 20 ¬µL.	OTHER	0	0	i	1
A1401_08990	putative protein YlbL	15.6934	13.47	1	3	3	4	349	38.6324	9.75928	MS-23-007-11	A1401	2	CFP-sol	10 mM tris, 0.25 M Sucrose pH 7.4; For in-solution digestion, 20 ¬µL.	OTHER	0	Y	n10-17c21/22o	1
A1401_12320	3-oxoacyl-[acyl-carrier-protein] synthase 2	15.568	9.71	1	3	3	5	412	43.5798	5.19873	MS-23-007-11	A1401	2	CFP-sol	10 mM tris, 0.25 M Sucrose pH 7.4; For in-solution digestion, 20 ¬µL.	OTHER	0	0	i	1
A1401_04270	CdaA regulatory protein CdaR	15.5369	17.87	1	4	4	5	319	34.9187	9.48096	MS-23-007-11	A1401	2	CFP-sol	10 mM tris, 0.25 M Sucrose pH 7.4; For in-solution digestion, 20 ¬µL.	SP(Sec/SPI)	0	Y	n12-22c27/28o	1
A1401_06960	3'-5' exonuclease DinG	15.4703	6.65	1	4	4	6	902	104.23	8.76318	MS-23-007-11	A1401	2	CFP-sol	10 mM tris, 0.25 M Sucrose pH 7.4; For in-solution digestion, 20 ¬µL.	OTHER	0	0	i	2
A1401_08530	DNA polymerase III PolC-type	15.2988	4.58	1	6	6	6	1441	163.463	5.41455	MS-23-007-11	A1401	2	CFP-sol	10 mM tris, 0.25 M Sucrose pH 7.4; For in-solution digestion, 20 ¬µL.	OTHER	0	0	i	2
A1401_01200	2,3-bisphosphoglycerate-dependentphosphoglycerate mutase	15.2755	12.71	1	3	3	4	299	32.4159	9.42236	MS-23-007-11	A1401	2	CFP-sol	10 mM tris, 0.25 M Sucrose pH 7.4; For in-solution digestion, 20 ¬µL.	SP(Sec/SPI)	0	Y	n7-18c23/24o	2
A1401_10110	Serine/threonine exchanger SteT	15.087	11.54	1	4	4	5	442	47.857	9.33447	MS-23-007-11	A1401	2	CFP-sol	10 mM tris, 0.25 M Sucrose pH 7.4; For in-solution digestion, 20 ¬µL.	OTHER	12	0	i12-30o42-63i98-120o126-145i157-182o194-219i231-251o271-294i329-350o356-376i388-407o413-433i	2
A1401_06120	D-aspartate ligase	14.9514	18.27	1	5	5	5	416	48.7784	5.45264	MS-23-007-11	A1401	2	CFP-sol	10 mM tris, 0.25 M Sucrose pH 7.4; For in-solution digestion, 20 ¬µL.	OTHER	0	0	i	2
A1401_10610	50S ribosomal protein L22	14.7829	16.52	1	3	3	12	115	12.4218	10.6968	MS-23-007-11	A1401	2	CFP-sol	10 mM tris, 0.25 M Sucrose pH 7.4; For in-solution digestion, 20 ¬µL.	OTHER	0	0	i	2
A1401_05520	Endonuclease MutS2	14.7593	7.64	1	5	5	5	785	87.7389	6.93213	MS-23-007-11	A1401	2	CFP-sol	10 mM tris, 0.25 M Sucrose pH 7.4; For in-solution digestion, 20 ¬µL.	OTHER	0	0	i	2
A1401_04970	Cell shape-determining protein Mbl	14.5419	19.34	1	5	5	5	331	35.1968	6.02393	MS-23-007-11	A1401	2	CFP-sol	10 mM tris, 0.25 M Sucrose pH 7.4; For in-solution digestion, 20 ¬µL.	OTHER	0	0	i	2
A1401_03580	Putative TrmH family tRNA/rRNA methyltransferase	14.1489	19.12	1	4	4	4	251	27.4527	9.26123	MS-23-007-11	A1401	2	CFP-sol	10 mM tris, 0.25 M Sucrose pH 7.4; For in-solution digestion, 20 ¬µL.	OTHER	0	0	i	1
A1401_00850	6-phosphogluconate dehydrogenase, decarboxylating	13.6824	20.04	1	6	6	6	479	52.9226	5.08447	MS-23-007-11	A1401	2	CFP-sol	10 mM tris, 0.25 M Sucrose pH 7.4; For in-solution digestion, 20 ¬µL.	OTHER	0	0	i	2
A1401_07080	50S ribosomal protein L19	13.6728	27.12	1	4	4	8	118	13.4575	11.1069	MS-23-007-11	A1401	2	CFP-sol	10 mM tris, 0.25 M Sucrose pH 7.4; For in-solution digestion, 20 ¬µL.	OTHER	0	0	i	2
A1401_08510	Transcription termination/antitermination protein NusA	13.4125	16.3	1	5	5	5	362	40.4764	4.65283	MS-23-007-11	A1401	2	CFP-sol	10 mM tris, 0.25 M Sucrose pH 7.4; For in-solution digestion, 20 ¬µL.	OTHER	0	0	i	3
A1401_14490	putative zinc-type alcohol dehydrogenase-like protein YdjJ	13.3393	17.42	1	4	4	4	333	35.8543	4.89404	MS-23-007-11	A1401	2	CFP-sol	10 mM tris, 0.25 M Sucrose pH 7.4; For in-solution digestion, 20 ¬µL.	OTHER	0	0	i	2
A1401_10230	Aspartyl/glutamyl-tRNA(Asn/Gln) amidotransferase subunit B	13.2665	5.5	1	2	2	4	473	53.3939	5.35107	MS-23-007-11	A1401	2	CFP-sol	10 mM tris, 0.25 M Sucrose pH 7.4; For in-solution digestion, 20 ¬µL.	OTHER	0	0	i	2
A1401_09950	Putative glycosyltransferase CsbB	13.1072	17.36	1	6	6	6	311	35.7842	5.71924	MS-23-007-11	A1401	2	CFP-sol	10 mM tris, 0.25 M Sucrose pH 7.4; For in-solution digestion, 20 ¬µL.	OTHER	2	0	i234-258o270-292i	2
A1401_08040	Pyruvate kinase	13.1065	10.07	1	4	4	4	586	62.9382	5.18604	MS-23-007-11	A1401	2	CFP-sol	10 mM tris, 0.25 M Sucrose pH 7.4; For in-solution digestion, 20 ¬µL.	OTHER	0	0	i	2
A1401_05930	S-adenosylmethionine synthase	12.9661	15.19	1	4	4	5	395	43.1481	5.14795	MS-23-007-11	A1401	2	CFP-sol	10 mM tris, 0.25 M Sucrose pH 7.4; For in-solution digestion, 20 ¬µL.	OTHER	0	0	i	1
A1401_04890	ATP synthase subunit b	12.6326	15.17	1	2	2	3	178	19.6782	5.75732	MS-23-007-11	A1401	2	CFP-sol	10 mM tris, 0.25 M Sucrose pH 7.4; For in-solution digestion, 20 ¬µL.	OTHER	1	0	o20-42i	3
A1401_05330	hypothetical protein	12.3721	15.49	1	3	3	3	284	30.9339	8.03076	MS-23-007-11	A1401	2	CFP-sol	10 mM tris, 0.25 M Sucrose pH 7.4; For in-solution digestion, 20 ¬µL.	OTHER	1	0	i119-140o	2
A1401_10510	50S ribosomal protein L6	12.2961	11.17	1	2	2	3	179	19.7033	9.59814	MS-23-007-11	A1401	2	CFP-sol	10 mM tris, 0.25 M Sucrose pH 7.4; For in-solution digestion, 20 ¬µL.	OTHER	0	0	i	1
A1401_05510	hypothetical protein	11.9511	15.53	1	2	2	3	161	18.2451	8.20654	MS-23-007-11	A1401	2	CFP-sol	10 mM tris, 0.25 M Sucrose pH 7.4; For in-solution digestion, 20 ¬µL.	OTHER	3	Y	n2-12c17/18o27-44i65-86o106-126i	1
A1401_07360	DNA-directed RNA polymerase subunit omega	11.9183	38.81	1	3	3	3	67	7.47604	9.40771	MS-23-007-11	A1401	2	CFP-sol	10 mM tris, 0.25 M Sucrose pH 7.4; For in-solution digestion, 20 ¬µL.	OTHER	0	0	i	1
A1401_12640	hypothetical protein	11.8547	24.21	1	3	3	3	190	21.3708	10.8433	MS-23-007-11	A1401	2	CFP-sol	10 mM tris, 0.25 M Sucrose pH 7.4; For in-solution digestion, 20 ¬µL.	SP(Sec/SPI)	0	Y	n8-23c30/31o	2
A1401_05450	DEAD-box ATP-dependent RNA helicase CshB	11.8323	8.17	1	3	3	4	453	52.0195	9.5542	MS-23-007-11	A1401	2	CFP-sol	10 mM tris, 0.25 M Sucrose pH 7.4; For in-solution digestion, 20 ¬µL.	OTHER	0	0	i	2
A1401_04870	ATP synthase subunit a	11.6847	16.39	1	2	2	2	238	26.149	8.07471	MS-23-007-11	A1401	2	CFP-sol	10 mM tris, 0.25 M Sucrose pH 7.4; For in-solution digestion, 20 ¬µL.	OTHER	5	0	o20-38i75-94o114-137i180-203o209-230i	1
A1401_06180	Arginine--tRNA ligase	11.3702	6.57	1	3	3	4	563	63.5028	5.47803	MS-23-007-11	A1401	2	CFP-sol	10 mM tris, 0.25 M Sucrose pH 7.4; For in-solution digestion, 20 ¬µL.	OTHER	0	0	i	1
A1401_12800	hypothetical protein	11.3459	22.61	1	2	2	3	115	12.9	9.49561	MS-23-007-11	A1401	2	CFP-sol	10 mM tris, 0.25 M Sucrose pH 7.4; For in-solution digestion, 20 ¬µL.	SP(Sec/SPI)	0	Y	n8-19c26/27o	2
A1401_02700	Poly-beta-1,6-N-acetyl-D-glucosamine synthase	11.2954	10.12	1	3	3	3	405	45.6311	6.12549	MS-23-007-11	A1401	2	CFP-sol	10 mM tris, 0.25 M Sucrose pH 7.4; For in-solution digestion, 20 ¬µL.	OTHER	4	0	o12-31i295-318o330-350i362-389o	1
A1401_10050	Phosphate-binding protein PstS 1	11.2934	16.67	1	3	3	3	288	31.0623	9.5542	MS-23-007-11	A1401	2	CFP-sol	10 mM tris, 0.25 M Sucrose pH 7.4; For in-solution digestion, 20 ¬µL.	LIPO(Sec/SPII)	0	Y	n13-24c29/30o	2
A1401_07120	30S ribosomal protein S16	10.9175	32.97	1	2	2	3	91	10.5126	10.0522	MS-23-007-11	A1401	2	CFP-sol	10 mM tris, 0.25 M Sucrose pH 7.4; For in-solution digestion, 20 ¬µL.	OTHER	0	0	i	1
A1401_00100	30S ribosomal protein S6	10.8845	40.63	1	2	2	2	96	11.2867	5.56689	MS-23-007-11	A1401	2	CFP-sol	10 mM tris, 0.25 M Sucrose pH 7.4; For in-solution digestion, 20 ¬µL.	OTHER	0	0	i	2
A1401_08550	Regulator of sigma-W protease RasP	10.7272	10.17	1	4	4	4	423	46.8911	8.83643	MS-23-007-11	A1401	2	CFP-sol	10 mM tris, 0.25 M Sucrose pH 7.4; For in-solution digestion, 20 ¬µL.	OTHER	4	0	o6-26i172-196o349-372i393-414o	1
A1401_12250	Putative membrane protein YdgH	10.7211	4.35	1	3	3	3	896	97.1579	9.48096	MS-23-007-11	A1401	2	CFP-sol	10 mM tris, 0.25 M Sucrose pH 7.4; For in-solution digestion, 20 ¬µL.	SP(Sec/SPI)	11	Y	n11-26c34/35o181-199i206-227o233-253i282-304o310-332i362-381o729-748i755-779o791-810i831-852o858-885i	2
A1401_01440	Protein QmcA	10.5096	16.55	1	3	3	3	278	30.8968	5.43994	MS-23-007-11	A1401	2	CFP-sol	10 mM tris, 0.25 M Sucrose pH 7.4; For in-solution digestion, 20 ¬µL.	OTHER	0	0	i	1
A1401_10640	50S ribosomal protein L23	10.4796	30.53	1	4	4	4	95	10.9759	10.0522	MS-23-007-11	A1401	2	CFP-sol	10 mM tris, 0.25 M Sucrose pH 7.4; For in-solution digestion, 20 ¬µL.	OTHER	0	0	i	2
A1401_02520	Stage 0 sporulation protein J	10.3298	14.68	1	4	4	4	293	33.2435	9.27588	MS-23-007-11	A1401	2	CFP-sol	10 mM tris, 0.25 M Sucrose pH 7.4; For in-solution digestion, 20 ¬µL.	OTHER	0	0	i	2
A1401_05170	Septation ring formation regulator EzrA	10.2906	7.21	1	3	3	3	569	65.3168	4.76709	MS-23-007-11	A1401	2	CFP-sol	10 mM tris, 0.25 M Sucrose pH 7.4; For in-solution digestion, 20 ¬µL.	OTHER	1	0	o6-22i	2
A1401_01790	Ammonia channel	10.2533	5.43	1	2	2	3	442	47.3766	6.60986	MS-23-007-11	A1401	2	CFP-sol	10 mM tris, 0.25 M Sucrose pH 7.4; For in-solution digestion, 20 ¬µL.	OTHER	11	0	o6-30i42-61o94-117i124-140o160-181i193-212o224-245i257-275o281-299i311-331o351-377i	2
A1401_01900	Lipoteichoic acid synthase 1	10.2475	5.66	1	3	3	3	707	80.6651	9.15869	MS-23-007-11	A1401	2	CFP-sol	10 mM tris, 0.25 M Sucrose pH 7.4; For in-solution digestion, 20 ¬µL.	OTHER	4	Y	n15-26c32/33o48-68i73-96o131-149i161-179o	2
A1401_10390	50S ribosomal protein L17	10.2177	27.56	1	3	3	4	127	14.2066	9.979	MS-23-007-11	A1401	2	CFP-sol	10 mM tris, 0.25 M Sucrose pH 7.4; For in-solution digestion, 20 ¬µL.	OTHER	0	0	i	1
A1401_02650	Cyclopropane-fatty-acyl-phospholipid synthase	9.60003	5.61	1	2	2	3	392	45.4502	5.78271	MS-23-007-11	A1401	2	CFP-sol	10 mM tris, 0.25 M Sucrose pH 7.4; For in-solution digestion, 20 ¬µL.	OTHER	0	0	i	2
A1401_09970	High-affinity gluconate transporter	9.50983	6.87	1	3	3	5	451	47.3311	9.27588	MS-23-007-11	A1401	2	CFP-sol	10 mM tris, 0.25 M Sucrose pH 7.4; For in-solution digestion, 20 ¬µL.	OTHER	11	Y	n4-16c20/21o30-50i57-76o96-129i136-154o174-193i227-248o268-290i311-329o349-377i389-413o425-450i	2
A1401_09860	ATP-dependent Clp protease ATP-binding subunit ClpE	9.21437	7.05	1	3	4	4	723	81.3488	6.58057	MS-23-007-11	A1401	2	CFP-sol	10 mM tris, 0.25 M Sucrose pH 7.4; For in-solution digestion, 20 ¬µL.	OTHER	0	0	i	1
A1401_05040	ABC transporter ATP-binding protein YtrB	9.07314	11.46	1	3	3	3	288	33.0007	5.07178	MS-23-007-11	A1401	2	CFP-sol	10 mM tris, 0.25 M Sucrose pH 7.4; For in-solution digestion, 20 ¬µL.	OTHER	0	0	i	1
A1401_00580	Divalent metal cation transporter MntH	8.97181	5.2	1	2	2	3	519	56.4303	6.88818	MS-23-007-11	A1401	2	CFP-sol	10 mM tris, 0.25 M Sucrose pH 7.4; For in-solution digestion, 20 ¬µL.	OTHER	11	0	o70-93i114-133o139-165i177-195o227-245i278-296o323-343i375-393o413-432i444-465o485-509i	1
A1401_04850	Serine hydroxymethyltransferase	8.73962	8.96	1	3	3	3	413	45.2299	5.84619	MS-23-007-11	A1401	2	CFP-sol	10 mM tris, 0.25 M Sucrose pH 7.4; For in-solution digestion, 20 ¬µL.	OTHER	0	0	i	1
A1401_02940	Pur operon repressor	8.68847	14.23	1	3	3	3	281	30.8728	5.31299	MS-23-007-11	A1401	2	CFP-sol	10 mM tris, 0.25 M Sucrose pH 7.4; For in-solution digestion, 20 ¬µL.	OTHER	0	0	i	2
A1401_10520	30S ribosomal protein S8	8.66741	16.67	1	2	2	3	132	14.704	9.61279	MS-23-007-11	A1401	2	CFP-sol	10 mM tris, 0.25 M Sucrose pH 7.4; For in-solution digestion, 20 ¬µL.	OTHER	0	0	i	2
A1401_03230	tRNA-dihydrouridine synthase B	8.58677	5.06	1	2	2	2	336	37.2086	6.01123	MS-23-007-11	A1401	2	CFP-sol	10 mM tris, 0.25 M Sucrose pH 7.4; For in-solution digestion, 20 ¬µL.	OTHER	0	0	i	2
A1401_05000	Methionine import ATP-binding protein MetN 2	8.48413	5.81	1	3	3	3	344	38.2202	5.64307	MS-23-007-11	A1401	2	CFP-sol	10 mM tris, 0.25 M Sucrose pH 7.4; For in-solution digestion, 20 ¬µL.	OTHER	0	0	i	2
A1401_01670	Calcium-transporting ATPase CtpE	8.39912	5.11	1	3	3	3	783	86.1927	6.97607	MS-23-007-11	A1401	2	CFP-sol	10 mM tris, 0.25 M Sucrose pH 7.4; For in-solution digestion, 20 ¬µL.	OTHER	10	0	i39-62o68-86i216-233o245-271i591-613o625-643i655-675o681-702i714-735o741-763i	1
A1401_10460	Protein translocase subunit SecY	8.31121	8.22	1	3	3	3	438	47.7147	9.74463	MS-23-007-11	A1401	2	CFP-sol	10 mM tris, 0.25 M Sucrose pH 7.4; For in-solution digestion, 20 ¬µL.	OTHER	10	0	i20-39o67-87i115-135o147-167i179-199o211-235i265-289o309-330i368-390o396-414i	1
A1401_01870	hypothetical protein	8.29292	16.99	1	5	5	5	259	29.4356	9.77393	MS-23-007-11	A1401	2	CFP-sol	10 mM tris, 0.25 M Sucrose pH 7.4; For in-solution digestion, 20 ¬µL.	OTHER	1	0	i7-29o	3
A1401_01950	hypothetical protein	8.00131	15.11	1	3	3	3	225	25.7676	9.62744	MS-23-007-11	A1401	2	CFP-sol	10 mM tris, 0.25 M Sucrose pH 7.4; For in-solution digestion, 20 ¬µL.	SP(Sec/SPI)	1	0	i12-29o	1
A1401_12670	hypothetical protein	7.99657	13.65	1	2	2	2	271	30.9347	9.72998	MS-23-007-11	A1401	2	CFP-sol	10 mM tris, 0.25 M Sucrose pH 7.4; For in-solution digestion, 20 ¬µL.	OTHER	6	0	i15-34o46-70i91-116o136-159i166-188o223-245i	1
A1401_10560	50S ribosomal protein L14	7.90248	11.48	1	2	2	2	122	13.1872	9.979	MS-23-007-11	A1401	2	CFP-sol	10 mM tris, 0.25 M Sucrose pH 7.4; For in-solution digestion, 20 ¬µL.	OTHER	0	0	i	3
A1401_07740	Membrane protein insertase MisCB	7.84365	9.71	1	2	2	2	309	34.8822	8.44092	MS-23-007-11	A1401	2	CFP-sol	10 mM tris, 0.25 M Sucrose pH 7.4; For in-solution digestion, 20 ¬µL.	LIPO(Sec/SPII)	5	Y	n9-20c26/27o50-73i130-155o175-195i207-223o229-248i	1
A1401_09100	hypothetical protein	7.66635	49.3	1	2	2	2	71	8.43517	4.88135	MS-23-007-11	A1401	2	CFP-sol	10 mM tris, 0.25 M Sucrose pH 7.4; For in-solution digestion, 20 ¬µL.	OTHER	0	0	i	1
A1401_10340	50S ribosomal protein L13	7.50844	21.77	1	2	2	2	147	16.0525	9.33447	MS-23-007-11	A1401	2	CFP-sol	10 mM tris, 0.25 M Sucrose pH 7.4; For in-solution digestion, 20 ¬µL.	OTHER	0	0	i	1
A1401_09880	Peptide chain release factor 3	7.49891	10.67	1	3	3	3	525	59.872	5.33838	MS-23-007-11	A1401	2	CFP-sol	10 mM tris, 0.25 M Sucrose pH 7.4; For in-solution digestion, 20 ¬µL.	OTHER	0	0	i	2
A1401_08660	1-acyl-sn-glycerol-3-phosphate acyltransferase	7.38344	15.46	1	3	3	3	207	23.5036	9.48096	MS-23-007-11	A1401	2	CFP-sol	10 mM tris, 0.25 M Sucrose pH 7.4; For in-solution digestion, 20 ¬µL.	OTHER	0	0	i	1
A1401_13740	hypothetical protein	7.37808	15.76	1	2	2	2	165	19.2272	9.36377	MS-23-007-11	A1401	2	CFP-sol	10 mM tris, 0.25 M Sucrose pH 7.4; For in-solution digestion, 20 ¬µL.	OTHER	4	0	i35-57o63-82i109-128o140-159i	1
A1401_02540	Ribosome-binding ATPase YchF	7.36784	7.38	1	2	2	2	366	39.8457	4.77979	MS-23-007-11	A1401	2	CFP-sol	10 mM tris, 0.25 M Sucrose pH 7.4; For in-solution digestion, 20 ¬µL.	OTHER	0	0	i	1
A1401_00540	hypothetical protein	7.16786	11.41	1	2	2	2	263	28.3496	9.5542	MS-23-007-11	A1401	2	CFP-sol	10 mM tris, 0.25 M Sucrose pH 7.4; For in-solution digestion, 20 ¬µL.	OTHER	7	0	i7-31o68-86i93-111o143-172i184-201o207-225i237-260o	1
A1401_06060	Large-conductance mechanosensitive channel	7.12007	24.39	1	2	2	2	123	13.6095	9.75928	MS-23-007-11	A1401	2	CFP-sol	10 mM tris, 0.25 M Sucrose pH 7.4; For in-solution digestion, 20 ¬µL.	OTHER	3	0	o12-31i38-60o66-87i	1
A1401_04320	Vitamin B12 import ATP-binding protein BtuD	7.06516	7.27	1	3	3	3	385	43.3949	9.1001	MS-23-007-11	A1401	2	CFP-sol	10 mM tris, 0.25 M Sucrose pH 7.4; For in-solution digestion, 20 ¬µL.	OTHER	1	0	o311-328i	2
A1401_07650	Uridine kinase	6.94489	14.29	1	3	3	3	224	25.8476	6.43018	MS-23-007-11	A1401	2	CFP-sol	10 mM tris, 0.25 M Sucrose pH 7.4; For in-solution digestion, 20 ¬µL.	OTHER	0	0	i	1
A1401_10840	Serine--tRNA ligase	6.88716	5.85	1	2	2	2	427	48.1693	5.37646	MS-23-007-11	A1401	2	CFP-sol	10 mM tris, 0.25 M Sucrose pH 7.4; For in-solution digestion, 20 ¬µL.	OTHER	0	0	i	1
A1401_08190	PhoH-like protein	6.82857	10.87	1	3	3	3	322	35.9519	8.17725	MS-23-007-11	A1401	2	CFP-sol	10 mM tris, 0.25 M Sucrose pH 7.4; For in-solution digestion, 20 ¬µL.	OTHER	0	0	i	1
A1401_09330	UDP-N-acetylglucosamine--N-acetylmuramyl- (pentapeptide) pyrophosphoryl-undecaprenol N-acetylglucosamine transferase	6.81759	8.26	1	2	2	2	363	40.1111	8.73389	MS-23-007-11	A1401	2	CFP-sol	10 mM tris, 0.25 M Sucrose pH 7.4; For in-solution digestion, 20 ¬µL.	OTHER	0	0	i	2
A1401_00510	Putative metallo-hydrolase YycJ	6.80682	11.85	1	2	2	2	270	30.4077	5.35107	MS-23-007-11	A1401	2	CFP-sol	10 mM tris, 0.25 M Sucrose pH 7.4; For in-solution digestion, 20 ¬µL.	OTHER	0	0	i	1
A1401_04800	Lipid II isoglutaminyl synthase (glutamine-hydrolyzing) subunit MurT	6.77642	6.46	1	2	2	2	449	50.2178	6.55127	MS-23-007-11	A1401	2	CFP-sol	10 mM tris, 0.25 M Sucrose pH 7.4; For in-solution digestion, 20 ¬µL.	OTHER	0	0	i	1
A1401_04010	Glycerol-3-phosphate dehydrogenase [NAD(P)+]	6.70975	9.17	1	2	2	2	338	36.968	5.2876	MS-23-007-11	A1401	2	CFP-sol	10 mM tris, 0.25 M Sucrose pH 7.4; For in-solution digestion, 20 ¬µL.	OTHER	0	0	i	1
A1401_11320	Aspartate-proton symporter	6.69509	6.59	1	2	2	2	546	60.591	9.53955	MS-23-007-11	A1401	2	CFP-sol	10 mM tris, 0.25 M Sucrose pH 7.4; For in-solution digestion, 20 ¬µL.	OTHER	14	0	i12-30o42-64i85-113o133-156i168-187o199-224i236-262o282-300i342-362o368-387i408-426o432-448i460-482o488-506i	1
A1401_05180	Cysteine desulfurase IscS	6.69178	4.71	1	2	2	3	382	42.3778	6.85889	MS-23-007-11	A1401	2	CFP-sol	10 mM tris, 0.25 M Sucrose pH 7.4; For in-solution digestion, 20 ¬µL.	OTHER	0	0	i	2
A1401_08860	Trigger factor	6.62236	6.68	1	2	2	2	434	48.6286	4.77979	MS-23-007-11	A1401	2	CFP-sol	10 mM tris, 0.25 M Sucrose pH 7.4; For in-solution digestion, 20 ¬µL.	OTHER	0	0	i	1
A1401_11150	DNA helicase IV	6.61276	4.19	1	3	3	3	764	88.5002	6.45557	MS-23-007-11	A1401	2	CFP-sol	10 mM tris, 0.25 M Sucrose pH 7.4; For in-solution digestion, 20 ¬µL.	OTHER	0	0	i	2
A1401_08280	Aspartate--tRNA ligase	6.54298	5.06	1	3	3	4	593	66.9199	4.99561	MS-23-007-11	A1401	2	CFP-sol	10 mM tris, 0.25 M Sucrose pH 7.4; For in-solution digestion, 20 ¬µL.	OTHER	0	0	i	1
A1401_13030	hypothetical protein	6.52944	9.81	1	2	2	2	214	23.9676	9.74463	MS-23-007-11	A1401	2	CFP-sol	10 mM tris, 0.25 M Sucrose pH 7.4; For in-solution digestion, 20 ¬µL.	LIPO(Sec/SPII)	0	Y	n4-15c20/21o	1
A1401_13250	2-methoxy-6-polyprenyl-1,4-benzoquinolmethylase, mitochondrial	6.51443	11.11	1	2	2	2	234	27.3616	9.5835	MS-23-007-11	A1401	2	CFP-sol	10 mM tris, 0.25 M Sucrose pH 7.4; For in-solution digestion, 20 ¬µL.	OTHER	2	0	i20-38o44-63i	2
A1401_09320	Cell division protein DivIB	6.46426	13.22	1	3	3	4	295	33.8622	9.92041	MS-23-007-11	A1401	2	CFP-sol	10 mM tris, 0.25 M Sucrose pH 7.4; For in-solution digestion, 20 ¬µL.	OTHER	1	0	i37-55o	1
A1401_02150	hypothetical protein	6.35271	22.56	1	2	2	2	133	15.2757	8.23584	MS-23-007-11	A1401	2	CFP-sol	10 mM tris, 0.25 M Sucrose pH 7.4; For in-solution digestion, 20 ¬µL.	OTHER	0	0	i	2
A1401_05390	DNA mismatch repair protein MutS	6.31203	9.62	1	3	3	5	873	98.8875	5.40186	MS-23-007-11	A1401	2	CFP-sol	10 mM tris, 0.25 M Sucrose pH 7.4; For in-solution digestion, 20 ¬µL.	OTHER	0	0	i	2
A1401_12720	hypothetical protein	6.30136	5.56	1	2	2	2	504	60.0747	9.45166	MS-23-007-11	A1401	2	CFP-sol	10 mM tris, 0.25 M Sucrose pH 7.4; For in-solution digestion, 20 ¬µL.	SP(Sec/SPI)	11	0	i12-35o78-102i114-135o141-159i171-195o207-231i243-262o274-296i308-325o331-351i360-380o	1
A1401_06610	DNA topoisomerase 4 subunit A	6.2472	2.92	1	2	2	2	821	93.049	6.02393	MS-23-007-11	A1401	2	CFP-sol	10 mM tris, 0.25 M Sucrose pH 7.4; For in-solution digestion, 20 ¬µL.	OTHER	0	0	i	2
A1401_11170	Oligopeptide transport ATP-binding protein OppF	6.12429	7.99	1	2	2	2	313	35.4994	6.12549	MS-23-007-11	A1401	2	CFP-sol	10 mM tris, 0.25 M Sucrose pH 7.4; For in-solution digestion, 20 ¬µL.	OTHER	0	0	i	1
A1401_07470	50S ribosomal protein L27	6.09248	28.57	1	2	2	2	98	10.6485	10.521	MS-23-007-11	A1401	2	CFP-sol	10 mM tris, 0.25 M Sucrose pH 7.4; For in-solution digestion, 20 ¬µL.	OTHER	0	0	i	2
A1401_02670	2,3-bisphosphoglycerate-dependentphosphoglycerate mutase	6.08344	9.57	1	2	2	2	230	26.3865	5.43994	MS-23-007-11	A1401	2	CFP-sol	10 mM tris, 0.25 M Sucrose pH 7.4; For in-solution digestion, 20 ¬µL.	OTHER	0	0	i	1
A1401_03540	putative PIN and TRAM-domain containing protein YacL	5.97915	6.34	1	2	2	2	363	40.9153	9.36377	MS-23-007-11	A1401	2	CFP-sol	10 mM tris, 0.25 M Sucrose pH 7.4; For in-solution digestion, 20 ¬µL.	OTHER	4	0	i12-33o39-63i83-106o112-133i	1
A1401_07560	Thiosulfate sulfurtransferase GlpE	5.95861	17.46	1	2	2	2	126	14.5808	9.86182	MS-23-007-11	A1401	2	CFP-sol	10 mM tris, 0.25 M Sucrose pH 7.4; For in-solution digestion, 20 ¬µL.	OTHER	0	Y	n6-17c26/27o	2
A1401_01980	Na(+)/H(+) antiporter NhaC	5.93106	5.65	1	2	2	2	460	48.6566	7.6792	MS-23-007-11	A1401	2	CFP-sol	10 mM tris, 0.25 M Sucrose pH 7.4; For in-solution digestion, 20 ¬µL.	OTHER	12	0	i12-32o38-55i76-104o110-133i140-164o193-211i232-249o255-274i313-333o353-373i406-428o434-455i	1
A1401_00070	DNA gyrase subunit A	5.57553	3.55	1	3	3	3	845	94.0492	5.30029	MS-23-007-11	A1401	2	CFP-sol	10 mM tris, 0.25 M Sucrose pH 7.4; For in-solution digestion, 20 ¬µL.	OTHER	0	0	i	1
A1401_01360	hypothetical protein	5.50716	3.84	1	3	3	3	1824	196.939	5.90967	MS-23-007-11	A1401	2	CFP-sol	10 mM tris, 0.25 M Sucrose pH 7.4; For in-solution digestion, 20 ¬µL.	SP(Sec/SPI)	1	Y	n18-29c34/35o1801-1819i	1
A1401_10700	30S ribosomal protein S12	5.50685	27.74	1	2	2	2	137	15.1803	11.3706	MS-23-007-11	A1401	2	CFP-sol	10 mM tris, 0.25 M Sucrose pH 7.4; For in-solution digestion, 20 ¬µL.	OTHER	0	0	i	2
A1401_10330	30S ribosomal protein S9	5.47688	16.92	1	2	2	2	130	14.1737	10.6821	MS-23-007-11	A1401	2	CFP-sol	10 mM tris, 0.25 M Sucrose pH 7.4; For in-solution digestion, 20 ¬µL.	OTHER	0	0	i	3
A1401_03030	UDP-N-acetylglucosamine1-carboxyvinyltransferase	5.42722	6.13	1	2	2	2	424	45.4567	5.19873	MS-23-007-11	A1401	2	CFP-sol	10 mM tris, 0.25 M Sucrose pH 7.4; For in-solution digestion, 20 ¬µL.	OTHER	0	0	i	1
A1401_06440	50S ribosomal protein L20	5.38457	17.8	1	2	2	2	118	13.5123	11.0776	MS-23-007-11	A1401	2	CFP-sol	10 mM tris, 0.25 M Sucrose pH 7.4; For in-solution digestion, 20 ¬µL.	OTHER	0	0	i	2
A1401_09270	Cell division protein DivIVA	5.35223	12.21	1	2	2	2	213	24.4572	4.80518	MS-23-007-11	A1401	2	CFP-sol	10 mM tris, 0.25 M Sucrose pH 7.4; For in-solution digestion, 20 ¬µL.	OTHER	0	0	i	1
A1401_00350	Anaerobic ribonucleoside-triphosphate reductase	5.34514	2.9	1	2	2	2	724	83.1277	7.04932	MS-23-007-11	A1401	2	CFP-sol	10 mM tris, 0.25 M Sucrose pH 7.4; For in-solution digestion, 20 ¬µL.	OTHER	0	0	i	2
A1401_10570	30S ribosomal protein S17	5.32378	24.42	1	2	2	2	86	10.1024	9.90576	MS-23-007-11	A1401	2	CFP-sol	10 mM tris, 0.25 M Sucrose pH 7.4; For in-solution digestion, 20 ¬µL.	OTHER	0	0	i	1
A1401_10080	putative ATP-dependent RNA helicase YfmL	5.03376	5.69	1	2	2	2	439	49.7754	9.75928	MS-23-007-11	A1401	2	CFP-sol	10 mM tris, 0.25 M Sucrose pH 7.4; For in-solution digestion, 20 ¬µL.	OTHER	0	0	i	1
A1401_14130	Hydrogen peroxide-inducible genes activator	4.84515	7.51	1	2	2	2	293	33.5496	6.81494	MS-23-007-11	A1401	2	CFP-sol	10 mM tris, 0.25 M Sucrose pH 7.4; For in-solution digestion, 20 ¬µL.	OTHER	0	0	i	1
A1401_11080	Alcohol dehydrogenase 1	4.83095	7.1	1	3	3	4	338	36.2014	5.57959	MS-23-007-11	A1401	2	CFP-sol	10 mM tris, 0.25 M Sucrose pH 7.4; For in-solution digestion, 20 ¬µL.	OTHER	0	0	i	2
A1401_07820	hypothetical protein	4.78377	10.2	1	2	2	2	196	22.3559	9.49561	MS-23-007-11	A1401	2	CFP-sol	10 mM tris, 0.25 M Sucrose pH 7.4; For in-solution digestion, 20 ¬µL.	SP(Sec/SPI)	1	0	i12-29o	2
A1401_11940	Glycine betaine/carnitine transport binding protein GbuC	4.65469	8.28	1	2	2	2	302	33.4004	9.78857	MS-23-007-11	A1401	2	CFP-sol	10 mM tris, 0.25 M Sucrose pH 7.4; For in-solution digestion, 20 ¬µL.	LIPO(Sec/SPII)	0	Y	n8-21c26/27o	1
A1401_06210	Chromosome partition protein Smc	4.43788	2.17	1	2	2	2	830	95.3116	5.08447	MS-23-007-11	A1401	2	CFP-sol	10 mM tris, 0.25 M Sucrose pH 7.4; For in-solution digestion, 20 ¬µL.	OTHER	2	0	i386-404o410-428i	1
A1401_03660	50S ribosomal protein L7/L12	4.32231	19.17	1	2	2	3	120	12.5225	4.53857	MS-23-007-11	A1401	2	CFP-sol	10 mM tris, 0.25 M Sucrose pH 7.4; For in-solution digestion, 20 ¬µL.	OTHER	0	0	i	1
A1401_04000	Phosphatidylglycerol--prolipoproteindiacylglyceryl transferase	4.20803	5.49	1	2	2	2	273	31.2636	9.31982	MS-23-007-11	A1401	2	CFP-sol	10 mM tris, 0.25 M Sucrose pH 7.4; For in-solution digestion, 20 ¬µL.	OTHER	7	0	o15-36i48-71o91-108i115-133o176-194i206-221o233-255i	1
A1401_12910	putative capsular polysaccharide biosynthesis protein YwqC	4.12765	17.8	1	3	3	3	236	26.0563	9.59814	MS-23-007-11	A1401	2	CFP-sol	10 mM tris, 0.25 M Sucrose pH 7.4; For in-solution digestion, 20 ¬µL.	OTHER	2	0	o25-45i177-196o	2
A1401_10410	30S ribosomal protein S11	3.42572	27.91	1	2	2	2	129	13.7683	11.5757	MS-23-007-11	A1401	2	CFP-sol	10 mM tris, 0.25 M Sucrose pH 7.4; For in-solution digestion, 20 ¬µL.	OTHER	0	0	i	1
A1401_07030	Ribosomal RNA small subunit methyltransferase F	3.35325	4.92	1	2	2	2	447	50.8064	6.30322	MS-23-007-11	A1401	2	CFP-sol	10 mM tris, 0.25 M Sucrose pH 7.4; For in-solution digestion, 20 ¬µL.	OTHER	0	0	i	1
A1401_07220	Phosphate acyltransferase	3.1942	8.67	1	2	2	2	346	37.6423	5.24951	MS-23-007-11	A1401	2	CFP-sol	10 mM tris, 0.25 M Sucrose pH 7.4; For in-solution digestion, 20 ¬µL.	OTHER	0	0	i	2
A1401_07770	DNA topoisomerase 1	3.05554	6.55	1	3	3	4	702	79.9213	9.26123	MS-23-007-11	A1401	2	CFP-sol	10 mM tris, 0.25 M Sucrose pH 7.4; For in-solution digestion, 20 ¬µL.	OTHER	0	0	i	1
A1401_08330	GTP pyrophosphokinase	3.03515	3.23	1	2	2	2	742	84.2622	7.09326	MS-23-007-11	A1401	2	CFP-sol	10 mM tris, 0.25 M Sucrose pH 7.4; For in-solution digestion, 20 ¬µL.	OTHER	0	0	i	2
A1401_02730	hypothetical protein	2.95798	14.17	1	3	3	3	254	28.5352	9.93506	MS-23-007-11	A1401	2	CFP-sol	10 mM tris, 0.25 M Sucrose pH 7.4; For in-solution digestion, 20 ¬µL.	OTHER	1	Y	n3-14c18/19o28-49i	1
A1401_03410	Protein YhgF	2.94493	3.32	1	1	2	2	722	81.4954	5.97314	MS-23-007-11	A1401	2	CFP-sol	10 mM tris, 0.25 M Sucrose pH 7.4; For in-solution digestion, 20 ¬µL.	OTHER	0	0	i	1
A1401_05210	Valine--tRNA ligase	2.92496	4.63	1	3	3	3	886	102.17	5.36377	MS-23-007-11	A1401	2	CFP-sol	10 mM tris, 0.25 M Sucrose pH 7.4; For in-solution digestion, 20 ¬µL.	OTHER	0	0	i	1
A1401_07440	Transcription antitermination protein NusB	2.90802	13.53	1	2	2	2	133	15.2338	5.04639	MS-23-007-11	A1401	2	CFP-sol	10 mM tris, 0.25 M Sucrose pH 7.4; For in-solution digestion, 20 ¬µL.	OTHER	0	0	i	2
A1401_08140	Glycine--tRNA ligase alpha subunit	2.82937	9.03	1	2	2	2	310	35.9556	5.05908	MS-23-007-11	A1401	2	CFP-sol	10 mM tris, 0.25 M Sucrose pH 7.4; For in-solution digestion, 20 ¬µL.	OTHER	0	0	i	1
A1401_04360	Low affinity potassium transport system protein kup	2.81915	2.95	1	2	2	2	678	76.1532	9.17334	MS-23-007-11	A1401	2	CFP-sol	10 mM tris, 0.25 M Sucrose pH 7.4; For in-solution digestion, 20 ¬µL.	OTHER	12	0	i12-36o48-71i97-125o145-163i175-196o216-235i247-269o297-322i343-363o375-394i401-423o429-448i	1
A1401_14690	hypothetical protein	2.80798	6.88	1	2	2	2	320	36.8801	5.23682	MS-23-007-11	A1401	2	CFP-sol	10 mM tris, 0.25 M Sucrose pH 7.4; For in-solution digestion, 20 ¬µL.	OTHER	0	0	i	1
A1401_06600	DNA topoisomerase 4 subunit B	2.65815	3.51	1	2	2	2	656	73.5214	5.94775	MS-23-007-11	A1401	2	CFP-sol	10 mM tris, 0.25 M Sucrose pH 7.4; For in-solution digestion, 20 ¬µL.	OTHER	0	0	i	1
A1401_02430	hypothetical protein	2.647	3.4	1	2	2	2	589	68.2618	9.93506	MS-23-007-11	A1401	2	CFP-sol	10 mM tris, 0.25 M Sucrose pH 7.4; For in-solution digestion, 20 ¬µL.	OTHER	12	0	i12-31o79-96i103-120o132-149i156-173o193-213i225-251o271-296i308-326o346-363i375-396o565-583i	1
A1401_12380	2-oxoglutarate carboxylase small subunit	2.58309	5.91	1	2	2	2	457	50.7125	5.21143	MS-23-007-11	A1401	2	CFP-sol	10 mM tris, 0.25 M Sucrose pH 7.4; For in-solution digestion, 20 ¬µL.	OTHER	0	0	i	1
A1401_08250	Teichoic acid translocation permease protein TagG	2.51915	6.69	1	2	2	2	269	31.7827	9.40771	MS-23-007-11	A1401	2	CFP-sol	10 mM tris, 0.25 M Sucrose pH 7.4; For in-solution digestion, 20 ¬µL.	OTHER	6	0	i34-57o69-95i116-137o149-175i187-212o232-254i	1
A1401_12840	hypothetical protein	2.44759	9.52	1	2	2	2	294	35.3967	8.51416	MS-23-007-11	A1401	2	CFP-sol	10 mM tris, 0.25 M Sucrose pH 7.4; For in-solution digestion, 20 ¬µL.	OTHER	0	0	i	1
A1401_12830	hypothetical protein	2.31184	4.39	1	2	2	2	387	44.6418	9.08545	MS-23-007-11	A1401	2	CFP-sol	10 mM tris, 0.25 M Sucrose pH 7.4; For in-solution digestion, 20 ¬µL.	OTHER	12	0	i12-29o45-63i70-88o94-111i123-144o164-182i194-212o218-234i243-263o313-333i345-361o367-384i	1
A1401_00670	hypothetical protein	2.2763	6.77	1	2	2	2	443	48.6446	9.26123	MS-23-007-11	A1401	2	CFP-sol	10 mM tris, 0.25 M Sucrose pH 7.4; For in-solution digestion, 20 ¬µL.	OTHER	12	0	i12-30o50-68i83-101o107-128i159-183o195-213i251-270o298-317i329-348o354-379i391-413o419-438i	2
A1401_12750	hypothetical protein	916.306	54.75	1	54	54	347	1441	158.215	9.64209	MS-23-007-12	A1401	3	CFP-sol	10 mM tris, 0.25 M Sucrose pH 7.4; For in-solution digestion, 10 ¬µL.	SP(Sec/SPI)	1	0	i21-38o	3
A1401_04720	Glucosyltransferase-SI	590.24	59.73	1	38	38	194	1023	113.793	9.43701	MS-23-007-12	A1401	3	CFP-sol	10 mM tris, 0.25 M Sucrose pH 7.4; For in-solution digestion, 10 ¬µL.	SP(Sec/SPI)	1	0	i20-37o	3
A1401_02410	hypothetical protein	501.086	66.67	1	21	21	152	453	49.3861	10.0083	MS-23-007-12	A1401	3	CFP-sol	10 mM tris, 0.25 M Sucrose pH 7.4; For in-solution digestion, 10 ¬µL.	SP(Sec/SPI)	0	Y	n8-18c22/23o	3
A1401_12500	hypothetical protein	450.046	61.09	1	17	17	162	293	33.0571	10.0522	MS-23-007-12	A1401	3	CFP-sol	10 mM tris, 0.25 M Sucrose pH 7.4; For in-solution digestion, 10 ¬µL.	SP(Sec/SPI)	0	Y	n4-22c26/27o	3
A1401_02190	hypothetical protein	371.815	30.21	1	80	80	176	4578	474.831	5.5542	MS-23-007-12	A1401	3	CFP-sol	10 mM tris, 0.25 M Sucrose pH 7.4; For in-solution digestion, 10 ¬µL.	SP(Sec/SPI)	1	0	i24-42o	3
A1401_01600	hypothetical protein	219.964	22.91	1	23	23	72	1253	141.283	9.5249	MS-23-007-12	A1401	3	CFP-sol	10 mM tris, 0.25 M Sucrose pH 7.4; For in-solution digestion, 10 ¬µL.	SP(Sec/SPI)	0	Y	n9-20c28/29o	3
A1401_00910	hypothetical protein	196.742	43.86	1	15	15	98	383	43.3288	10.0522	MS-23-007-12	A1401	3	CFP-sol	10 mM tris, 0.25 M Sucrose pH 7.4; For in-solution digestion, 10 ¬µL.	SP(Sec/SPI)	0	Y	n6-17c29/30o	3
A1401_02300	hypothetical protein	194.718	50.92	1	16	16	79	599	67.5898	9.65674	MS-23-007-12	A1401	3	CFP-sol	10 mM tris, 0.25 M Sucrose pH 7.4; For in-solution digestion, 10 ¬µL.	SP(Sec/SPI)	0	Y	n7-18c26/27o	3
A1401_02200	hypothetical protein	179.411	12.84	1	69	69	82	8336	880.167	5.33838	MS-23-007-12	A1401	3	CFP-sol	10 mM tris, 0.25 M Sucrose pH 7.4; For in-solution digestion, 10 ¬µL.	SP(Sec/SPI)	0	Y	n25-37c49/50o	3
A1401_08740	hypothetical protein	155.939	60.1	1	18	18	48	381	44.1769	9.5249	MS-23-007-12	A1401	3	CFP-sol	10 mM tris, 0.25 M Sucrose pH 7.4; For in-solution digestion, 10 ¬µL.	SP(Sec/SPI)	0	Y	n7-19c31/32o	3
A1401_08870	Elongation factor Tu	155.863	49.62	1	14	14	44	395	43.4171	4.94482	MS-23-007-12	A1401	3	CFP-sol	10 mM tris, 0.25 M Sucrose pH 7.4; For in-solution digestion, 10 ¬µL.	OTHER	0	0	i	3
A1401_13440	hypothetical protein	137.096	40.88	1	11	11	44	340	37.1189	10.0669	MS-23-007-12	A1401	3	CFP-sol	10 mM tris, 0.25 M Sucrose pH 7.4; For in-solution digestion, 10 ¬µL.	SP(Sec/SPI)	0	Y	n8-19c24/25o	3
A1401_13200	Dipeptide-binding protein DppE	131.932	58.18	1	24	24	44	538	59.9802	9.59814	MS-23-007-12	A1401	3	CFP-sol	10 mM tris, 0.25 M Sucrose pH 7.4; For in-solution digestion, 10 ¬µL.	LIPO(Sec/SPII)	0	Y	n6-16c21/22o	3
A1401_13460	hypothetical protein	123.506	81.45	1	10	10	45	248	28.0321	9.17334	MS-23-007-12	A1401	3	CFP-sol	10 mM tris, 0.25 M Sucrose pH 7.4; For in-solution digestion, 10 ¬µL.	SP(Sec/SPI)	0	Y	n4-16c20/21o	3
A1401_14540	hypothetical protein	118.335	56.22	1	6	6	30	233	24.5051	9.1001	MS-23-007-12	A1401	3	CFP-sol	10 mM tris, 0.25 M Sucrose pH 7.4; For in-solution digestion, 10 ¬µL.	LIPO(Sec/SPII)	0	Y	n7-18c22/23o	3
A1401_00090	hypothetical protein	116.599	46.13	1	12	12	41	362	40.66	10.1255	MS-23-007-12	A1401	3	CFP-sol	10 mM tris, 0.25 M Sucrose pH 7.4; For in-solution digestion, 10 ¬µL.	SP(Sec/SPI)	0	Y	n9-20c28/29o	3
A1401_03650	50S ribosomal protein L10	100.014	63.1	1	8	8	30	168	18.0335	5.2749	MS-23-007-12	A1401	3	CFP-sol	10 mM tris, 0.25 M Sucrose pH 7.4; For in-solution digestion, 10 ¬µL.	OTHER	0	0	i	3
A1401_13290	hypothetical protein	98.9933	41.82	1	14	14	43	385	42.5479	10.1841	MS-23-007-12	A1401	3	CFP-sol	10 mM tris, 0.25 M Sucrose pH 7.4; For in-solution digestion, 10 ¬µL.	SP(Sec/SPI)	0	Y	n7-18c23/24o	3
A1401_02180	hypothetical protein	98.5185	8.59	1	38	38	47	7522	788.979	5.33838	MS-23-007-12	A1401	3	CFP-sol	10 mM tris, 0.25 M Sucrose pH 7.4; For in-solution digestion, 10 ¬µL.	SP(Sec/SPI)	0	Y	n24-35c39/40o	2
A1401_01930	hypothetical protein	97.2103	54.84	1	8	9	41	155	17.1069	10.1255	MS-23-007-12	A1401	3	CFP-sol	10 mM tris, 0.25 M Sucrose pH 7.4; For in-solution digestion, 10 ¬µL.	SP(Sec/SPI)	0	Y	n8-20c25/26o	3
A1401_04560	hypothetical protein	93.2993	46.36	1	14	14	31	371	43.2698	9.83252	MS-23-007-12	A1401	3	CFP-sol	10 mM tris, 0.25 M Sucrose pH 7.4; For in-solution digestion, 10 ¬µL.	SP(Sec/SPI)	0	Y	n7-18c26/27o	3
A1401_10720	DNA-directed RNA polymerase subunit beta'	85.9927	28.2	1	27	27	39	1220	136.016	6.48096	MS-23-007-12	A1401	3	CFP-sol	10 mM tris, 0.25 M Sucrose pH 7.4; For in-solution digestion, 10 ¬µL.	OTHER	0	0	i	3
A1401_00970	hypothetical protein	83.8582	40.21	1	9	9	26	470	52.3472	9.71533	MS-23-007-12	A1401	3	CFP-sol	10 mM tris, 0.25 M Sucrose pH 7.4; For in-solution digestion, 10 ¬µL.	SP(Sec/SPI)	0	Y	n6-19c27/28o	3
A1401_04310	hypothetical protein	80.19	31.76	1	14	14	29	529	58.3207	9.83252	MS-23-007-12	A1401	3	CFP-sol	10 mM tris, 0.25 M Sucrose pH 7.4; For in-solution digestion, 10 ¬µL.	SP(Sec/SPI)	0	Y	n10-21c30/31o	3
A1401_10730	DNA-directed RNA polymerase subunit beta	80.0648	23.02	1	20	20	25	1199	134.462	5.26221	MS-23-007-12	A1401	3	CFP-sol	10 mM tris, 0.25 M Sucrose pH 7.4; For in-solution digestion, 10 ¬µL.	OTHER	0	0	i	3
A1401_04100	Glyceraldehyde-3-phosphate dehydrogenase 1	74.6244	63.8	1	14	14	21	337	36.2953	5.24951	MS-23-007-12	A1401	3	CFP-sol	10 mM tris, 0.25 M Sucrose pH 7.4; For in-solution digestion, 10 ¬µL.	OTHER	0	0	i	3
A1401_13680	hypothetical protein	74.622	42.44	1	9	9	25	311	34.7841	10.0522	MS-23-007-12	A1401	3	CFP-sol	10 mM tris, 0.25 M Sucrose pH 7.4; For in-solution digestion, 10 ¬µL.	SP(Sec/SPI)	0	Y	n11-22c30/31o	3
A1401_04930	ATP synthase subunit beta	69.1076	55.56	1	15	15	17	468	50.8618	4.75439	MS-23-007-12	A1401	3	CFP-sol	10 mM tris, 0.25 M Sucrose pH 7.4; For in-solution digestion, 10 ¬µL.	OTHER	0	0	i	3
A1401_12570	hypothetical protein	62.6362	31.82	1	5	6	14	220	25.0677	10.7114	MS-23-007-12	A1401	3	CFP-sol	10 mM tris, 0.25 M Sucrose pH 7.4; For in-solution digestion, 10 ¬µL.	SP(Sec/SPI)	0	Y	n15-25c33/34o	3
A1401_01740	Xylulose-5-phosphate phosphoketolase	61.141	26.01	1	16	16	19	796	90.0836	5.13525	MS-23-007-12	A1401	3	CFP-sol	10 mM tris, 0.25 M Sucrose pH 7.4; For in-solution digestion, 10 ¬µL.	OTHER	0	0	i	3
A1401_09360	Penicillin-binding protein 2B	58.115	25.8	1	12	12	18	717	78.4348	9.45166	MS-23-007-12	A1401	3	CFP-sol	10 mM tris, 0.25 M Sucrose pH 7.4; For in-solution digestion, 10 ¬µL.	OTHER	0	Y	n23-34c38/39o	2
A1401_06070	Pseudomonalisin	57.3635	27.61	1	11	11	22	594	65.2502	9.89111	MS-23-007-12	A1401	3	CFP-sol	10 mM tris, 0.25 M Sucrose pH 7.4; For in-solution digestion, 10 ¬µL.	SP(Sec/SPI)	0	Y	n6-17c22/23o	3
A1401_10630	50S ribosomal protein L2	57.0023	41.94	1	9	9	16	279	30.3183	10.5063	MS-23-007-12	A1401	3	CFP-sol	10 mM tris, 0.25 M Sucrose pH 7.4; For in-solution digestion, 10 ¬µL.	OTHER	0	0	i	3
A1401_04910	ATP synthase subunit alpha	54.6868	23.58	1	9	9	21	509	55.1482	5.10986	MS-23-007-12	A1401	3	CFP-sol	10 mM tris, 0.25 M Sucrose pH 7.4; For in-solution digestion, 10 ¬µL.	OTHER	0	0	i	3
A1401_07830	hypothetical protein	54.1192	35.83	1	7	7	16	307	34.8985	9.77393	MS-23-007-12	A1401	3	CFP-sol	10 mM tris, 0.25 M Sucrose pH 7.4; For in-solution digestion, 10 ¬µL.	OTHER	1	0	i20-38o	3
A1401_10600	30S ribosomal protein S3	53.4188	34.08	1	7	7	16	223	24.8001	9.77393	MS-23-007-12	A1401	3	CFP-sol	10 mM tris, 0.25 M Sucrose pH 7.4; For in-solution digestion, 10 ¬µL.	OTHER	0	0	i	3
A1401_10540	50S ribosomal protein L5	50.7456	26.67	1	4	4	24	180	20.2467	9.39307	MS-23-007-12	A1401	3	CFP-sol	10 mM tris, 0.25 M Sucrose pH 7.4; For in-solution digestion, 10 ¬µL.	OTHER	0	0	i	3
A1401_14010	hypothetical protein	46.5673	29.97	1	9	9	18	337	38.1447	10.3599	MS-23-007-12	A1401	3	CFP-sol	10 mM tris, 0.25 M Sucrose pH 7.4; For in-solution digestion, 10 ¬µL.	SP(Sec/SPI)	0	Y	n9-20c25/26o	3
A1401_10650	50S ribosomal protein L4	45.7521	33.82	1	6	6	15	207	22.541	9.92041	MS-23-007-12	A1401	3	CFP-sol	10 mM tris, 0.25 M Sucrose pH 7.4; For in-solution digestion, 10 ¬µL.	OTHER	0	0	i	3
A1401_03470	Polyisoprenyl-teichoic acid--peptidoglycan teichoic acid transferase TagU	42.199	40.11	1	9	9	12	364	39.6476	9.64209	MS-23-007-12	A1401	3	CFP-sol	10 mM tris, 0.25 M Sucrose pH 7.4; For in-solution digestion, 10 ¬µL.	OTHER	1	0	i30-52o	3
A1401_14080	putative amino-acid ABC transporter-binding protein	41.4825	45.19	1	10	10	13	270	29.4831	9.62744	MS-23-007-12	A1401	3	CFP-sol	10 mM tris, 0.25 M Sucrose pH 7.4; For in-solution digestion, 10 ¬µL.	LIPO(Sec/SPII)	0	Y	n9-19c24/25o	3
A1401_04500	hypothetical protein	40.642	25.69	1	7	7	15	401	46.001	9.5835	MS-23-007-12	A1401	3	CFP-sol	10 mM tris, 0.25 M Sucrose pH 7.4; For in-solution digestion, 10 ¬µL.	SP(Sec/SPI)	0	Y	n10-21c28/29o	3
A1401_14860	hypothetical protein	40.1812	24.58	1	5	5	15	236	26.1968	10.3159	MS-23-007-12	A1401	3	CFP-sol	10 mM tris, 0.25 M Sucrose pH 7.4; For in-solution digestion, 10 ¬µL.	SP(Sec/SPI)	0	Y	n5-16c24/25o	3
A1401_02420	hypothetical protein	40.0335	30.31	1	8	8	15	287	32.6292	10.3599	MS-23-007-12	A1401	3	CFP-sol	10 mM tris, 0.25 M Sucrose pH 7.4; For in-solution digestion, 10 ¬µL.	SP(Sec/SPI)	0	Y	n4-15c27/28o	3
A1401_04130	Enolase 2	39.642	26.42	1	7	7	10	439	47.683	4.84326	MS-23-007-12	A1401	3	CFP-sol	10 mM tris, 0.25 M Sucrose pH 7.4; For in-solution digestion, 10 ¬µL.	OTHER	0	0	i	3
A1401_14530	hypothetical protein	39.4372	13.51	1	4	4	14	444	51.6224	10.1841	MS-23-007-12	A1401	3	CFP-sol	10 mM tris, 0.25 M Sucrose pH 7.4; For in-solution digestion, 10 ¬µL.	SP(Sec/SPI)	0	Y	n10-18c23/24o	3
A1401_06100	Asparagine synthetase [glutamine-hydrolyzing] 1	36.807	20.57	1	11	11	11	627	72.5094	6.11279	MS-23-007-12	A1401	3	CFP-sol	10 mM tris, 0.25 M Sucrose pH 7.4; For in-solution digestion, 10 ¬µL.	OTHER	0	0	i	2
A1401_09810	Lipoteichoic acid synthase 1	35.4724	15.89	1	8	8	15	686	78.3477	9.31982	MS-23-007-12	A1401	3	CFP-sol	10 mM tris, 0.25 M Sucrose pH 7.4; For in-solution digestion, 10 ¬µL.	OTHER	5	0	i12-34o46-69i76-96o131-149i161-179o	3
A1401_10690	30S ribosomal protein S7	35.4277	62.82	1	9	9	11	156	17.8113	9.81787	MS-23-007-12	A1401	3	CFP-sol	10 mM tris, 0.25 M Sucrose pH 7.4; For in-solution digestion, 10 ¬µL.	OTHER	0	0	i	3
A1401_06240	Foldase protein PrsA	35.2693	32.99	1	8	8	13	294	32.4139	9.59814	MS-23-007-12	A1401	3	CFP-sol	10 mM tris, 0.25 M Sucrose pH 7.4; For in-solution digestion, 10 ¬µL.	LIPO(Sec/SPII)	0	Y	n5-16c21/22o	3
A1401_08540	Proline--tRNA ligase	34.9848	21.27	1	8	8	9	569	63.6255	4.99561	MS-23-007-12	A1401	3	CFP-sol	10 mM tris, 0.25 M Sucrose pH 7.4; For in-solution digestion, 10 ¬µL.	OTHER	0	0	i	2
A1401_13280	hypothetical protein	32.8342	25.1	1	6	6	16	239	26.5519	10.2866	MS-23-007-12	A1401	3	CFP-sol	10 mM tris, 0.25 M Sucrose pH 7.4; For in-solution digestion, 10 ¬µL.	SP(Sec/SPI)	0	Y	n10-21c26/27o	2
A1401_14490	putative zinc-type alcohol dehydrogenase-like protein YdjJ	31.6119	31.83	1	6	6	9	333	35.8543	4.89404	MS-23-007-12	A1401	3	CFP-sol	10 mM tris, 0.25 M Sucrose pH 7.4; For in-solution digestion, 10 ¬µL.	OTHER	0	0	i	2
A1401_10560	50S ribosomal protein L14	29.8719	21.31	1	2	2	11	122	13.1872	9.979	MS-23-007-12	A1401	3	CFP-sol	10 mM tris, 0.25 M Sucrose pH 7.4; For in-solution digestion, 10 ¬µL.	OTHER	0	0	i	3
A1401_04510	hypothetical protein	29.8295	31.25	1	7	7	11	288	32.5199	9.86182	MS-23-007-12	A1401	3	CFP-sol	10 mM tris, 0.25 M Sucrose pH 7.4; For in-solution digestion, 10 ¬µL.	SP(Sec/SPI)	0	Y	n4-14c22/23o	2
A1401_04410	Glucose uptake protein GlcU	24.4322	16.26	1	2	2	5	289	30.764	9.45166	MS-23-007-12	A1401	3	CFP-sol	10 mM tris, 0.25 M Sucrose pH 7.4; For in-solution digestion, 10 ¬µL.	OTHER	8	Y	n4-15c20/21o30-49i58-76o117-137i149-170o176-198i210-229o241-259i268-288o	3
A1401_05230	Cell shape-determining protein MreB	24.173	24.25	1	5	5	6	334	35.0997	5.64307	MS-23-007-12	A1401	3	CFP-sol	10 mM tris, 0.25 M Sucrose pH 7.4; For in-solution digestion, 10 ¬µL.	OTHER	0	0	i	3
A1401_06670	hypothetical protein	23.8585	26.23	1	7	7	10	324	37.1197	9.61279	MS-23-007-12	A1401	3	CFP-sol	10 mM tris, 0.25 M Sucrose pH 7.4; For in-solution digestion, 10 ¬µL.	LIPO(Sec/SPII)	0	Y	n8-18c22/23o	2
A1401_05520	Endonuclease MutS2	23.0275	10.19	1	7	7	9	785	87.7389	6.93213	MS-23-007-12	A1401	3	CFP-sol	10 mM tris, 0.25 M Sucrose pH 7.4; For in-solution digestion, 10 ¬µL.	OTHER	0	0	i	2
A1401_14180	Membrane-bound lytic murein transglycosylase F	22.1923	19.96	1	6	6	8	481	52.9845	9.75928	MS-23-007-12	A1401	3	CFP-sol	10 mM tris, 0.25 M Sucrose pH 7.4; For in-solution digestion, 10 ¬µL.	SP(Sec/SPI)	5	Y	n13-25c33/34o287-310i317-338o350-372i409-433o453-475i	2
A1401_03210	ATP-dependent zinc metalloprotease FtsH	21.6897	15.11	1	7	7	7	662	72.6834	6.354	MS-23-007-12	A1401	3	CFP-sol	10 mM tris, 0.25 M Sucrose pH 7.4; For in-solution digestion, 10 ¬µL.	SP(Sec/SPI)	2	0	i12-30o138-160i	3
A1401_10400	DNA-directed RNA polymerase subunit alpha	21.5497	25.63	1	6	6	11	316	34.9328	4.83057	MS-23-007-12	A1401	3	CFP-sol	10 mM tris, 0.25 M Sucrose pH 7.4; For in-solution digestion, 10 ¬µL.	OTHER	0	0	i	3
A1401_04890	ATP synthase subunit b	21.4602	22.47	1	3	3	8	178	19.6782	5.75732	MS-23-007-12	A1401	3	CFP-sol	10 mM tris, 0.25 M Sucrose pH 7.4; For in-solution digestion, 10 ¬µL.	OTHER	1	0	o20-42i	3
A1401_00350	Anaerobic ribonucleoside-triphosphate reductase	21.2102	12.57	1	6	6	6	724	83.1277	7.04932	MS-23-007-12	A1401	3	CFP-sol	10 mM tris, 0.25 M Sucrose pH 7.4; For in-solution digestion, 10 ¬µL.	OTHER	0	0	i	2
A1401_11210	Dipeptide-binding protein DppE	21.0137	14.42	1	7	7	9	541	59.3682	9.40771	MS-23-007-12	A1401	3	CFP-sol	10 mM tris, 0.25 M Sucrose pH 7.4; For in-solution digestion, 10 ¬µL.	LIPO(Sec/SPII)	0	Y	n9-20c24/25o	3
A1401_03640	50S ribosomal protein L1	20.8849	26.52	1	4	4	8	230	24.889	8.88037	MS-23-007-12	A1401	3	CFP-sol	10 mM tris, 0.25 M Sucrose pH 7.4; For in-solution digestion, 10 ¬µL.	OTHER	0	0	i	3
A1401_03630	50S ribosomal protein L11	20.3539	28.37	1	3	3	6	141	14.8038	8.90967	MS-23-007-12	A1401	3	CFP-sol	10 mM tris, 0.25 M Sucrose pH 7.4; For in-solution digestion, 10 ¬µL.	OTHER	0	0	i	3
A1401_10500	50S ribosomal protein L18	19.3118	30.51	1	2	2	4	118	13.001	10.1108	MS-23-007-12	A1401	3	CFP-sol	10 mM tris, 0.25 M Sucrose pH 7.4; For in-solution digestion, 10 ¬µL.	OTHER	0	0	i	1
A1401_10590	50S ribosomal protein L16	19.2305	36.11	1	3	3	5	144	15.9486	10.6968	MS-23-007-12	A1401	3	CFP-sol	10 mM tris, 0.25 M Sucrose pH 7.4; For in-solution digestion, 10 ¬µL.	OTHER	0	0	i	2
A1401_01110	hypothetical protein	19.1634	10.73	1	5	5	6	578	66.7948	5.21143	MS-23-007-12	A1401	3	CFP-sol	10 mM tris, 0.25 M Sucrose pH 7.4; For in-solution digestion, 10 ¬µL.	OTHER	0	0	i	2
A1401_05150	30S ribosomal protein S4	18.8561	28.22	1	7	7	11	202	23.1063	10.0962	MS-23-007-12	A1401	3	CFP-sol	10 mM tris, 0.25 M Sucrose pH 7.4; For in-solution digestion, 10 ¬µL.	OTHER	0	0	i	2
A1401_04920	ATP synthase gamma chain	18.471	24	1	6	6	7	300	33.5115	5.65576	MS-23-007-12	A1401	3	CFP-sol	10 mM tris, 0.25 M Sucrose pH 7.4; For in-solution digestion, 10 ¬µL.	OTHER	0	0	i	2
A1401_12920	Polyisoprenyl-teichoic acid--peptidoglycan teichoic acid transferase TagU	16.6467	23.6	1	5	5	5	322	36.0103	9.27588	MS-23-007-12	A1401	3	CFP-sol	10 mM tris, 0.25 M Sucrose pH 7.4; For in-solution digestion, 10 ¬µL.	SP(Sec/SPI)	1	0	i26-46o	3
A1401_00740	hypothetical protein	16.5866	17.47	1	5	5	8	372	40.9824	9.979	MS-23-007-12	A1401	3	CFP-sol	10 mM tris, 0.25 M Sucrose pH 7.4; For in-solution digestion, 10 ¬µL.	SP(Sec/SPI)	0	Y	n6-19c31/32o	3
A1401_09110	Ribonuclease J 1	16.2746	16.61	1	6	6	6	560	61.8992	6.68311	MS-23-007-12	A1401	3	CFP-sol	10 mM tris, 0.25 M Sucrose pH 7.4; For in-solution digestion, 10 ¬µL.	OTHER	0	0	i	2
A1401_03940	Protein translocase subunit SecA	16.1517	7.88	1	5	5	6	787	89.3884	5.07178	MS-23-007-12	A1401	3	CFP-sol	10 mM tris, 0.25 M Sucrose pH 7.4; For in-solution digestion, 10 ¬µL.	OTHER	0	0	i	2
A1401_08620	30S ribosomal protein S2	16.0304	23.39	1	5	5	8	248	28.2265	6.18896	MS-23-007-12	A1401	3	CFP-sol	10 mM tris, 0.25 M Sucrose pH 7.4; For in-solution digestion, 10 ¬µL.	OTHER	0	0	i	3
A1401_08530	DNA polymerase III PolC-type	15.855	5.76	1	7	7	7	1441	163.463	5.41455	MS-23-007-12	A1401	3	CFP-sol	10 mM tris, 0.25 M Sucrose pH 7.4; For in-solution digestion, 10 ¬µL.	OTHER	0	0	i	2
A1401_07490	50S ribosomal protein L21	15.8131	42.16	1	3	3	4	102	11.067	9.72998	MS-23-007-12	A1401	3	CFP-sol	10 mM tris, 0.25 M Sucrose pH 7.4; For in-solution digestion, 10 ¬µL.	OTHER	0	0	i	2
A1401_00380	hypothetical protein	15.7922	17.24	1	2	2	3	261	29.1392	9.89111	MS-23-007-12	A1401	3	CFP-sol	10 mM tris, 0.25 M Sucrose pH 7.4; For in-solution digestion, 10 ¬µL.	SP(Sec/SPI)	0	Y	n7-18c27/28o	2
A1401_10670	30S ribosomal protein S10	15.6159	47.06	1	4	4	6	102	11.5153	9.92041	MS-23-007-12	A1401	3	CFP-sol	10 mM tris, 0.25 M Sucrose pH 7.4; For in-solution digestion, 10 ¬µL.	OTHER	0	0	i	3
A1401_08510	Transcription termination/antitermination protein NusA	15.4825	16.57	1	4	4	5	362	40.4764	4.65283	MS-23-007-12	A1401	3	CFP-sol	10 mM tris, 0.25 M Sucrose pH 7.4; For in-solution digestion, 10 ¬µL.	OTHER	0	0	i	3
A1401_07520	Glutamine synthetase	15.3971	7.83	1	2	2	3	447	50.4501	5.04639	MS-23-007-12	A1401	3	CFP-sol	10 mM tris, 0.25 M Sucrose pH 7.4; For in-solution digestion, 10 ¬µL.	OTHER	0	0	i	3
A1401_02210	hypothetical protein	15.2833	2.25	1	9	9	10	5633	596.02	5.98584	MS-23-007-12	A1401	3	CFP-sol	10 mM tris, 0.25 M Sucrose pH 7.4; For in-solution digestion, 10 ¬µL.	SP(Sec/SPI)	1	0	i24-43o	2
A1401_12220	putative inner membrane transporter YicL	15.2003	6.41	1	2	2	6	312	34.0416	8.96826	MS-23-007-12	A1401	3	CFP-sol	10 mM tris, 0.25 M Sucrose pH 7.4; For in-solution digestion, 10 ¬µL.	OTHER	10	0	i15-35o47-71i83-102o108-127i139-157o163-182i194-212o224-246i258-275o281-297i	1
A1401_00750	Putative L,D-transpeptidase YciB	15.0895	25	1	4	4	7	196	21.5961	10.0229	MS-23-007-12	A1401	3	CFP-sol	10 mM tris, 0.25 M Sucrose pH 7.4; For in-solution digestion, 10 ¬µL.	LIPO(Sec/SPII)	0	Y	n11-21c25/26o	2
A1401_10660	50S ribosomal protein L3	14.8081	25.59	1	4	4	5	211	23.0021	9.5835	MS-23-007-12	A1401	3	CFP-sol	10 mM tris, 0.25 M Sucrose pH 7.4; For in-solution digestion, 10 ¬µL.	OTHER	0	0	i	3
A1401_06930	Penicillin-binding protein 1A	14.7841	12.69	1	8	8	12	772	85.0449	9.15869	MS-23-007-12	A1401	3	CFP-sol	10 mM tris, 0.25 M Sucrose pH 7.4; For in-solution digestion, 10 ¬µL.	OTHER	1	0	i31-54o	2
A1401_14570	hypothetical protein	14.665	19.86	1	4	4	5	287	32.7669	9.23193	MS-23-007-12	A1401	3	CFP-sol	10 mM tris, 0.25 M Sucrose pH 7.4; For in-solution digestion, 10 ¬µL.	OTHER	1	0	i17-39o	2
A1401_13910	Manganese-binding lipoprotein MntA	14.6528	15.82	1	3	3	6	297	33.2141	9.27588	MS-23-007-12	A1401	3	CFP-sol	10 mM tris, 0.25 M Sucrose pH 7.4; For in-solution digestion, 10 ¬µL.	LIPO(Sec/SPII)	0	Y	n6-21c28/29o	2
A1401_13790	hypothetical protein	14.3475	18.7	1	3	3	6	123	14.5055	10.0962	MS-23-007-12	A1401	3	CFP-sol	10 mM tris, 0.25 M Sucrose pH 7.4; For in-solution digestion, 10 ¬µL.	SP(Sec/SPI)	1	0	i7-28o	2
A1401_10520	30S ribosomal protein S8	14.147	31.82	1	3	3	4	132	14.704	9.61279	MS-23-007-12	A1401	3	CFP-sol	10 mM tris, 0.25 M Sucrose pH 7.4; For in-solution digestion, 10 ¬µL.	OTHER	0	0	i	2
A1401_13210	Dipeptide-binding protein DppE	14.0084	7.78	1	3	4	5	540	59.7405	9.45166	MS-23-007-12	A1401	3	CFP-sol	10 mM tris, 0.25 M Sucrose pH 7.4; For in-solution digestion, 10 ¬µL.	LIPO(Sec/SPII)	0	Y	n9-16c21/22o	2
A1401_14190	Glutamine transport ATP-binding protein GlnQ	13.6903	16.73	1	2	2	3	245	26.8862	6.32861	MS-23-007-12	A1401	3	CFP-sol	10 mM tris, 0.25 M Sucrose pH 7.4; For in-solution digestion, 10 ¬µL.	OTHER	0	0	i	2
A1401_08480	Translation initiation factor IF-2	13.6488	6.17	1	5	5	5	745	81.7843	6.82959	MS-23-007-12	A1401	3	CFP-sol	10 mM tris, 0.25 M Sucrose pH 7.4; For in-solution digestion, 10 ¬µL.	OTHER	0	0	i	2
A1401_02150	hypothetical protein	13.5793	27.07	1	3	3	4	133	15.2757	8.23584	MS-23-007-12	A1401	3	CFP-sol	10 mM tris, 0.25 M Sucrose pH 7.4; For in-solution digestion, 10 ¬µL.	OTHER	0	0	i	2
A1401_12240	hypothetical protein	13.5622	8.47	1	3	3	4	307	34.2909	9.30518	MS-23-007-12	A1401	3	CFP-sol	10 mM tris, 0.25 M Sucrose pH 7.4; For in-solution digestion, 10 ¬µL.	OTHER	5	0	o20-40i61-82o88-106i118-142o175-206i	1
A1401_10420	30S ribosomal protein S13	13.4218	34.71	1	4	4	6	121	13.7226	10.814	MS-23-007-12	A1401	3	CFP-sol	10 mM tris, 0.25 M Sucrose pH 7.4; For in-solution digestion, 10 ¬µL.	OTHER	0	Y	n15-25c30/31o	1
A1401_09040	GTP-binding protein TypA/BipA	13.1817	8.33	1	4	4	4	612	68.5347	5.021	MS-23-007-12	A1401	3	CFP-sol	10 mM tris, 0.25 M Sucrose pH 7.4; For in-solution digestion, 10 ¬µL.	OTHER	0	0	i	2
A1401_03070	ATP-dependent RNA helicase CshA	13.0264	10.04	1	4	4	5	508	56.9091	9.72998	MS-23-007-12	A1401	3	CFP-sol	10 mM tris, 0.25 M Sucrose pH 7.4; For in-solution digestion, 10 ¬µL.	OTHER	0	0	i	3
A1401_10330	30S ribosomal protein S9	12.7848	24.62	1	4	4	5	130	14.1737	10.6821	MS-23-007-12	A1401	3	CFP-sol	10 mM tris, 0.25 M Sucrose pH 7.4; For in-solution digestion, 10 ¬µL.	OTHER	0	0	i	3
A1401_10060	Phosphate-binding protein PstS 1	12.7073	24.14	1	5	5	8	290	30.6211	9.53955	MS-23-007-12	A1401	3	CFP-sol	10 mM tris, 0.25 M Sucrose pH 7.4; For in-solution digestion, 10 ¬µL.	LIPO(Sec/SPII)	0	Y	n7-17c22/23o	2
A1401_06120	D-aspartate ligase	12.5979	12.02	1	3	3	3	416	48.7784	5.45264	MS-23-007-12	A1401	3	CFP-sol	10 mM tris, 0.25 M Sucrose pH 7.4; For in-solution digestion, 10 ¬µL.	OTHER	0	0	i	2
A1401_04770	Fatty acid ABC transporter ATP-binding/permease protein	12.5767	10.69	1	6	6	6	608	68.2251	6.07471	MS-23-007-12	A1401	3	CFP-sol	10 mM tris, 0.25 M Sucrose pH 7.4; For in-solution digestion, 10 ¬µL.	OTHER	5	0	i29-49o87-107i166-185o191-210i285-312o	1
A1401_07190	Chromosome partition protein Smc	12.0395	6	1	6	6	6	1183	134.413	5.47803	MS-23-007-12	A1401	3	CFP-sol	10 mM tris, 0.25 M Sucrose pH 7.4; For in-solution digestion, 10 ¬µL.	OTHER	0	0	i	2
A1401_08240	Teichoic acid poly(glycerol phosphate) polymerase	11.863	15.48	1	5	5	5	407	49.2598	8.39697	MS-23-007-12	A1401	3	CFP-sol	10 mM tris, 0.25 M Sucrose pH 7.4; For in-solution digestion, 10 ¬µL.	OTHER	0	Y	n19-30c34/35o	3
A1401_13960	NADH peroxidase	11.7483	10.82	1	4	4	4	453	49.526	5.09717	MS-23-007-12	A1401	3	CFP-sol	10 mM tris, 0.25 M Sucrose pH 7.4; For in-solution digestion, 10 ¬µL.	OTHER	0	0	i	2
A1401_02520	Stage 0 sporulation protein J	11.3674	11.6	1	3	3	4	293	33.2435	9.27588	MS-23-007-12	A1401	3	CFP-sol	10 mM tris, 0.25 M Sucrose pH 7.4; For in-solution digestion, 10 ¬µL.	OTHER	0	0	i	2
A1401_07620	Penicillin-binding protein 2B	11.3572	10.63	1	6	6	6	687	74.1789	8.89502	MS-23-007-12	A1401	3	CFP-sol	10 mM tris, 0.25 M Sucrose pH 7.4; For in-solution digestion, 10 ¬µL.	OTHER	1	0	i20-44o	3
A1401_05450	DEAD-box ATP-dependent RNA helicase CshB	11.0547	10.6	1	4	4	4	453	52.0195	9.5542	MS-23-007-12	A1401	3	CFP-sol	10 mM tris, 0.25 M Sucrose pH 7.4; For in-solution digestion, 10 ¬µL.	OTHER	0	0	i	2
A1401_04900	ATP synthase subunit delta	10.5256	18.89	1	3	3	4	180	20.1618	5.32568	MS-23-007-12	A1401	3	CFP-sol	10 mM tris, 0.25 M Sucrose pH 7.4; For in-solution digestion, 10 ¬µL.	OTHER	0	0	i	2
A1401_05330	hypothetical protein	10.4374	12.68	1	3	3	6	284	30.9339	8.03076	MS-23-007-12	A1401	3	CFP-sol	10 mM tris, 0.25 M Sucrose pH 7.4; For in-solution digestion, 10 ¬µL.	OTHER	1	0	i119-140o	2
A1401_04760	putative ABC transporter ATP-binding protein	10.2605	9.53	1	5	5	5	577	63.6512	7.12256	MS-23-007-12	A1401	3	CFP-sol	10 mM tris, 0.25 M Sucrose pH 7.4; For in-solution digestion, 10 ¬µL.	LIPO(Sec/SPII)	5	Y	n9-20c27/28o58-78i129-149o155-180i231-257o277-295i	2
A1401_02960	Ribose-phosphate pyrophosphokinase	10.1916	11.66	1	3	3	3	326	35.7297	6.56592	MS-23-007-12	A1401	3	CFP-sol	10 mM tris, 0.25 M Sucrose pH 7.4; For in-solution digestion, 10 ¬µL.	OTHER	0	0	i	2
A1401_12640	hypothetical protein	10.0127	16.32	1	2	2	3	190	21.3708	10.8433	MS-23-007-12	A1401	3	CFP-sol	10 mM tris, 0.25 M Sucrose pH 7.4; For in-solution digestion, 10 ¬µL.	SP(Sec/SPI)	0	Y	n8-23c30/31o	2
A1401_03240	Lysine--tRNA ligase	9.51182	10.36	1	5	5	5	502	58.0771	5.17334	MS-23-007-12	A1401	3	CFP-sol	10 mM tris, 0.25 M Sucrose pH 7.4; For in-solution digestion, 10 ¬µL.	OTHER	0	0	i	2
A1401_02480	Purine nucleoside transport protein NupG	9.51046	11.08	1	3	3	5	415	44.652	7.10791	MS-23-007-12	A1401	3	CFP-sol	10 mM tris, 0.25 M Sucrose pH 7.4; For in-solution digestion, 10 ¬µL.	OTHER	10	0	o6-21i33-51o63-82i94-117o166-185i192-212o260-283i295-313o356-380i392-414o	3
A1401_01200	2,3-bisphosphoglycerate-dependentphosphoglycerate mutase	9.17381	9.36	1	3	3	6	299	32.4159	9.42236	MS-23-007-12	A1401	3	CFP-sol	10 mM tris, 0.25 M Sucrose pH 7.4; For in-solution digestion, 10 ¬µL.	SP(Sec/SPI)	0	Y	n7-18c23/24o	2
A1401_09880	Peptide chain release factor 3	9.08696	12.57	1	4	4	6	525	59.872	5.33838	MS-23-007-12	A1401	3	CFP-sol	10 mM tris, 0.25 M Sucrose pH 7.4; For in-solution digestion, 10 ¬µL.	OTHER	0	0	i	2
A1401_10230	Aspartyl/glutamyl-tRNA(Asn/Gln) amidotransferase subunit B	8.97709	7.4	1	3	3	3	473	53.3939	5.35107	MS-23-007-12	A1401	3	CFP-sol	10 mM tris, 0.25 M Sucrose pH 7.4; For in-solution digestion, 10 ¬µL.	OTHER	0	0	i	2
A1401_01870	hypothetical protein	8.91962	16.22	1	3	3	4	259	29.4356	9.77393	MS-23-007-12	A1401	3	CFP-sol	10 mM tris, 0.25 M Sucrose pH 7.4; For in-solution digestion, 10 ¬µL.	OTHER	1	0	i7-29o	3
A1401_06440	50S ribosomal protein L20	8.55127	17.8	1	2	2	3	118	13.5123	11.0776	MS-23-007-12	A1401	3	CFP-sol	10 mM tris, 0.25 M Sucrose pH 7.4; For in-solution digestion, 10 ¬µL.	OTHER	0	0	i	2
A1401_03550	Glutamate--tRNA ligase	8.50843	10.28	1	4	4	4	496	57.3072	5.88428	MS-23-007-12	A1401	3	CFP-sol	10 mM tris, 0.25 M Sucrose pH 7.4; For in-solution digestion, 10 ¬µL.	OTHER	0	0	i	2
A1401_03020	CTP synthase	8.11811	7.81	1	2	2	2	538	59.6134	5.52881	MS-23-007-12	A1401	3	CFP-sol	10 mM tris, 0.25 M Sucrose pH 7.4; For in-solution digestion, 10 ¬µL.	OTHER	0	0	i	1
A1401_08890	Ribonuclease J 2	7.94503	5.86	1	2	2	2	563	62.8666	5.59229	MS-23-007-12	A1401	3	CFP-sol	10 mM tris, 0.25 M Sucrose pH 7.4; For in-solution digestion, 10 ¬µL.	OTHER	0	0	i	2
A1401_02650	Cyclopropane-fatty-acyl-phospholipid synthase	7.83047	15.56	1	5	5	6	392	45.4502	5.78271	MS-23-007-12	A1401	3	CFP-sol	10 mM tris, 0.25 M Sucrose pH 7.4; For in-solution digestion, 10 ¬µL.	OTHER	0	0	i	2
A1401_04050	UvrABC system protein A	7.80207	3.58	1	3	3	3	951	105.248	6.60986	MS-23-007-12	A1401	3	CFP-sol	10 mM tris, 0.25 M Sucrose pH 7.4; For in-solution digestion, 10 ¬µL.	OTHER	0	0	i	2
A1401_12020	hypothetical protein	7.77605	14.43	1	3	3	4	291	32.4911	9.68604	MS-23-007-12	A1401	3	CFP-sol	10 mM tris, 0.25 M Sucrose pH 7.4; For in-solution digestion, 10 ¬µL.	OTHER	1	0	i7-27o	2
A1401_05000	Methionine import ATP-binding protein MetN 2	7.70669	11.05	1	4	4	4	344	38.2202	5.64307	MS-23-007-12	A1401	3	CFP-sol	10 mM tris, 0.25 M Sucrose pH 7.4; For in-solution digestion, 10 ¬µL.	OTHER	0	0	i	2
A1401_03620	Transcription termination/antitermination protein NusG	7.69385	19.89	1	2	2	2	181	20.2332	4.93213	MS-23-007-12	A1401	3	CFP-sol	10 mM tris, 0.25 M Sucrose pH 7.4; For in-solution digestion, 10 ¬µL.	OTHER	0	0	i	1
A1401_10700	30S ribosomal protein S12	7.60254	28.47	1	2	2	2	137	15.1803	11.3706	MS-23-007-12	A1401	3	CFP-sol	10 mM tris, 0.25 M Sucrose pH 7.4; For in-solution digestion, 10 ¬µL.	OTHER	0	0	i	2
A1401_12910	putative capsular polysaccharide biosynthesis protein YwqC	7.55914	19.07	1	4	4	4	236	26.0563	9.59814	MS-23-007-12	A1401	3	CFP-sol	10 mM tris, 0.25 M Sucrose pH 7.4; For in-solution digestion, 10 ¬µL.	OTHER	2	0	o25-45i177-196o	2
A1401_07910	GTPase Der	7.44922	7.82	1	3	3	3	435	48.7812	5.97314	MS-23-007-12	A1401	3	CFP-sol	10 mM tris, 0.25 M Sucrose pH 7.4; For in-solution digestion, 10 ¬µL.	OTHER	0	0	i	2
A1401_11080	Alcohol dehydrogenase 1	7.43657	8.58	1	3	3	5	338	36.2014	5.57959	MS-23-007-12	A1401	3	CFP-sol	10 mM tris, 0.25 M Sucrose pH 7.4; For in-solution digestion, 10 ¬µL.	OTHER	0	0	i	2
A1401_00850	6-phosphogluconate dehydrogenase, decarboxylating	7.37845	13.57	1	3	3	3	479	52.9226	5.08447	MS-23-007-12	A1401	3	CFP-sol	10 mM tris, 0.25 M Sucrose pH 7.4; For in-solution digestion, 10 ¬µL.	OTHER	0	0	i	2
A1401_00100	30S ribosomal protein S6	7.25941	31.25	1	2	2	2	96	11.2867	5.56689	MS-23-007-12	A1401	3	CFP-sol	10 mM tris, 0.25 M Sucrose pH 7.4; For in-solution digestion, 10 ¬µL.	OTHER	0	0	i	2
A1401_13250	2-methoxy-6-polyprenyl-1,4-benzoquinolmethylase, mitochondrial	7.22652	9.83	1	2	2	3	234	27.3616	9.5835	MS-23-007-12	A1401	3	CFP-sol	10 mM tris, 0.25 M Sucrose pH 7.4; For in-solution digestion, 10 ¬µL.	OTHER	2	0	i20-38o44-63i	2
A1401_05430	hypothetical protein	7.01857	31.73	1	2	2	3	104	11.7291	5.85889	MS-23-007-12	A1401	3	CFP-sol	10 mM tris, 0.25 M Sucrose pH 7.4; For in-solution digestion, 10 ¬µL.	OTHER	1	0	o6-22i	1
A1401_09950	Putative glycosyltransferase CsbB	6.96802	10.29	1	3	3	3	311	35.7842	5.71924	MS-23-007-12	A1401	3	CFP-sol	10 mM tris, 0.25 M Sucrose pH 7.4; For in-solution digestion, 10 ¬µL.	OTHER	2	0	i234-258o270-292i	2
A1401_12210	putative inner membrane transporter YicL	6.81864	8.31	1	2	2	2	301	32.759	9.39307	MS-23-007-12	A1401	3	CFP-sol	10 mM tris, 0.25 M Sucrose pH 7.4; For in-solution digestion, 10 ¬µL.	OTHER	9	Y	n3-13c18/19o34-55i67-88o100-117i124-142o154-172i184-204o210-232i244-264o270-287i	1
A1401_10620	30S ribosomal protein S19	6.72737	43.96	1	3	3	3	91	10.4565	9.77393	MS-23-007-12	A1401	3	CFP-sol	10 mM tris, 0.25 M Sucrose pH 7.4; For in-solution digestion, 10 ¬µL.	OTHER	0	0	i	1
A1401_08610	Elongation factor Ts	6.03197	11.68	1	3	3	3	291	32.1086	4.93213	MS-23-007-12	A1401	3	CFP-sol	10 mM tris, 0.25 M Sucrose pH 7.4; For in-solution digestion, 10 ¬µL.	OTHER	0	0	i	1
A1401_06610	DNA topoisomerase 4 subunit A	5.77252	6.7	1	4	4	4	821	93.049	6.02393	MS-23-007-12	A1401	3	CFP-sol	10 mM tris, 0.25 M Sucrose pH 7.4; For in-solution digestion, 10 ¬µL.	OTHER	0	0	i	2
A1401_00520	Serine protease Do-like HtrA	5.73596	6.19	1	2	2	2	404	41.5071	9.48096	MS-23-007-12	A1401	3	CFP-sol	10 mM tris, 0.25 M Sucrose pH 7.4; For in-solution digestion, 10 ¬µL.	SP(Sec/SPI)	0	Y	n11-21c26/27o	1
A1401_04970	Cell shape-determining protein Mbl	5.70767	7.25	1	2	2	2	331	35.1968	6.02393	MS-23-007-12	A1401	3	CFP-sol	10 mM tris, 0.25 M Sucrose pH 7.4; For in-solution digestion, 10 ¬µL.	OTHER	0	0	i	2
A1401_06380	Transcriptional repressor NrdR	5.63523	16.67	1	2	2	4	156	18.4173	8.42627	MS-23-007-12	A1401	3	CFP-sol	10 mM tris, 0.25 M Sucrose pH 7.4; For in-solution digestion, 10 ¬µL.	OTHER	0	0	i	1
A1401_01790	Ammonia channel	5.62983	3.17	1	2	2	2	442	47.3766	6.60986	MS-23-007-12	A1401	3	CFP-sol	10 mM tris, 0.25 M Sucrose pH 7.4; For in-solution digestion, 10 ¬µL.	OTHER	11	0	o6-30i42-61o94-117i124-140o160-181i193-212o224-245i257-275o281-299i311-331o351-377i	2
A1401_10740	Negative regulator of genetic competence ClpC/MecB	5.56507	2.88	1	2	2	2	832	92.3202	5.8335	MS-23-007-12	A1401	3	CFP-sol	10 mM tris, 0.25 M Sucrose pH 7.4; For in-solution digestion, 10 ¬µL.	OTHER	0	0	i	2
A1401_07080	50S ribosomal protein L19	5.38975	33.05	1	4	4	4	118	13.4575	11.1069	MS-23-007-12	A1401	3	CFP-sol	10 mM tris, 0.25 M Sucrose pH 7.4; For in-solution digestion, 10 ¬µL.	OTHER	0	0	i	2
A1401_08040	Pyruvate kinase	5.37449	3.92	1	2	2	2	586	62.9382	5.18604	MS-23-007-12	A1401	3	CFP-sol	10 mM tris, 0.25 M Sucrose pH 7.4; For in-solution digestion, 10 ¬µL.	OTHER	0	0	i	2
A1401_13730	hypothetical protein	5.31805	18.24	1	2	2	2	159	18.3576	8.54346	MS-23-007-12	A1401	3	CFP-sol	10 mM tris, 0.25 M Sucrose pH 7.4; For in-solution digestion, 10 ¬µL.	OTHER	4	0	i35-57o63-85i105-130o136-154i	1
A1401_12800	hypothetical protein	5.19061	18.26	1	2	2	2	115	12.9	9.49561	MS-23-007-12	A1401	3	CFP-sol	10 mM tris, 0.25 M Sucrose pH 7.4; For in-solution digestion, 10 ¬µL.	SP(Sec/SPI)	0	Y	n8-19c26/27o	2
A1401_07470	50S ribosomal protein L27	5.13616	24.49	1	2	2	2	98	10.6485	10.521	MS-23-007-12	A1401	3	CFP-sol	10 mM tris, 0.25 M Sucrose pH 7.4; For in-solution digestion, 10 ¬µL.	OTHER	0	0	i	2
A1401_08370	hypothetical protein	5.13113	10.57	1	2	2	2	246	27.0813	9.43701	MS-23-007-12	A1401	3	CFP-sol	10 mM tris, 0.25 M Sucrose pH 7.4; For in-solution digestion, 10 ¬µL.	OTHER	6	0	i20-39o72-92i104-125o131-155i184-203o209-227i	1
A1401_10490	30S ribosomal protein S5	5.12862	7.19	1	2	2	2	167	17.5135	9.43701	MS-23-007-12	A1401	3	CFP-sol	10 mM tris, 0.25 M Sucrose pH 7.4; For in-solution digestion, 10 ¬µL.	OTHER	0	0	i	2
A1401_10680	Elongation factor G	5.04482	7.61	1	4	4	4	696	76.7597	4.95752	MS-23-007-12	A1401	3	CFP-sol	10 mM tris, 0.25 M Sucrose pH 7.4; For in-solution digestion, 10 ¬µL.	OTHER	0	0	i	2
A1401_07560	Thiosulfate sulfurtransferase GlpE	5.03332	15.08	1	2	2	3	126	14.5808	9.86182	MS-23-007-12	A1401	3	CFP-sol	10 mM tris, 0.25 M Sucrose pH 7.4; For in-solution digestion, 10 ¬µL.	OTHER	0	Y	n6-17c26/27o	2
A1401_10110	Serine/threonine exchanger SteT	4.8421	6.79	1	2	2	2	442	47.857	9.33447	MS-23-007-12	A1401	3	CFP-sol	10 mM tris, 0.25 M Sucrose pH 7.4; For in-solution digestion, 10 ¬µL.	OTHER	12	0	i12-30o42-63i98-120o126-145i157-182o194-219i231-251o271-294i329-350o356-376i388-407o413-433i	2
A1401_07160	Signal recognition particle protein	4.79523	4.47	1	2	2	2	492	55.0854	9.14404	MS-23-007-12	A1401	3	CFP-sol	10 mM tris, 0.25 M Sucrose pH 7.4; For in-solution digestion, 10 ¬µL.	OTHER	0	0	i	2
A1401_10050	Phosphate-binding protein PstS 1	4.68909	10.42	1	2	2	2	288	31.0623	9.5542	MS-23-007-12	A1401	3	CFP-sol	10 mM tris, 0.25 M Sucrose pH 7.4; For in-solution digestion, 10 ¬µL.	LIPO(Sec/SPII)	0	Y	n13-24c29/30o	2
A1401_06190	Penicillin-binding protein 1F	4.65274	8.18	1	4	4	4	697	77.1134	9.29053	MS-23-007-12	A1401	3	CFP-sol	10 mM tris, 0.25 M Sucrose pH 7.4; For in-solution digestion, 10 ¬µL.	OTHER	1	0	i20-43o	2
A1401_01900	Lipoteichoic acid synthase 1	4.52752	3.39	1	2	2	3	707	80.6651	9.15869	MS-23-007-12	A1401	3	CFP-sol	10 mM tris, 0.25 M Sucrose pH 7.4; For in-solution digestion, 10 ¬µL.	OTHER	4	Y	n15-26c32/33o48-68i73-96o131-149i161-179o	2
A1401_07070	Dipeptidase A	4.48417	3.99	1	2	2	2	476	54.1567	5.30029	MS-23-007-12	A1401	3	CFP-sol	10 mM tris, 0.25 M Sucrose pH 7.4; For in-solution digestion, 10 ¬µL.	OTHER	0	0	i	1
A1401_05180	Cysteine desulfurase IscS	4.45142	6.02	1	2	2	2	382	42.3778	6.85889	MS-23-007-12	A1401	3	CFP-sol	10 mM tris, 0.25 M Sucrose pH 7.4; For in-solution digestion, 10 ¬µL.	OTHER	0	0	i	2
A1401_10640	50S ribosomal protein L23	4.39274	18.95	1	2	2	2	95	10.9759	10.0522	MS-23-007-12	A1401	3	CFP-sol	10 mM tris, 0.25 M Sucrose pH 7.4; For in-solution digestion, 10 ¬µL.	OTHER	0	0	i	2
A1401_10610	50S ribosomal protein L22	4.39093	19.13	1	3	3	4	115	12.4218	10.6968	MS-23-007-12	A1401	3	CFP-sol	10 mM tris, 0.25 M Sucrose pH 7.4; For in-solution digestion, 10 ¬µL.	OTHER	0	0	i	2
A1401_00670	hypothetical protein	4.36732	4.51	1	2	2	2	443	48.6446	9.26123	MS-23-007-12	A1401	3	CFP-sol	10 mM tris, 0.25 M Sucrose pH 7.4; For in-solution digestion, 10 ¬µL.	OTHER	12	0	i12-30o50-68i83-101o107-128i159-183o195-213i251-270o298-317i329-348o354-379i391-413o419-438i	2
A1401_11150	DNA helicase IV	4.35052	3.93	1	3	3	3	764	88.5002	6.45557	MS-23-007-12	A1401	3	CFP-sol	10 mM tris, 0.25 M Sucrose pH 7.4; For in-solution digestion, 10 ¬µL.	OTHER	0	0	i	2
A1401_08330	GTP pyrophosphokinase	4.19308	4.85	1	3	3	4	742	84.2622	7.09326	MS-23-007-12	A1401	3	CFP-sol	10 mM tris, 0.25 M Sucrose pH 7.4; For in-solution digestion, 10 ¬µL.	OTHER	0	0	i	2
A1401_05390	DNA mismatch repair protein MutS	4.18385	3.32	1	3	3	3	873	98.8875	5.40186	MS-23-007-12	A1401	3	CFP-sol	10 mM tris, 0.25 M Sucrose pH 7.4; For in-solution digestion, 10 ¬µL.	OTHER	0	0	i	2
A1401_05170	Septation ring formation regulator EzrA	4.18062	6.15	1	3	3	3	569	65.3168	4.76709	MS-23-007-12	A1401	3	CFP-sol	10 mM tris, 0.25 M Sucrose pH 7.4; For in-solution digestion, 10 ¬µL.	OTHER	1	0	o6-22i	2
A1401_03230	tRNA-dihydrouridine synthase B	4.05174	9.52	1	2	2	2	336	37.2086	6.01123	MS-23-007-12	A1401	3	CFP-sol	10 mM tris, 0.25 M Sucrose pH 7.4; For in-solution digestion, 10 ¬µL.	OTHER	0	0	i	2
A1401_04320	Vitamin B12 import ATP-binding protein BtuD	3.9287	7.79	1	4	4	4	385	43.3949	9.1001	MS-23-007-12	A1401	3	CFP-sol	10 mM tris, 0.25 M Sucrose pH 7.4; For in-solution digestion, 10 ¬µL.	OTHER	1	0	o311-328i	2
A1401_09330	UDP-N-acetylglucosamine--N-acetylmuramyl- (pentapeptide) pyrophosphoryl-undecaprenol N-acetylglucosamine transferase	3.7132	5.23	1	2	2	3	363	40.1111	8.73389	MS-23-007-12	A1401	3	CFP-sol	10 mM tris, 0.25 M Sucrose pH 7.4; For in-solution digestion, 10 ¬µL.	OTHER	0	0	i	2
A1401_06890	Ribosomal RNA large subunit methyltransferase L	3.6258	6.63	1	3	3	4	377	43.15	6.46826	MS-23-007-12	A1401	3	CFP-sol	10 mM tris, 0.25 M Sucrose pH 7.4; For in-solution digestion, 10 ¬µL.	OTHER	0	0	i	2
A1401_09970	High-affinity gluconate transporter	3.45116	3.77	1	2	2	4	451	47.3311	9.27588	MS-23-007-12	A1401	3	CFP-sol	10 mM tris, 0.25 M Sucrose pH 7.4; For in-solution digestion, 10 ¬µL.	OTHER	11	Y	n4-16c20/21o30-50i57-76o96-129i136-154o174-193i227-248o268-290i311-329o349-377i389-413o425-450i	2
A1401_12850	hypothetical protein	3.39881	6.64	1	1	2	2	286	33.2604	6.1001	MS-23-007-12	A1401	3	CFP-sol	10 mM tris, 0.25 M Sucrose pH 7.4; For in-solution digestion, 10 ¬µL.	OTHER	0	0	i	1
A1401_00490	hypothetical protein	3.02296	5.32	1	2	2	2	432	49.7912	8.83643	MS-23-007-12	A1401	3	CFP-sol	10 mM tris, 0.25 M Sucrose pH 7.4; For in-solution digestion, 10 ¬µL.	SP(Sec/SPI)	0	Y	n7-18c23/24o	1
A1401_05360	Protein RecA	2.73094	7.76	1	2	2	2	348	37.3891	5.03369	MS-23-007-12	A1401	3	CFP-sol	10 mM tris, 0.25 M Sucrose pH 7.4; For in-solution digestion, 10 ¬µL.	OTHER	0	0	i	1
A1401_07220	Phosphate acyltransferase	2.71673	16.47	1	2	2	2	346	37.6423	5.24951	MS-23-007-12	A1401	3	CFP-sol	10 mM tris, 0.25 M Sucrose pH 7.4; For in-solution digestion, 10 ¬µL.	OTHER	0	0	i	2
A1401_07660	Endolytic murein transglycosylase	2.62104	4.55	1	2	2	2	374	42.4031	9.17334	MS-23-007-12	A1401	3	CFP-sol	10 mM tris, 0.25 M Sucrose pH 7.4; For in-solution digestion, 10 ¬µL.	OTHER	1	0	i21-44o	1
A1401_05010	Methionine import system permease protein MetP	2.56946	13.91	1	2	2	4	230	24.9086	8.92432	MS-23-007-12	A1401	3	CFP-sol	10 mM tris, 0.25 M Sucrose pH 7.4; For in-solution digestion, 10 ¬µL.	OTHER	5	0	o28-50i62-87o93-116i156-179o199-222i	1
A1401_12250	Putative membrane protein YdgH	2.4656	4.8	1	3	3	8	896	97.1579	9.48096	MS-23-007-12	A1401	3	CFP-sol	10 mM tris, 0.25 M Sucrose pH 7.4; For in-solution digestion, 10 ¬µL.	SP(Sec/SPI)	11	Y	n11-26c34/35o181-199i206-227o233-253i282-304o310-332i362-381o729-748i755-779o791-810i831-852o858-885i	2
A1401_07440	Transcription antitermination protein NusB	2.39501	10.53	1	2	2	2	133	15.2338	5.04639	MS-23-007-12	A1401	3	CFP-sol	10 mM tris, 0.25 M Sucrose pH 7.4; For in-solution digestion, 10 ¬µL.	OTHER	0	0	i	2
A1401_02940	Pur operon repressor	2.39312	6.76	1	2	2	2	281	30.8728	5.31299	MS-23-007-12	A1401	3	CFP-sol	10 mM tris, 0.25 M Sucrose pH 7.4; For in-solution digestion, 10 ¬µL.	OTHER	0	0	i	2
A1401_11350	Thiamine import ATP-binding protein ThiQ	2.25202	8.2	1	2	2	2	256	28.729	7.34229	MS-23-007-12	A1401	3	CFP-sol	10 mM tris, 0.25 M Sucrose pH 7.4; For in-solution digestion, 10 ¬µL.	OTHER	0	0	i	1
A1401_07680	Phenylalanine--tRNA ligase alpha subunit	2.22311	5.78	1	2	2	2	346	38.9636	5.42725	MS-23-007-12	A1401	3	CFP-sol	10 mM tris, 0.25 M Sucrose pH 7.4; For in-solution digestion, 10 ¬µL.	OTHER	0	0	i	1
A1401_07940	hypothetical protein	2.16012	43.62	1	2	2	4	188	20.0857	9.99365	MS-23-007-12	A1401	3	CFP-sol	10 mM tris, 0.25 M Sucrose pH 7.4; For in-solution digestion, 10 ¬µL.	OTHER	1	0	i25-46o	1
A1401_12410	3-oxoacyl-[acyl-carrier-protein] reductase FabG	2.15985	9.76	1	2	2	4	246	26.6317	5.75732	MS-23-007-12	A1401	3	CFP-sol	10 mM tris, 0.25 M Sucrose pH 7.4; For in-solution digestion, 10 ¬µL.	OTHER	0	0	i	1
A1401_13220	Gamma-glutamyl-gamma-aminobutyrate hydrolase PuuD	2.09402	18.6	1	2	2	22	242	27.3436	5.13525	MS-23-007-12	A1401	3	CFP-sol	10 mM tris, 0.25 M Sucrose pH 7.4; For in-solution digestion, 10 ¬µL.	OTHER	0	0	i	1
A1401_06960	3'-5' exonuclease DinG	2.02566	5.88	1	4	4	4	902	104.23	8.76318	MS-23-007-12	A1401	3	CFP-sol	10 mM tris, 0.25 M Sucrose pH 7.4; For in-solution digestion, 10 ¬µL.	OTHER	0	0	i	2
A1401_07820	hypothetical protein	2.0243	9.69	1	2	2	2	196	22.3559	9.49561	MS-23-007-12	A1401	3	CFP-sol	10 mM tris, 0.25 M Sucrose pH 7.4; For in-solution digestion, 10 ¬µL.	SP(Sec/SPI)	1	0	i12-29o	2
A1401_05340	CDP-diacylglycerol--glycerol-3-phosphate3-phosphatidyltransferase	1.90887	8.21	1	2	2	2	195	21.7378	8.48486	MS-23-007-12	A1401	3	CFP-sol	10 mM tris, 0.25 M Sucrose pH 7.4; For in-solution digestion, 10 ¬µL.	LIPO(Sec/SPII)	5	0	o12-36i43-63o83-108i142-160o166-184i	1
A1401_08380	hypothetical protein	1.84982	3.63	1	3	3	5	1679	195.457	6.34131	MS-23-007-12	A1401	3	CFP-sol	10 mM tris, 0.25 M Sucrose pH 7.4; For in-solution digestion, 10 ¬µL.	OTHER	0	0	i	2
A1401_12500	hypothetical protein	136.846	54.61	1	12	12	41	293	33.0571	10.0522	MS-23-007-13	A1401	1	F3-sol	DGUC F3, iodixanol density 1.10g/ml, 0.25 mM sucrose; For in-solution digestion, 100 ¬µL	SP(Sec/SPI)	0	Y	n4-22c26/27o	3
A1401_04720	Glucosyltransferase-SI	130.302	41.15	1	24	24	36	1023	113.793	9.43701	MS-23-007-13	A1401	1	F3-sol	DGUC F3, iodixanol density 1.10g/ml, 0.25 mM sucrose; For in-solution digestion, 100 ¬µL	SP(Sec/SPI)	1	0	i20-37o	3
A1401_01600	hypothetical protein	114.423	21.87	1	21	21	33	1253	141.283	9.5249	MS-23-007-13	A1401	1	F3-sol	DGUC F3, iodixanol density 1.10g/ml, 0.25 mM sucrose; For in-solution digestion, 100 ¬µL	SP(Sec/SPI)	0	Y	n9-20c28/29o	3
A1401_02410	hypothetical protein	112.576	54.08	1	15	15	48	453	49.3861	10.0083	MS-23-007-13	A1401	1	F3-sol	DGUC F3, iodixanol density 1.10g/ml, 0.25 mM sucrose; For in-solution digestion, 100 ¬µL	SP(Sec/SPI)	0	Y	n8-18c22/23o	3
A1401_12750	hypothetical protein	89.6507	23.66	1	20	20	26	1441	158.215	9.64209	MS-23-007-13	A1401	1	F3-sol	DGUC F3, iodixanol density 1.10g/ml, 0.25 mM sucrose; For in-solution digestion, 100 ¬µL	SP(Sec/SPI)	1	0	i21-38o	3
A1401_02300	hypothetical protein	87.93	42.74	1	12	12	22	599	67.5898	9.65674	MS-23-007-13	A1401	1	F3-sol	DGUC F3, iodixanol density 1.10g/ml, 0.25 mM sucrose; For in-solution digestion, 100 ¬µL	SP(Sec/SPI)	0	Y	n7-18c26/27o	3
A1401_13200	Dipeptide-binding protein DppE	76.0821	40.33	1	15	15	23	538	59.9802	9.59814	MS-23-007-13	A1401	1	F3-sol	DGUC F3, iodixanol density 1.10g/ml, 0.25 mM sucrose; For in-solution digestion, 100 ¬µL	LIPO(Sec/SPII)	0	Y	n6-16c21/22o	3
A1401_14540	hypothetical protein	75.997	56.22	1	6	6	21	233	24.5051	9.1001	MS-23-007-13	A1401	1	F3-sol	DGUC F3, iodixanol density 1.10g/ml, 0.25 mM sucrose; For in-solution digestion, 100 ¬µL	LIPO(Sec/SPII)	0	Y	n7-18c22/23o	3
A1401_00970	hypothetical protein	75.3182	32.13	1	7	8	19	470	52.3472	9.71533	MS-23-007-13	A1401	1	F3-sol	DGUC F3, iodixanol density 1.10g/ml, 0.25 mM sucrose; For in-solution digestion, 100 ¬µL	SP(Sec/SPI)	0	Y	n6-19c27/28o	3
A1401_12920	Polyisoprenyl-teichoic acid--peptidoglycan teichoic acid transferase TagU	69.1201	51.86	1	10	10	25	322	36.0103	9.27588	MS-23-007-13	A1401	1	F3-sol	DGUC F3, iodixanol density 1.10g/ml, 0.25 mM sucrose; For in-solution digestion, 100 ¬µL	SP(Sec/SPI)	1	0	i26-46o	3
A1401_03470	Polyisoprenyl-teichoic acid--peptidoglycan teichoic acid transferase TagU	61.4422	43.68	1	9	9	18	364	39.6476	9.64209	MS-23-007-13	A1401	1	F3-sol	DGUC F3, iodixanol density 1.10g/ml, 0.25 mM sucrose; For in-solution digestion, 100 ¬µL	OTHER	1	0	i30-52o	3
A1401_13440	hypothetical protein	53.8902	30.59	1	7	7	17	340	37.1189	10.0669	MS-23-007-13	A1401	1	F3-sol	DGUC F3, iodixanol density 1.10g/ml, 0.25 mM sucrose; For in-solution digestion, 100 ¬µL	SP(Sec/SPI)	0	Y	n8-19c24/25o	3
A1401_14080	putative amino-acid ABC transporter-binding protein	51.0113	52.59	1	10	10	17	270	29.4831	9.62744	MS-23-007-13	A1401	1	F3-sol	DGUC F3, iodixanol density 1.10g/ml, 0.25 mM sucrose; For in-solution digestion, 100 ¬µL	LIPO(Sec/SPII)	0	Y	n9-19c24/25o	3
A1401_04930	ATP synthase subunit beta	40.3995	32.05	1	9	9	11	468	50.8618	4.75439	MS-23-007-13	A1401	1	F3-sol	DGUC F3, iodixanol density 1.10g/ml, 0.25 mM sucrose; For in-solution digestion, 100 ¬µL	OTHER	0	0	i	3
A1401_08870	Elongation factor Tu	38.8976	34.94	1	9	9	14	395	43.4171	4.94482	MS-23-007-13	A1401	1	F3-sol	DGUC F3, iodixanol density 1.10g/ml, 0.25 mM sucrose; For in-solution digestion, 100 ¬µL	OTHER	0	0	i	3
A1401_08740	hypothetical protein	38.3345	24.15	1	8	8	11	381	44.1769	9.5249	MS-23-007-13	A1401	1	F3-sol	DGUC F3, iodixanol density 1.10g/ml, 0.25 mM sucrose; For in-solution digestion, 100 ¬µL	SP(Sec/SPI)	0	Y	n7-19c31/32o	3
A1401_06100	Asparagine synthetase [glutamine-hydrolyzing] 1	35.0037	18.18	1	10	10	14	627	72.5094	6.11279	MS-23-007-13	A1401	1	F3-sol	DGUC F3, iodixanol density 1.10g/ml, 0.25 mM sucrose; For in-solution digestion, 100 ¬µL	OTHER	0	0	i	3
A1401_06240	Foldase protein PrsA	33.5453	32.99	1	6	6	19	294	32.4139	9.59814	MS-23-007-13	A1401	1	F3-sol	DGUC F3, iodixanol density 1.10g/ml, 0.25 mM sucrose; For in-solution digestion, 100 ¬µL	LIPO(Sec/SPII)	0	Y	n5-16c21/22o	3
A1401_02650	Cyclopropane-fatty-acyl-phospholipid synthase	33.4086	37.5	1	10	10	13	392	45.4502	5.78271	MS-23-007-13	A1401	1	F3-sol	DGUC F3, iodixanol density 1.10g/ml, 0.25 mM sucrose; For in-solution digestion, 100 ¬µL	OTHER	0	0	i	3
A1401_10730	DNA-directed RNA polymerase subunit beta	30.6672	10.59	1	11	11	12	1199	134.462	5.26221	MS-23-007-13	A1401	1	F3-sol	DGUC F3, iodixanol density 1.10g/ml, 0.25 mM sucrose; For in-solution digestion, 100 ¬µL	OTHER	0	0	i	3
A1401_10690	30S ribosomal protein S7	29.6267	48.72	1	7	7	9	156	17.8113	9.81787	MS-23-007-13	A1401	1	F3-sol	DGUC F3, iodixanol density 1.10g/ml, 0.25 mM sucrose; For in-solution digestion, 100 ¬µL	OTHER	0	0	i	3
A1401_00910	hypothetical protein	29.1578	21.41	1	7	7	14	383	43.3288	10.0522	MS-23-007-13	A1401	1	F3-sol	DGUC F3, iodixanol density 1.10g/ml, 0.25 mM sucrose; For in-solution digestion, 100 ¬µL	SP(Sec/SPI)	0	Y	n6-17c29/30o	3
A1401_14010	hypothetical protein	27.9126	26.71	1	8	8	10	337	38.1447	10.3599	MS-23-007-13	A1401	1	F3-sol	DGUC F3, iodixanol density 1.10g/ml, 0.25 mM sucrose; For in-solution digestion, 100 ¬µL	SP(Sec/SPI)	0	Y	n9-20c25/26o	3
A1401_01930	hypothetical protein	27.2236	22.58	1	3	3	10	155	17.1069	10.1255	MS-23-007-13	A1401	1	F3-sol	DGUC F3, iodixanol density 1.10g/ml, 0.25 mM sucrose; For in-solution digestion, 100 ¬µL	SP(Sec/SPI)	0	Y	n8-20c25/26o	3
A1401_00530	hypothetical protein	24.8475	19.63	1	4	4	6	270	28.9709	9.43701	MS-23-007-13	A1401	1	F3-sol	DGUC F3, iodixanol density 1.10g/ml, 0.25 mM sucrose; For in-solution digestion, 100 ¬µL	SP(Sec/SPI)	8	0	i7-32o38-58i70-92o98-115i144-170o182-199i211-229o241-269i	3
A1401_04500	hypothetical protein	24.6032	17.96	1	4	5	8	401	46.001	9.5835	MS-23-007-13	A1401	1	F3-sol	DGUC F3, iodixanol density 1.10g/ml, 0.25 mM sucrose; For in-solution digestion, 100 ¬µL	SP(Sec/SPI)	0	Y	n10-21c28/29o	3
A1401_05330	hypothetical protein	24.5543	19.01	1	4	4	11	284	30.9339	8.03076	MS-23-007-13	A1401	1	F3-sol	DGUC F3, iodixanol density 1.10g/ml, 0.25 mM sucrose; For in-solution digestion, 100 ¬µL	OTHER	1	0	i119-140o	3
A1401_14180	Membrane-bound lytic murein transglycosylase F	24.4613	14.55	1	4	4	6	481	52.9845	9.75928	MS-23-007-13	A1401	1	F3-sol	DGUC F3, iodixanol density 1.10g/ml, 0.25 mM sucrose; For in-solution digestion, 100 ¬µL	SP(Sec/SPI)	5	Y	n13-25c33/34o287-310i317-338o350-372i409-433o453-475i	3
A1401_04410	Glucose uptake protein GlcU	23.5684	16.26	1	2	2	4	289	30.764	9.45166	MS-23-007-13	A1401	1	F3-sol	DGUC F3, iodixanol density 1.10g/ml, 0.25 mM sucrose; For in-solution digestion, 100 ¬µL	OTHER	8	Y	n4-15c20/21o30-49i58-76o117-137i149-170o176-198i210-229o241-259i268-288o	3
A1401_10540	50S ribosomal protein L5	22.0127	37.78	1	5	5	8	180	20.2467	9.39307	MS-23-007-13	A1401	1	F3-sol	DGUC F3, iodixanol density 1.10g/ml, 0.25 mM sucrose; For in-solution digestion, 100 ¬µL	OTHER	0	0	i	3
A1401_00740	hypothetical protein	21.9446	15.05	1	4	4	7	372	40.9824	9.979	MS-23-007-13	A1401	1	F3-sol	DGUC F3, iodixanol density 1.10g/ml, 0.25 mM sucrose; For in-solution digestion, 100 ¬µL	SP(Sec/SPI)	0	Y	n6-19c31/32o	3
A1401_14190	Glutamine transport ATP-binding protein GlnQ	21.1494	30.61	1	4	4	6	245	26.8862	6.32861	MS-23-007-13	A1401	1	F3-sol	DGUC F3, iodixanol density 1.10g/ml, 0.25 mM sucrose; For in-solution digestion, 100 ¬µL	OTHER	0	0	i	3
A1401_12240	hypothetical protein	20.4214	18.89	1	4	4	7	307	34.2909	9.30518	MS-23-007-13	A1401	1	F3-sol	DGUC F3, iodixanol density 1.10g/ml, 0.25 mM sucrose; For in-solution digestion, 100 ¬µL	OTHER	5	0	o20-40i61-82o88-106i118-142o175-206i	3
A1401_04560	hypothetical protein	19.8772	29.38	1	8	8	8	371	43.2698	9.83252	MS-23-007-13	A1401	1	F3-sol	DGUC F3, iodixanol density 1.10g/ml, 0.25 mM sucrose; For in-solution digestion, 100 ¬µL	SP(Sec/SPI)	0	Y	n7-18c26/27o	3
A1401_14860	hypothetical protein	19.6854	33.9	1	4	4	13	236	26.1968	10.3159	MS-23-007-13	A1401	1	F3-sol	DGUC F3, iodixanol density 1.10g/ml, 0.25 mM sucrose; For in-solution digestion, 100 ¬µL	SP(Sec/SPI)	0	Y	n5-16c24/25o	3
A1401_00380	hypothetical protein	19.5382	17.24	1	2	2	4	261	29.1392	9.89111	MS-23-007-13	A1401	1	F3-sol	DGUC F3, iodixanol density 1.10g/ml, 0.25 mM sucrose; For in-solution digestion, 100 ¬µL	SP(Sec/SPI)	0	Y	n7-18c27/28o	3
A1401_13060	Protein LemA	19.3407	26.11	1	4	4	7	203	22.5076	9.61279	MS-23-007-13	A1401	1	F3-sol	DGUC F3, iodixanol density 1.10g/ml, 0.25 mM sucrose; For in-solution digestion, 100 ¬µL	SP(Sec/SPI)	1	0	i12-31o	3
A1401_04910	ATP synthase subunit alpha	18.8325	14.73	1	6	6	7	509	55.1482	5.10986	MS-23-007-13	A1401	1	F3-sol	DGUC F3, iodixanol density 1.10g/ml, 0.25 mM sucrose; For in-solution digestion, 100 ¬µL	OTHER	0	0	i	3
A1401_13910	Manganese-binding lipoprotein MntA	18.5801	24.92	1	5	5	5	297	33.2141	9.27588	MS-23-007-13	A1401	1	F3-sol	DGUC F3, iodixanol density 1.10g/ml, 0.25 mM sucrose; For in-solution digestion, 100 ¬µL	LIPO(Sec/SPII)	0	Y	n6-21c28/29o	3
A1401_00090	hypothetical protein	18.0956	22.65	1	5	5	5	362	40.66	10.1255	MS-23-007-13	A1401	1	F3-sol	DGUC F3, iodixanol density 1.10g/ml, 0.25 mM sucrose; For in-solution digestion, 100 ¬µL	SP(Sec/SPI)	0	Y	n9-20c28/29o	3
A1401_04310	hypothetical protein	17.6612	12.85	1	6	6	6	529	58.3207	9.83252	MS-23-007-13	A1401	1	F3-sol	DGUC F3, iodixanol density 1.10g/ml, 0.25 mM sucrose; For in-solution digestion, 100 ¬µL	SP(Sec/SPI)	0	Y	n10-21c30/31o	3
A1401_09810	Lipoteichoic acid synthase 1	17.3649	12.97	1	6	6	8	686	78.3477	9.31982	MS-23-007-13	A1401	1	F3-sol	DGUC F3, iodixanol density 1.10g/ml, 0.25 mM sucrose; For in-solution digestion, 100 ¬µL	OTHER	5	0	i12-34o46-69i76-96o131-149i161-179o	3
A1401_10630	50S ribosomal protein L2	16.865	29.03	1	5	5	5	279	30.3183	10.5063	MS-23-007-13	A1401	1	F3-sol	DGUC F3, iodixanol density 1.10g/ml, 0.25 mM sucrose; For in-solution digestion, 100 ¬µL	OTHER	0	0	i	3
A1401_13460	hypothetical protein	16.4611	32.26	1	4	4	4	248	28.0321	9.17334	MS-23-007-13	A1401	1	F3-sol	DGUC F3, iodixanol density 1.10g/ml, 0.25 mM sucrose; For in-solution digestion, 100 ¬µL	SP(Sec/SPI)	0	Y	n4-16c20/21o	3
A1401_04100	Glyceraldehyde-3-phosphate dehydrogenase 1	16.2467	16.91	1	5	5	6	337	36.2953	5.24951	MS-23-007-13	A1401	1	F3-sol	DGUC F3, iodixanol density 1.10g/ml, 0.25 mM sucrose; For in-solution digestion, 100 ¬µL	OTHER	0	0	i	3
A1401_02480	Purine nucleoside transport protein NupG	16.2056	16.63	1	4	4	5	415	44.652	7.10791	MS-23-007-13	A1401	1	F3-sol	DGUC F3, iodixanol density 1.10g/ml, 0.25 mM sucrose; For in-solution digestion, 100 ¬µL	OTHER	10	0	o6-21i33-51o63-82i94-117o166-185i192-212o260-283i295-313o356-380i392-414o	3
A1401_08620	30S ribosomal protein S2	15.6616	28.23	1	6	6	6	248	28.2265	6.18896	MS-23-007-13	A1401	1	F3-sol	DGUC F3, iodixanol density 1.10g/ml, 0.25 mM sucrose; For in-solution digestion, 100 ¬µL	OTHER	0	0	i	3
A1401_10060	Phosphate-binding protein PstS 1	15.3737	25.52	1	5	5	5	290	30.6211	9.53955	MS-23-007-13	A1401	1	F3-sol	DGUC F3, iodixanol density 1.10g/ml, 0.25 mM sucrose; For in-solution digestion, 100 ¬µL	LIPO(Sec/SPII)	0	Y	n7-17c22/23o	3
A1401_01950	hypothetical protein	14.9053	24.44	1	4	4	4	225	25.7676	9.62744	MS-23-007-13	A1401	1	F3-sol	DGUC F3, iodixanol density 1.10g/ml, 0.25 mM sucrose; For in-solution digestion, 100 ¬µL	SP(Sec/SPI)	1	0	i12-29o	3
A1401_10600	30S ribosomal protein S3	14.7035	27.35	1	4	4	5	223	24.8001	9.77393	MS-23-007-13	A1401	1	F3-sol	DGUC F3, iodixanol density 1.10g/ml, 0.25 mM sucrose; For in-solution digestion, 100 ¬µL	OTHER	0	0	i	3
A1401_03650	50S ribosomal protein L10	14.6436	34.52	1	4	4	5	168	18.0335	5.2749	MS-23-007-13	A1401	1	F3-sol	DGUC F3, iodixanol density 1.10g/ml, 0.25 mM sucrose; For in-solution digestion, 100 ¬µL	OTHER	0	0	i	3
A1401_00850	6-phosphogluconate dehydrogenase, decarboxylating	14.1934	15.87	1	6	6	6	479	52.9226	5.08447	MS-23-007-13	A1401	1	F3-sol	DGUC F3, iodixanol density 1.10g/ml, 0.25 mM sucrose; For in-solution digestion, 100 ¬µL	OTHER	0	0	i	3
A1401_10720	DNA-directed RNA polymerase subunit beta'	13.9386	7.3	1	6	6	7	1220	136.016	6.48096	MS-23-007-13	A1401	1	F3-sol	DGUC F3, iodixanol density 1.10g/ml, 0.25 mM sucrose; For in-solution digestion, 100 ¬µL	OTHER	0	0	i	3
A1401_10390	50S ribosomal protein L17	12.8447	38.58	1	4	4	5	127	14.2066	9.979	MS-23-007-13	A1401	1	F3-sol	DGUC F3, iodixanol density 1.10g/ml, 0.25 mM sucrose; For in-solution digestion, 100 ¬µL	OTHER	0	0	i	3
A1401_11320	Aspartate-proton symporter	12.6372	7.51	1	2	2	4	546	60.591	9.53955	MS-23-007-13	A1401	1	F3-sol	DGUC F3, iodixanol density 1.10g/ml, 0.25 mM sucrose; For in-solution digestion, 100 ¬µL	OTHER	14	0	i12-30o42-64i85-113o133-156i168-187o199-224i236-262o282-300i342-362o368-387i408-426o432-448i460-482o488-506i	3
A1401_13280	hypothetical protein	12.4794	18.41	1	4	4	6	239	26.5519	10.2866	MS-23-007-13	A1401	1	F3-sol	DGUC F3, iodixanol density 1.10g/ml, 0.25 mM sucrose; For in-solution digestion, 100 ¬µL	SP(Sec/SPI)	0	Y	n10-21c26/27o	3
A1401_12210	putative inner membrane transporter YicL	12.4591	8.31	1	2	2	3	301	32.759	9.39307	MS-23-007-13	A1401	1	F3-sol	DGUC F3, iodixanol density 1.10g/ml, 0.25 mM sucrose; For in-solution digestion, 100 ¬µL	OTHER	9	Y	n3-13c18/19o34-55i67-88o100-117i124-142o154-172i184-204o210-232i244-264o270-287i	3
A1401_03550	Glutamate--tRNA ligase	12.2697	12.7	1	4	4	5	496	57.3072	5.88428	MS-23-007-13	A1401	1	F3-sol	DGUC F3, iodixanol density 1.10g/ml, 0.25 mM sucrose; For in-solution digestion, 100 ¬µL	OTHER	0	0	i	3
A1401_13210	Dipeptide-binding protein DppE	12.0715	8.7	1	4	4	5	540	59.7405	9.45166	MS-23-007-13	A1401	1	F3-sol	DGUC F3, iodixanol density 1.10g/ml, 0.25 mM sucrose; For in-solution digestion, 100 ¬µL	LIPO(Sec/SPII)	0	Y	n9-16c21/22o	3
A1401_10620	30S ribosomal protein S19	11.7585	43.96	1	3	3	4	91	10.4565	9.77393	MS-23-007-13	A1401	1	F3-sol	DGUC F3, iodixanol density 1.10g/ml, 0.25 mM sucrose; For in-solution digestion, 100 ¬µL	OTHER	0	0	i	3
A1401_06180	Arginine--tRNA ligase	11.6283	12.61	1	6	6	6	563	63.5028	5.47803	MS-23-007-13	A1401	1	F3-sol	DGUC F3, iodixanol density 1.10g/ml, 0.25 mM sucrose; For in-solution digestion, 100 ¬µL	OTHER	0	0	i	3
A1401_07830	hypothetical protein	11.605	17.59	1	4	4	5	307	34.8985	9.77393	MS-23-007-13	A1401	1	F3-sol	DGUC F3, iodixanol density 1.10g/ml, 0.25 mM sucrose; For in-solution digestion, 100 ¬µL	OTHER	1	0	i20-38o	3
A1401_06410	Threonine--tRNA ligase	11.5412	10.51	1	4	4	4	647	73.8871	5.16064	MS-23-007-13	A1401	1	F3-sol	DGUC F3, iodixanol density 1.10g/ml, 0.25 mM sucrose; For in-solution digestion, 100 ¬µL	OTHER	0	0	i	3
A1401_13790	hypothetical protein	11.3905	17.89	1	2	2	5	123	14.5055	10.0962	MS-23-007-13	A1401	1	F3-sol	DGUC F3, iodixanol density 1.10g/ml, 0.25 mM sucrose; For in-solution digestion, 100 ¬µL	SP(Sec/SPI)	1	0	i7-28o	3
A1401_11210	Dipeptide-binding protein DppE	10.9541	13.49	1	6	6	6	541	59.3682	9.40771	MS-23-007-13	A1401	1	F3-sol	DGUC F3, iodixanol density 1.10g/ml, 0.25 mM sucrose; For in-solution digestion, 100 ¬µL	LIPO(Sec/SPII)	0	Y	n9-20c24/25o	3
A1401_12220	putative inner membrane transporter YicL	10.9016	6.41	1	2	2	4	312	34.0416	8.96826	MS-23-007-13	A1401	1	F3-sol	DGUC F3, iodixanol density 1.10g/ml, 0.25 mM sucrose; For in-solution digestion, 100 ¬µL	OTHER	10	0	i15-35o47-71i83-102o108-127i139-157o163-182i194-212o224-246i258-275o281-297i	3
A1401_02150	hypothetical protein	10.8774	22.56	1	2	2	3	133	15.2757	8.23584	MS-23-007-13	A1401	1	F3-sol	DGUC F3, iodixanol density 1.10g/ml, 0.25 mM sucrose; For in-solution digestion, 100 ¬µL	OTHER	0	0	i	3
A1401_06720	hypothetical protein	10.813	22.1	1	2	2	2	181	20.0901	10.4917	MS-23-007-13	A1401	1	F3-sol	DGUC F3, iodixanol density 1.10g/ml, 0.25 mM sucrose; For in-solution digestion, 100 ¬µL	OTHER	5	0	o12-31i38-59o79-100i112-132o152-172i	2
A1401_05240	Cell shape-determining protein MreC	10.6557	21.91	1	4	4	4	283	30.7953	9.65674	MS-23-007-13	A1401	1	F3-sol	DGUC F3, iodixanol density 1.10g/ml, 0.25 mM sucrose; For in-solution digestion, 100 ¬µL	SP(Sec/SPI)	0	Y	n10-21c29/30o	3
A1401_01740	Xylulose-5-phosphate phosphoketolase	10.1975	9.42	1	5	5	8	796	90.0836	5.13525	MS-23-007-13	A1401	1	F3-sol	DGUC F3, iodixanol density 1.10g/ml, 0.25 mM sucrose; For in-solution digestion, 100 ¬µL	OTHER	0	0	i	3
A1401_03210	ATP-dependent zinc metalloprotease FtsH	10.0883	10.73	1	5	5	6	662	72.6834	6.354	MS-23-007-13	A1401	1	F3-sol	DGUC F3, iodixanol density 1.10g/ml, 0.25 mM sucrose; For in-solution digestion, 100 ¬µL	SP(Sec/SPI)	2	0	i12-30o138-160i	3
A1401_12570	hypothetical protein	9.99113	10.91	1	3	3	3	220	25.0677	10.7114	MS-23-007-13	A1401	1	F3-sol	DGUC F3, iodixanol density 1.10g/ml, 0.25 mM sucrose; For in-solution digestion, 100 ¬µL	SP(Sec/SPI)	0	Y	n15-25c33/34o	3
A1401_10460	Protein translocase subunit SecY	9.98952	11.87	1	3	3	3	438	47.7147	9.74463	MS-23-007-13	A1401	1	F3-sol	DGUC F3, iodixanol density 1.10g/ml, 0.25 mM sucrose; For in-solution digestion, 100 ¬µL	OTHER	10	0	i20-39o67-87i115-135o147-167i179-199o211-235i265-289o309-330i368-390o396-414i	3
A1401_13290	hypothetical protein	9.98568	16.36	1	4	4	4	385	42.5479	10.1841	MS-23-007-13	A1401	1	F3-sol	DGUC F3, iodixanol density 1.10g/ml, 0.25 mM sucrose; For in-solution digestion, 100 ¬µL	SP(Sec/SPI)	0	Y	n7-18c23/24o	3
A1401_03640	50S ribosomal protein L1	9.70963	18.7	1	3	3	3	230	24.889	8.88037	MS-23-007-13	A1401	1	F3-sol	DGUC F3, iodixanol density 1.10g/ml, 0.25 mM sucrose; For in-solution digestion, 100 ¬µL	OTHER	0	0	i	3
A1401_04920	ATP synthase gamma chain	9.60873	16	1	3	3	3	300	33.5115	5.65576	MS-23-007-13	A1401	1	F3-sol	DGUC F3, iodixanol density 1.10g/ml, 0.25 mM sucrose; For in-solution digestion, 100 ¬µL	OTHER	0	0	i	3
A1401_10590	50S ribosomal protein L16	8.9577	23.61	1	2	2	2	144	15.9486	10.6968	MS-23-007-13	A1401	1	F3-sol	DGUC F3, iodixanol density 1.10g/ml, 0.25 mM sucrose; For in-solution digestion, 100 ¬µL	OTHER	0	0	i	3
A1401_06930	Penicillin-binding protein 1A	8.86726	6.35	1	3	3	3	772	85.0449	9.15869	MS-23-007-13	A1401	1	F3-sol	DGUC F3, iodixanol density 1.10g/ml, 0.25 mM sucrose; For in-solution digestion, 100 ¬µL	OTHER	1	0	i31-54o	3
A1401_02700	Poly-beta-1,6-N-acetyl-D-glucosamine synthase	8.80739	10.12	1	3	3	3	405	45.6311	6.12549	MS-23-007-13	A1401	1	F3-sol	DGUC F3, iodixanol density 1.10g/ml, 0.25 mM sucrose; For in-solution digestion, 100 ¬µL	OTHER	4	0	o12-31i295-318o330-350i362-389o	3
A1401_05020	Methionine-binding lipoprotein MetQ	8.48999	26.28	1	5	5	6	274	30.6916	9.71533	MS-23-007-13	A1401	1	F3-sol	DGUC F3, iodixanol density 1.10g/ml, 0.25 mM sucrose; For in-solution digestion, 100 ¬µL	SP(Sec/SPI)	0	Y	n4-19c23/24o	3
A1401_10650	50S ribosomal protein L4	8.46382	19.81	1	3	3	3	207	22.541	9.92041	MS-23-007-13	A1401	1	F3-sol	DGUC F3, iodixanol density 1.10g/ml, 0.25 mM sucrose; For in-solution digestion, 100 ¬µL	OTHER	0	0	i	2
A1401_00100	30S ribosomal protein S6	8.46216	31.25	1	2	2	2	96	11.2867	5.56689	MS-23-007-13	A1401	1	F3-sol	DGUC F3, iodixanol density 1.10g/ml, 0.25 mM sucrose; For in-solution digestion, 100 ¬µL	OTHER	0	0	i	2
A1401_01140	hypothetical protein	8.3039	28.07	1	2	2	2	114	12.6817	9.70068	MS-23-007-13	A1401	1	F3-sol	DGUC F3, iodixanol density 1.10g/ml, 0.25 mM sucrose; For in-solution digestion, 100 ¬µL	SP(Sec/SPI)	0	Y	n7-18c22/23o	3
A1401_12720	hypothetical protein	8.06662	10.12	1	4	4	4	504	60.0747	9.45166	MS-23-007-13	A1401	1	F3-sol	DGUC F3, iodixanol density 1.10g/ml, 0.25 mM sucrose; For in-solution digestion, 100 ¬µL	SP(Sec/SPI)	11	0	i12-35o78-102i114-135o141-159i171-195o207-231i243-262o274-296i308-325o331-351i360-380o	3
A1401_07670	Phenylalanine--tRNA ligase beta subunit	7.95084	9.34	1	6	6	6	803	89.5141	4.95752	MS-23-007-13	A1401	1	F3-sol	DGUC F3, iodixanol density 1.10g/ml, 0.25 mM sucrose; For in-solution digestion, 100 ¬µL	OTHER	0	0	i	3
A1401_06060	Large-conductance mechanosensitive channel	7.69691	24.39	1	2	2	2	123	13.6095	9.75928	MS-23-007-13	A1401	1	F3-sol	DGUC F3, iodixanol density 1.10g/ml, 0.25 mM sucrose; For in-solution digestion, 100 ¬µL	OTHER	3	0	o12-31i38-60o66-87i	3
A1401_01870	hypothetical protein	7.60477	12.74	1	2	2	2	259	29.4356	9.77393	MS-23-007-13	A1401	1	F3-sol	DGUC F3, iodixanol density 1.10g/ml, 0.25 mM sucrose; For in-solution digestion, 100 ¬µL	OTHER	1	0	i7-29o	3
A1401_10400	DNA-directed RNA polymerase subunit alpha	7.42527	6.96	1	3	3	3	316	34.9328	4.83057	MS-23-007-13	A1401	1	F3-sol	DGUC F3, iodixanol density 1.10g/ml, 0.25 mM sucrose; For in-solution digestion, 100 ¬µL	OTHER	0	0	i	3
A1401_10860	Lysine-specific permease	7.3758	5.36	1	2	2	3	485	52.4477	9.05615	MS-23-007-13	A1401	1	F3-sol	DGUC F3, iodixanol density 1.10g/ml, 0.25 mM sucrose; For in-solution digestion, 100 ¬µL	OTHER	12	0	i20-39o45-62i99-121o127-145i157-183o195-219i240-262o282-307i339-359o365-388i409-431o443-459i	3
A1401_04870	ATP synthase subunit a	7.10554	18.07	1	2	2	2	238	26.149	8.07471	MS-23-007-13	A1401	1	F3-sol	DGUC F3, iodixanol density 1.10g/ml, 0.25 mM sucrose; For in-solution digestion, 100 ¬µL	OTHER	5	0	o20-38i75-94o114-137i180-203o209-230i	3
A1401_13500	hypothetical protein	7.03399	22.07	1	2	2	2	145	16.2389	9.83252	MS-23-007-13	A1401	1	F3-sol	DGUC F3, iodixanol density 1.10g/ml, 0.25 mM sucrose; For in-solution digestion, 100 ¬µL	OTHER	4	0	i24-48o60-83i95-113o119-139i	3
A1401_14530	hypothetical protein	6.93788	7.88	1	3	3	4	444	51.6224	10.1841	MS-23-007-13	A1401	1	F3-sol	DGUC F3, iodixanol density 1.10g/ml, 0.25 mM sucrose; For in-solution digestion, 100 ¬µL	SP(Sec/SPI)	0	Y	n10-18c23/24o	3
A1401_04760	putative ABC transporter ATP-binding protein	6.91389	6.41	1	3	3	3	577	63.6512	7.12256	MS-23-007-13	A1401	1	F3-sol	DGUC F3, iodixanol density 1.10g/ml, 0.25 mM sucrose; For in-solution digestion, 100 ¬µL	LIPO(Sec/SPII)	5	Y	n9-20c27/28o58-78i129-149o155-180i231-257o277-295i	3
A1401_03240	Lysine--tRNA ligase	6.80709	6.77	1	3	3	3	502	58.0771	5.17334	MS-23-007-13	A1401	1	F3-sol	DGUC F3, iodixanol density 1.10g/ml, 0.25 mM sucrose; For in-solution digestion, 100 ¬µL	OTHER	0	0	i	3
A1401_00750	Putative L,D-transpeptidase YciB	6.70527	16.84	1	3	3	3	196	21.5961	10.0229	MS-23-007-13	A1401	1	F3-sol	DGUC F3, iodixanol density 1.10g/ml, 0.25 mM sucrose; For in-solution digestion, 100 ¬µL	LIPO(Sec/SPII)	0	Y	n11-21c25/26o	3
A1401_12910	putative capsular polysaccharide biosynthesis protein YwqC	6.51376	13.56	1	3	3	3	236	26.0563	9.59814	MS-23-007-13	A1401	1	F3-sol	DGUC F3, iodixanol density 1.10g/ml, 0.25 mM sucrose; For in-solution digestion, 100 ¬µL	OTHER	2	0	o25-45i177-196o	3
A1401_03890	60 kDa chaperonin	6.25458	11.73	1	4	4	4	537	57.3217	5.05908	MS-23-007-13	A1401	1	F3-sol	DGUC F3, iodixanol density 1.10g/ml, 0.25 mM sucrose; For in-solution digestion, 100 ¬µL	OTHER	0	0	i	2
A1401_13680	hypothetical protein	6.19374	7.07	1	2	2	2	311	34.7841	10.0522	MS-23-007-13	A1401	1	F3-sol	DGUC F3, iodixanol density 1.10g/ml, 0.25 mM sucrose; For in-solution digestion, 100 ¬µL	SP(Sec/SPI)	0	Y	n11-22c30/31o	3
A1401_08250	Teichoic acid translocation permease protein TagG	6.09833	8.18	1	2	2	3	269	31.7827	9.40771	MS-23-007-13	A1401	1	F3-sol	DGUC F3, iodixanol density 1.10g/ml, 0.25 mM sucrose; For in-solution digestion, 100 ¬µL	OTHER	6	0	i34-57o69-95i116-137o149-175i187-212o232-254i	3
A1401_07620	Penicillin-binding protein 2B	6.08585	5.09	1	2	2	2	687	74.1789	8.89502	MS-23-007-13	A1401	1	F3-sol	DGUC F3, iodixanol density 1.10g/ml, 0.25 mM sucrose; For in-solution digestion, 100 ¬µL	OTHER	1	0	i20-44o	3
A1401_05580	hypothetical protein	5.9244	21.43	1	2	2	2	140	15.6599	5.70654	MS-23-007-13	A1401	1	F3-sol	DGUC F3, iodixanol density 1.10g/ml, 0.25 mM sucrose; For in-solution digestion, 100 ¬µL	SP(Sec/SPI)	0	Y	n4-12c17/18o	3
A1401_08550	Regulator of sigma-W protease RasP	5.88269	6.38	1	2	2	2	423	46.8911	8.83643	MS-23-007-13	A1401	1	F3-sol	DGUC F3, iodixanol density 1.10g/ml, 0.25 mM sucrose; For in-solution digestion, 100 ¬µL	OTHER	4	0	o6-26i172-196o349-372i393-414o	3
A1401_10330	30S ribosomal protein S9	5.73953	17.69	1	2	2	2	130	14.1737	10.6821	MS-23-007-13	A1401	1	F3-sol	DGUC F3, iodixanol density 1.10g/ml, 0.25 mM sucrose; For in-solution digestion, 100 ¬µL	OTHER	0	0	i	2
A1401_10260	hypothetical protein	5.70987	15.85	1	4	4	5	366	40.6524	7.97217	MS-23-007-13	A1401	1	F3-sol	DGUC F3, iodixanol density 1.10g/ml, 0.25 mM sucrose; For in-solution digestion, 100 ¬µL	LIPO(Sec/SPII)	0	Y	n6-17c22/23o	3
A1401_07900	DNA-binding protein HU	5.53587	28.57	1	2	2	2	91	9.51919	9.99365	MS-23-007-13	A1401	1	F3-sol	DGUC F3, iodixanol density 1.10g/ml, 0.25 mM sucrose; For in-solution digestion, 100 ¬µL	OTHER	0	0	i	2
A1401_06070	Pseudomonalisin	5.37875	4.55	1	2	2	2	594	65.2502	9.89111	MS-23-007-13	A1401	1	F3-sol	DGUC F3, iodixanol density 1.10g/ml, 0.25 mM sucrose; For in-solution digestion, 100 ¬µL	SP(Sec/SPI)	0	Y	n6-17c22/23o	3
A1401_03120	L-lactate dehydrogenase	5.29338	9.81	1	2	2	2	316	33.5235	4.99561	MS-23-007-13	A1401	1	F3-sol	DGUC F3, iodixanol density 1.10g/ml, 0.25 mM sucrose; For in-solution digestion, 100 ¬µL	OTHER	0	0	i	2
A1401_05000	Methionine import ATP-binding protein MetN 2	5.26096	3.49	1	2	2	2	344	38.2202	5.64307	MS-23-007-13	A1401	1	F3-sol	DGUC F3, iodixanol density 1.10g/ml, 0.25 mM sucrose; For in-solution digestion, 100 ¬µL	OTHER	0	0	i	3
A1401_01900	Lipoteichoic acid synthase 1	5.21906	6.08	1	3	3	3	707	80.6651	9.15869	MS-23-007-13	A1401	1	F3-sol	DGUC F3, iodixanol density 1.10g/ml, 0.25 mM sucrose; For in-solution digestion, 100 ¬µL	OTHER	4	Y	n15-26c32/33o48-68i73-96o131-149i161-179o	3
A1401_09970	High-affinity gluconate transporter	5.19597	4.66	1	2	2	3	451	47.3311	9.27588	MS-23-007-13	A1401	1	F3-sol	DGUC F3, iodixanol density 1.10g/ml, 0.25 mM sucrose; For in-solution digestion, 100 ¬µL	OTHER	11	Y	n4-16c20/21o30-50i57-76o96-129i136-154o174-193i227-248o268-290i311-329o349-377i389-413o425-450i	3
A1401_13250	2-methoxy-6-polyprenyl-1,4-benzoquinolmethylase, mitochondrial	5.17062	11.11	1	2	2	2	234	27.3616	9.5835	MS-23-007-13	A1401	1	F3-sol	DGUC F3, iodixanol density 1.10g/ml, 0.25 mM sucrose; For in-solution digestion, 100 ¬µL	OTHER	2	0	i20-38o44-63i	3
A1401_04890	ATP synthase subunit b	4.79216	22.47	1	3	3	4	178	19.6782	5.75732	MS-23-007-13	A1401	1	F3-sol	DGUC F3, iodixanol density 1.10g/ml, 0.25 mM sucrose; For in-solution digestion, 100 ¬µL	OTHER	1	0	o20-42i	3
A1401_00890	hypothetical protein	4.72363	7.34	1	2	2	2	463	52.4175	4.77979	MS-23-007-13	A1401	1	F3-sol	DGUC F3, iodixanol density 1.10g/ml, 0.25 mM sucrose; For in-solution digestion, 100 ¬µL	LIPO(Sec/SPII)	4	0	o6-30i61-81o101-122i142-164o	2
A1401_13030	hypothetical protein	4.5814	9.81	1	2	2	2	214	23.9676	9.74463	MS-23-007-13	A1401	1	F3-sol	DGUC F3, iodixanol density 1.10g/ml, 0.25 mM sucrose; For in-solution digestion, 100 ¬µL	LIPO(Sec/SPII)	0	Y	n4-15c20/21o	3
A1401_04510	hypothetical protein	4.57578	9.03	1	3	3	3	288	32.5199	9.86182	MS-23-007-13	A1401	1	F3-sol	DGUC F3, iodixanol density 1.10g/ml, 0.25 mM sucrose; For in-solution digestion, 100 ¬µL	SP(Sec/SPI)	0	Y	n4-14c22/23o	3
A1401_09950	Putative glycosyltransferase CsbB	4.57475	15.11	1	4	4	4	311	35.7842	5.71924	MS-23-007-13	A1401	1	F3-sol	DGUC F3, iodixanol density 1.10g/ml, 0.25 mM sucrose; For in-solution digestion, 100 ¬µL	OTHER	2	0	i234-258o270-292i	3
A1401_04000	Phosphatidylglycerol--prolipoproteindiacylglyceryl transferase	4.50851	6.59	1	2	2	2	273	31.2636	9.31982	MS-23-007-13	A1401	1	F3-sol	DGUC F3, iodixanol density 1.10g/ml, 0.25 mM sucrose; For in-solution digestion, 100 ¬µL	OTHER	7	0	o15-36i48-71o91-108i115-133o176-194i206-221o233-255i	3
A1401_05230	Cell shape-determining protein MreB	4.50428	8.98	1	2	2	2	334	35.0997	5.64307	MS-23-007-13	A1401	1	F3-sol	DGUC F3, iodixanol density 1.10g/ml, 0.25 mM sucrose; For in-solution digestion, 100 ¬µL	OTHER	0	0	i	3
A1401_00670	hypothetical protein	4.47388	5.19	1	2	2	2	443	48.6446	9.26123	MS-23-007-13	A1401	1	F3-sol	DGUC F3, iodixanol density 1.10g/ml, 0.25 mM sucrose; For in-solution digestion, 100 ¬µL	OTHER	12	0	i12-30o50-68i83-101o107-128i159-183o195-213i251-270o298-317i329-348o354-379i391-413o419-438i	3
A1401_05010	Methionine import system permease protein MetP	4.45805	9.57	1	2	2	2	230	24.9086	8.92432	MS-23-007-13	A1401	1	F3-sol	DGUC F3, iodixanol density 1.10g/ml, 0.25 mM sucrose; For in-solution digestion, 100 ¬µL	OTHER	5	0	o28-50i62-87o93-116i156-179o199-222i	3
A1401_05990	lipid II flippase MurJ	4.25429	4.55	1	2	2	2	550	60.4635	9.77393	MS-23-007-13	A1401	1	F3-sol	DGUC F3, iodixanol density 1.10g/ml, 0.25 mM sucrose; For in-solution digestion, 100 ¬µL	OTHER	14	0	i21-41o61-80i101-121o137-155i176-197o203-221i253-269o303-322i342-363o375-400i412-431o437-455i475-499o505-527i	3
A1401_03660	50S ribosomal protein L7/L12	4.16499	15.83	1	2	2	2	120	12.5225	4.53857	MS-23-007-13	A1401	1	F3-sol	DGUC F3, iodixanol density 1.10g/ml, 0.25 mM sucrose; For in-solution digestion, 100 ¬µL	OTHER	0	0	i	3
A1401_10510	50S ribosomal protein L6	4.15592	18.99	1	2	2	3	179	19.7033	9.59814	MS-23-007-13	A1401	1	F3-sol	DGUC F3, iodixanol density 1.10g/ml, 0.25 mM sucrose; For in-solution digestion, 100 ¬µL	OTHER	0	0	i	3
A1401_05150	30S ribosomal protein S4	4.04222	10.4	1	2	2	3	202	23.1063	10.0962	MS-23-007-13	A1401	1	F3-sol	DGUC F3, iodixanol density 1.10g/ml, 0.25 mM sucrose; For in-solution digestion, 100 ¬µL	OTHER	0	0	i	3
A1401_10610	50S ribosomal protein L22	4.01876	24.35	1	3	3	3	115	12.4218	10.6968	MS-23-007-13	A1401	1	F3-sol	DGUC F3, iodixanol density 1.10g/ml, 0.25 mM sucrose; For in-solution digestion, 100 ¬µL	OTHER	0	0	i	3
A1401_01360	hypothetical protein	3.93506	3.95	1	3	3	3	1824	196.939	5.90967	MS-23-007-13	A1401	1	F3-sol	DGUC F3, iodixanol density 1.10g/ml, 0.25 mM sucrose; For in-solution digestion, 100 ¬µL	SP(Sec/SPI)	1	Y	n18-29c34/35o1801-1819i	3
A1401_07660	Endolytic murein transglycosylase	3.81574	9.09	1	2	2	2	374	42.4031	9.17334	MS-23-007-13	A1401	1	F3-sol	DGUC F3, iodixanol density 1.10g/ml, 0.25 mM sucrose; For in-solution digestion, 100 ¬µL	OTHER	1	0	i21-44o	3
A1401_02600	Inner membrane protein YgaZ	3.62006	10.15	1	2	2	2	266	29.7451	8.82178	MS-23-007-13	A1401	1	F3-sol	DGUC F3, iodixanol density 1.10g/ml, 0.25 mM sucrose; For in-solution digestion, 100 ¬µL	OTHER	7	0	o27-55i62-84o104-121i142-158o164-182i189-208o214-232i	1
A1401_04130	Enolase 2	3.59434	7.52	1	2	2	2	439	47.683	4.84326	MS-23-007-13	A1401	1	F3-sol	DGUC F3, iodixanol density 1.10g/ml, 0.25 mM sucrose; For in-solution digestion, 100 ¬µL	OTHER	0	0	i	3
A1401_08480	Translation initiation factor IF-2	3.5915	4.03	1	3	3	3	745	81.7843	6.82959	MS-23-007-13	A1401	1	F3-sol	DGUC F3, iodixanol density 1.10g/ml, 0.25 mM sucrose; For in-solution digestion, 100 ¬µL	OTHER	0	0	i	3
A1401_10050	Phosphate-binding protein PstS 1	3.47242	10.42	1	2	2	2	288	31.0623	9.5542	MS-23-007-13	A1401	1	F3-sol	DGUC F3, iodixanol density 1.10g/ml, 0.25 mM sucrose; For in-solution digestion, 100 ¬µL	LIPO(Sec/SPII)	0	Y	n13-24c29/30o	3
A1401_05510	hypothetical protein	3.18534	15.53	1	2	2	4	161	18.2451	8.20654	MS-23-007-13	A1401	1	F3-sol	DGUC F3, iodixanol density 1.10g/ml, 0.25 mM sucrose; For in-solution digestion, 100 ¬µL	OTHER	3	Y	n2-12c17/18o27-44i65-86o106-126i	3
A1401_05340	CDP-diacylglycerol--glycerol-3-phosphate3-phosphatidyltransferase	2.98544	13.33	1	2	2	2	195	21.7378	8.48486	MS-23-007-13	A1401	1	F3-sol	DGUC F3, iodixanol density 1.10g/ml, 0.25 mM sucrose; For in-solution digestion, 100 ¬µL	LIPO(Sec/SPII)	5	0	o12-36i43-63o83-108i142-160o166-184i	3
A1401_02190	hypothetical protein	2.73206	1.66	1	4	4	4	4578	474.831	5.5542	MS-23-007-13	A1401	1	F3-sol	DGUC F3, iodixanol density 1.10g/ml, 0.25 mM sucrose; For in-solution digestion, 100 ¬µL	SP(Sec/SPI)	1	0	i24-42o	3
A1401_03630	50S ribosomal protein L11	2.59842	14.89	1	2	2	2	141	14.8038	8.90967	MS-23-007-13	A1401	1	F3-sol	DGUC F3, iodixanol density 1.10g/ml, 0.25 mM sucrose; For in-solution digestion, 100 ¬µL	OTHER	0	0	i	3
A1401_06670	hypothetical protein	2.52735	11.42	1	3	3	3	324	37.1197	9.61279	MS-23-007-13	A1401	1	F3-sol	DGUC F3, iodixanol density 1.10g/ml, 0.25 mM sucrose; For in-solution digestion, 100 ¬µL	LIPO(Sec/SPII)	0	Y	n8-18c22/23o	3
A1401_02670	2,3-bisphosphoglycerate-dependentphosphoglycerate mutase	2.42992	9.57	1	2	2	2	230	26.3865	5.43994	MS-23-007-13	A1401	1	F3-sol	DGUC F3, iodixanol density 1.10g/ml, 0.25 mM sucrose; For in-solution digestion, 100 ¬µL	OTHER	0	0	i	2
A1401_10560	50S ribosomal protein L14	2.33734	18.03	1	2	2	2	122	13.1872	9.979	MS-23-007-13	A1401	1	F3-sol	DGUC F3, iodixanol density 1.10g/ml, 0.25 mM sucrose; For in-solution digestion, 100 ¬µL	OTHER	0	0	i	2
A1401_12750	hypothetical protein	355.909	38.86	1	37	37	112	1441	158.215	9.64209	MS-23-007-14	A1401	2	F3-sol	DGUC F3, iodixanol density 1.10g/ml, 0.25 mM sucrose; For in-solution digestion, 100 ¬µL	SP(Sec/SPI)	1	0	i21-38o	3
A1401_04720	Glucosyltransferase-SI	329.352	58.75	1	38	38	100	1023	113.793	9.43701	MS-23-007-14	A1401	2	F3-sol	DGUC F3, iodixanol density 1.10g/ml, 0.25 mM sucrose; For in-solution digestion, 100 ¬µL	SP(Sec/SPI)	1	0	i20-37o	3
A1401_02300	hypothetical protein	216.312	51.42	1	16	16	65	599	67.5898	9.65674	MS-23-007-14	A1401	2	F3-sol	DGUC F3, iodixanol density 1.10g/ml, 0.25 mM sucrose; For in-solution digestion, 100 ¬µL	SP(Sec/SPI)	0	Y	n7-18c26/27o	3
A1401_12500	hypothetical protein	205.952	62.8	1	17	17	87	293	33.0571	10.0522	MS-23-007-14	A1401	2	F3-sol	DGUC F3, iodixanol density 1.10g/ml, 0.25 mM sucrose; For in-solution digestion, 100 ¬µL	SP(Sec/SPI)	0	Y	n4-22c26/27o	3
A1401_01600	hypothetical protein	196.491	30.17	1	30	30	72	1253	141.283	9.5249	MS-23-007-14	A1401	2	F3-sol	DGUC F3, iodixanol density 1.10g/ml, 0.25 mM sucrose; For in-solution digestion, 100 ¬µL	SP(Sec/SPI)	0	Y	n9-20c28/29o	3
A1401_02410	hypothetical protein	189.782	60.04	1	17	17	59	453	49.3861	10.0083	MS-23-007-14	A1401	2	F3-sol	DGUC F3, iodixanol density 1.10g/ml, 0.25 mM sucrose; For in-solution digestion, 100 ¬µL	SP(Sec/SPI)	0	Y	n8-18c22/23o	3
A1401_14540	hypothetical protein	183.68	56.22	1	6	6	52	233	24.5051	9.1001	MS-23-007-14	A1401	2	F3-sol	DGUC F3, iodixanol density 1.10g/ml, 0.25 mM sucrose; For in-solution digestion, 100 ¬µL	LIPO(Sec/SPII)	0	Y	n7-18c22/23o	3
A1401_04930	ATP synthase subunit beta	178.172	86.54	1	25	25	49	468	50.8618	4.75439	MS-23-007-14	A1401	2	F3-sol	DGUC F3, iodixanol density 1.10g/ml, 0.25 mM sucrose; For in-solution digestion, 100 ¬µL	OTHER	0	0	i	3
A1401_13200	Dipeptide-binding protein DppE	147.422	60.97	1	23	23	44	538	59.9802	9.59814	MS-23-007-14	A1401	2	F3-sol	DGUC F3, iodixanol density 1.10g/ml, 0.25 mM sucrose; For in-solution digestion, 100 ¬µL	LIPO(Sec/SPII)	0	Y	n6-16c21/22o	3
A1401_10730	DNA-directed RNA polymerase subunit beta	126.657	36.45	1	34	34	42	1199	134.462	5.26221	MS-23-007-14	A1401	2	F3-sol	DGUC F3, iodixanol density 1.10g/ml, 0.25 mM sucrose; For in-solution digestion, 100 ¬µL	OTHER	0	0	i	3
A1401_14080	putative amino-acid ABC transporter-binding protein	114.668	52.22	1	10	10	49	270	29.4831	9.62744	MS-23-007-14	A1401	2	F3-sol	DGUC F3, iodixanol density 1.10g/ml, 0.25 mM sucrose; For in-solution digestion, 100 ¬µL	LIPO(Sec/SPII)	0	Y	n9-19c24/25o	3
A1401_03470	Polyisoprenyl-teichoic acid--peptidoglycan teichoic acid transferase TagU	106.86	54.95	1	11	11	37	364	39.6476	9.64209	MS-23-007-14	A1401	2	F3-sol	DGUC F3, iodixanol density 1.10g/ml, 0.25 mM sucrose; For in-solution digestion, 100 ¬µL	OTHER	1	0	i30-52o	3
A1401_02190	hypothetical protein	105.337	16.58	1	37	37	41	4578	474.831	5.5542	MS-23-007-14	A1401	2	F3-sol	DGUC F3, iodixanol density 1.10g/ml, 0.25 mM sucrose; For in-solution digestion, 100 ¬µL	SP(Sec/SPI)	1	0	i24-42o	3
A1401_10720	DNA-directed RNA polymerase subunit beta'	105.214	29.34	1	28	28	38	1220	136.016	6.48096	MS-23-007-14	A1401	2	F3-sol	DGUC F3, iodixanol density 1.10g/ml, 0.25 mM sucrose; For in-solution digestion, 100 ¬µL	OTHER	0	0	i	3
A1401_04910	ATP synthase subunit alpha	104.349	44.79	1	18	18	32	509	55.1482	5.10986	MS-23-007-14	A1401	2	F3-sol	DGUC F3, iodixanol density 1.10g/ml, 0.25 mM sucrose; For in-solution digestion, 100 ¬µL	OTHER	0	0	i	3
A1401_00970	hypothetical protein	102.182	34.26	1	8	9	31	470	52.3472	9.71533	MS-23-007-14	A1401	2	F3-sol	DGUC F3, iodixanol density 1.10g/ml, 0.25 mM sucrose; For in-solution digestion, 100 ¬µL	SP(Sec/SPI)	0	Y	n6-19c27/28o	3
A1401_12920	Polyisoprenyl-teichoic acid--peptidoglycan teichoic acid transferase TagU	99.519	59.63	1	13	13	35	322	36.0103	9.27588	MS-23-007-14	A1401	2	F3-sol	DGUC F3, iodixanol density 1.10g/ml, 0.25 mM sucrose; For in-solution digestion, 100 ¬µL	SP(Sec/SPI)	1	0	i26-46o	3
A1401_08740	hypothetical protein	96.7964	51.44	1	14	14	44	381	44.1769	9.5249	MS-23-007-14	A1401	2	F3-sol	DGUC F3, iodixanol density 1.10g/ml, 0.25 mM sucrose; For in-solution digestion, 100 ¬µL	SP(Sec/SPI)	0	Y	n7-19c31/32o	3
A1401_13290	hypothetical protein	93.1306	36.36	1	11	11	36	385	42.5479	10.1841	MS-23-007-14	A1401	2	F3-sol	DGUC F3, iodixanol density 1.10g/ml, 0.25 mM sucrose; For in-solution digestion, 100 ¬µL	SP(Sec/SPI)	0	Y	n7-18c23/24o	3
A1401_00090	hypothetical protein	83.2968	50.83	1	12	12	26	362	40.66	10.1255	MS-23-007-14	A1401	2	F3-sol	DGUC F3, iodixanol density 1.10g/ml, 0.25 mM sucrose; For in-solution digestion, 100 ¬µL	SP(Sec/SPI)	0	Y	n9-20c28/29o	3
A1401_14180	Membrane-bound lytic murein transglycosylase F	79.7241	40.33	1	12	12	20	481	52.9845	9.75928	MS-23-007-14	A1401	2	F3-sol	DGUC F3, iodixanol density 1.10g/ml, 0.25 mM sucrose; For in-solution digestion, 100 ¬µL	SP(Sec/SPI)	5	Y	n13-25c33/34o287-310i317-338o350-372i409-433o453-475i	3
A1401_04130	Enolase 2	78.4049	47.84	1	13	13	23	439	47.683	4.84326	MS-23-007-14	A1401	2	F3-sol	DGUC F3, iodixanol density 1.10g/ml, 0.25 mM sucrose; For in-solution digestion, 100 ¬µL	OTHER	0	0	i	3
A1401_06100	Asparagine synthetase [glutamine-hydrolyzing] 1	76.3706	28.39	1	14	14	26	627	72.5094	6.11279	MS-23-007-14	A1401	2	F3-sol	DGUC F3, iodixanol density 1.10g/ml, 0.25 mM sucrose; For in-solution digestion, 100 ¬µL	OTHER	0	0	i	3
A1401_06240	Foldase protein PrsA	75.9113	40.82	1	11	11	24	294	32.4139	9.59814	MS-23-007-14	A1401	2	F3-sol	DGUC F3, iodixanol density 1.10g/ml, 0.25 mM sucrose; For in-solution digestion, 100 ¬µL	LIPO(Sec/SPII)	0	Y	n5-16c21/22o	3
A1401_14190	Glutamine transport ATP-binding protein GlnQ	74.1287	65.71	1	12	12	24	245	26.8862	6.32861	MS-23-007-14	A1401	2	F3-sol	DGUC F3, iodixanol density 1.10g/ml, 0.25 mM sucrose; For in-solution digestion, 100 ¬µL	OTHER	0	0	i	3
A1401_13440	hypothetical protein	73.0533	34.41	1	8	8	22	340	37.1189	10.0669	MS-23-007-14	A1401	2	F3-sol	DGUC F3, iodixanol density 1.10g/ml, 0.25 mM sucrose; For in-solution digestion, 100 ¬µL	SP(Sec/SPI)	0	Y	n8-19c24/25o	3
A1401_09810	Lipoteichoic acid synthase 1	71.6328	37.03	1	17	17	34	686	78.3477	9.31982	MS-23-007-14	A1401	2	F3-sol	DGUC F3, iodixanol density 1.10g/ml, 0.25 mM sucrose; For in-solution digestion, 100 ¬µL	OTHER	5	0	i12-34o46-69i76-96o131-149i161-179o	3
A1401_13210	Dipeptide-binding protein DppE	70.9966	37.41	1	15	16	28	540	59.7405	9.45166	MS-23-007-14	A1401	2	F3-sol	DGUC F3, iodixanol density 1.10g/ml, 0.25 mM sucrose; For in-solution digestion, 100 ¬µL	LIPO(Sec/SPII)	0	Y	n9-16c21/22o	3
A1401_04310	hypothetical protein	70.3624	32.51	1	11	11	23	529	58.3207	9.83252	MS-23-007-14	A1401	2	F3-sol	DGUC F3, iodixanol density 1.10g/ml, 0.25 mM sucrose; For in-solution digestion, 100 ¬µL	SP(Sec/SPI)	0	Y	n10-21c30/31o	3
A1401_04500	hypothetical protein	70.187	28.68	1	7	8	23	401	46.001	9.5835	MS-23-007-14	A1401	2	F3-sol	DGUC F3, iodixanol density 1.10g/ml, 0.25 mM sucrose; For in-solution digestion, 100 ¬µL	SP(Sec/SPI)	0	Y	n10-21c28/29o	3
A1401_03550	Glutamate--tRNA ligase	70.0967	43.35	1	14	14	23	496	57.3072	5.88428	MS-23-007-14	A1401	2	F3-sol	DGUC F3, iodixanol density 1.10g/ml, 0.25 mM sucrose; For in-solution digestion, 100 ¬µL	OTHER	0	0	i	3
A1401_14010	hypothetical protein	68.739	28.49	1	9	9	26	337	38.1447	10.3599	MS-23-007-14	A1401	2	F3-sol	DGUC F3, iodixanol density 1.10g/ml, 0.25 mM sucrose; For in-solution digestion, 100 ¬µL	SP(Sec/SPI)	0	Y	n9-20c25/26o	3
A1401_04560	hypothetical protein	68.6229	42.59	1	12	12	23	371	43.2698	9.83252	MS-23-007-14	A1401	2	F3-sol	DGUC F3, iodixanol density 1.10g/ml, 0.25 mM sucrose; For in-solution digestion, 100 ¬µL	SP(Sec/SPI)	0	Y	n7-18c26/27o	3
A1401_13460	hypothetical protein	66.1595	70.56	1	9	9	18	248	28.0321	9.17334	MS-23-007-14	A1401	2	F3-sol	DGUC F3, iodixanol density 1.10g/ml, 0.25 mM sucrose; For in-solution digestion, 100 ¬µL	SP(Sec/SPI)	0	Y	n4-16c20/21o	3
A1401_00910	hypothetical protein	63.1265	29.77	1	10	11	27	383	43.3288	10.0522	MS-23-007-14	A1401	2	F3-sol	DGUC F3, iodixanol density 1.10g/ml, 0.25 mM sucrose; For in-solution digestion, 100 ¬µL	SP(Sec/SPI)	0	Y	n6-17c29/30o	3
A1401_02650	Cyclopropane-fatty-acyl-phospholipid synthase	60.9491	47.19	1	14	14	20	392	45.4502	5.78271	MS-23-007-14	A1401	2	F3-sol	DGUC F3, iodixanol density 1.10g/ml, 0.25 mM sucrose; For in-solution digestion, 100 ¬µL	OTHER	0	0	i	3
A1401_04100	Glyceraldehyde-3-phosphate dehydrogenase 1	57.0667	39.17	1	11	11	18	337	36.2953	5.24951	MS-23-007-14	A1401	2	F3-sol	DGUC F3, iodixanol density 1.10g/ml, 0.25 mM sucrose; For in-solution digestion, 100 ¬µL	OTHER	0	0	i	3
A1401_11210	Dipeptide-binding protein DppE	56.692	46.58	1	17	18	24	541	59.3682	9.40771	MS-23-007-14	A1401	2	F3-sol	DGUC F3, iodixanol density 1.10g/ml, 0.25 mM sucrose; For in-solution digestion, 100 ¬µL	LIPO(Sec/SPII)	0	Y	n9-20c24/25o	3
A1401_13910	Manganese-binding lipoprotein MntA	56.0297	58.92	1	9	9	15	297	33.2141	9.27588	MS-23-007-14	A1401	2	F3-sol	DGUC F3, iodixanol density 1.10g/ml, 0.25 mM sucrose; For in-solution digestion, 100 ¬µL	LIPO(Sec/SPII)	0	Y	n6-21c28/29o	3
A1401_13680	hypothetical protein	55.745	48.55	1	9	10	18	311	34.7841	10.0522	MS-23-007-14	A1401	2	F3-sol	DGUC F3, iodixanol density 1.10g/ml, 0.25 mM sucrose; For in-solution digestion, 100 ¬µL	SP(Sec/SPI)	0	Y	n11-22c30/31o	3
A1401_04920	ATP synthase gamma chain	54.0447	62.33	1	13	13	18	300	33.5115	5.65576	MS-23-007-14	A1401	2	F3-sol	DGUC F3, iodixanol density 1.10g/ml, 0.25 mM sucrose; For in-solution digestion, 100 ¬µL	OTHER	0	0	i	3
A1401_06930	Penicillin-binding protein 1A	52.4947	25.65	1	14	14	18	772	85.0449	9.15869	MS-23-007-14	A1401	2	F3-sol	DGUC F3, iodixanol density 1.10g/ml, 0.25 mM sucrose; For in-solution digestion, 100 ¬µL	OTHER	1	0	i31-54o	3
A1401_12240	hypothetical protein	50.1055	50.16	1	12	12	19	307	34.2909	9.30518	MS-23-007-14	A1401	2	F3-sol	DGUC F3, iodixanol density 1.10g/ml, 0.25 mM sucrose; For in-solution digestion, 100 ¬µL	OTHER	5	0	o20-40i61-82o88-106i118-142o175-206i	3
A1401_01930	hypothetical protein	48.4927	39.35	1	6	6	17	155	17.1069	10.1255	MS-23-007-14	A1401	2	F3-sol	DGUC F3, iodixanol density 1.10g/ml, 0.25 mM sucrose; For in-solution digestion, 100 ¬µL	SP(Sec/SPI)	0	Y	n8-20c25/26o	3
A1401_10540	50S ribosomal protein L5	45.3642	58.89	1	8	8	15	180	20.2467	9.39307	MS-23-007-14	A1401	2	F3-sol	DGUC F3, iodixanol density 1.10g/ml, 0.25 mM sucrose; For in-solution digestion, 100 ¬µL	OTHER	0	0	i	3
A1401_08870	Elongation factor Tu	45.0025	39.49	1	11	11	17	395	43.4171	4.94482	MS-23-007-14	A1401	2	F3-sol	DGUC F3, iodixanol density 1.10g/ml, 0.25 mM sucrose; For in-solution digestion, 100 ¬µL	OTHER	0	0	i	3
A1401_00580	Divalent metal cation transporter MntH	42.4493	16.76	1	6	6	12	519	56.4303	6.88818	MS-23-007-14	A1401	2	F3-sol	DGUC F3, iodixanol density 1.10g/ml, 0.25 mM sucrose; For in-solution digestion, 100 ¬µL	OTHER	11	0	o70-93i114-133o139-165i177-195o227-245i278-296o323-343i375-393o413-432i444-465o485-509i	2
A1401_10690	30S ribosomal protein S7	42.3487	57.69	1	8	8	13	156	17.8113	9.81787	MS-23-007-14	A1401	2	F3-sol	DGUC F3, iodixanol density 1.10g/ml, 0.25 mM sucrose; For in-solution digestion, 100 ¬µL	OTHER	0	0	i	3
A1401_09110	Ribonuclease J 1	42.114	33.04	1	12	12	13	560	61.8992	6.68311	MS-23-007-14	A1401	2	F3-sol	DGUC F3, iodixanol density 1.10g/ml, 0.25 mM sucrose; For in-solution digestion, 100 ¬µL	OTHER	0	0	i	2
A1401_03940	Protein translocase subunit SecA	41.7678	22.11	1	15	15	15	787	89.3884	5.07178	MS-23-007-14	A1401	2	F3-sol	DGUC F3, iodixanol density 1.10g/ml, 0.25 mM sucrose; For in-solution digestion, 100 ¬µL	OTHER	0	0	i	2
A1401_07620	Penicillin-binding protein 2B	41.3917	27.95	1	13	13	15	687	74.1789	8.89502	MS-23-007-14	A1401	2	F3-sol	DGUC F3, iodixanol density 1.10g/ml, 0.25 mM sucrose; For in-solution digestion, 100 ¬µL	OTHER	1	0	i20-44o	3
A1401_06190	Penicillin-binding protein 1F	40.8057	21.09	1	12	12	14	697	77.1134	9.29053	MS-23-007-14	A1401	2	F3-sol	DGUC F3, iodixanol density 1.10g/ml, 0.25 mM sucrose; For in-solution digestion, 100 ¬µL	OTHER	1	0	i20-43o	2
A1401_03640	50S ribosomal protein L1	40.6844	30	1	5	5	16	230	24.889	8.88037	MS-23-007-14	A1401	2	F3-sol	DGUC F3, iodixanol density 1.10g/ml, 0.25 mM sucrose; For in-solution digestion, 100 ¬µL	OTHER	0	0	i	3
A1401_10060	Phosphate-binding protein PstS 1	40.3383	50.34	1	8	9	14	290	30.6211	9.53955	MS-23-007-14	A1401	2	F3-sol	DGUC F3, iodixanol density 1.10g/ml, 0.25 mM sucrose; For in-solution digestion, 100 ¬µL	LIPO(Sec/SPII)	0	Y	n7-17c22/23o	3
A1401_00530	hypothetical protein	40.3247	21.11	1	5	5	13	270	28.9709	9.43701	MS-23-007-14	A1401	2	F3-sol	DGUC F3, iodixanol density 1.10g/ml, 0.25 mM sucrose; For in-solution digestion, 100 ¬µL	SP(Sec/SPI)	8	0	i7-32o38-58i70-92o98-115i144-170o182-199i211-229o241-269i	3
A1401_08620	30S ribosomal protein S2	39.6195	62.5	1	10	10	15	248	28.2265	6.18896	MS-23-007-14	A1401	2	F3-sol	DGUC F3, iodixanol density 1.10g/ml, 0.25 mM sucrose; For in-solution digestion, 100 ¬µL	OTHER	0	0	i	3
A1401_14860	hypothetical protein	39.2983	37.29	1	5	5	10	236	26.1968	10.3159	MS-23-007-14	A1401	2	F3-sol	DGUC F3, iodixanol density 1.10g/ml, 0.25 mM sucrose; For in-solution digestion, 100 ¬µL	SP(Sec/SPI)	0	Y	n5-16c24/25o	3
A1401_07660	Endolytic murein transglycosylase	38.7317	47.33	1	12	12	13	374	42.4031	9.17334	MS-23-007-14	A1401	2	F3-sol	DGUC F3, iodixanol density 1.10g/ml, 0.25 mM sucrose; For in-solution digestion, 100 ¬µL	OTHER	1	0	i21-44o	3
A1401_05150	30S ribosomal protein S4	37.8123	32.18	1	7	7	13	202	23.1063	10.0962	MS-23-007-14	A1401	2	F3-sol	DGUC F3, iodixanol density 1.10g/ml, 0.25 mM sucrose; For in-solution digestion, 100 ¬µL	OTHER	0	0	i	3
A1401_10260	hypothetical protein	37.2428	39.62	1	9	9	15	366	40.6524	7.97217	MS-23-007-14	A1401	2	F3-sol	DGUC F3, iodixanol density 1.10g/ml, 0.25 mM sucrose; For in-solution digestion, 100 ¬µL	LIPO(Sec/SPII)	0	Y	n6-17c22/23o	3
A1401_03650	50S ribosomal protein L10	36.622	56.55	1	8	8	11	168	18.0335	5.2749	MS-23-007-14	A1401	2	F3-sol	DGUC F3, iodixanol density 1.10g/ml, 0.25 mM sucrose; For in-solution digestion, 100 ¬µL	OTHER	0	0	i	3
A1401_03070	ATP-dependent RNA helicase CshA	34.0997	30.71	1	13	13	14	508	56.9091	9.72998	MS-23-007-14	A1401	2	F3-sol	DGUC F3, iodixanol density 1.10g/ml, 0.25 mM sucrose; For in-solution digestion, 100 ¬µL	OTHER	0	0	i	2
A1401_05020	Methionine-binding lipoprotein MetQ	34.0243	43.8	1	8	8	11	274	30.6916	9.71533	MS-23-007-14	A1401	2	F3-sol	DGUC F3, iodixanol density 1.10g/ml, 0.25 mM sucrose; For in-solution digestion, 100 ¬µL	SP(Sec/SPI)	0	Y	n4-19c23/24o	3
A1401_14530	hypothetical protein	33.2959	24.55	1	7	7	14	444	51.6224	10.1841	MS-23-007-14	A1401	2	F3-sol	DGUC F3, iodixanol density 1.10g/ml, 0.25 mM sucrose; For in-solution digestion, 100 ¬µL	SP(Sec/SPI)	0	Y	n10-18c23/24o	3
A1401_10390	50S ribosomal protein L17	33.2922	49.61	1	5	5	14	127	14.2066	9.979	MS-23-007-14	A1401	2	F3-sol	DGUC F3, iodixanol density 1.10g/ml, 0.25 mM sucrose; For in-solution digestion, 100 ¬µL	OTHER	0	0	i	3
A1401_05240	Cell shape-determining protein MreC	32.2227	41.7	1	7	7	9	283	30.7953	9.65674	MS-23-007-14	A1401	2	F3-sol	DGUC F3, iodixanol density 1.10g/ml, 0.25 mM sucrose; For in-solution digestion, 100 ¬µL	SP(Sec/SPI)	0	Y	n10-21c29/30o	3
A1401_09360	Penicillin-binding protein 2B	31.7673	28.03	1	12	12	12	717	78.4348	9.45166	MS-23-007-14	A1401	2	F3-sol	DGUC F3, iodixanol density 1.10g/ml, 0.25 mM sucrose; For in-solution digestion, 100 ¬µL	OTHER	0	Y	n23-34c38/39o	2
A1401_01740	Xylulose-5-phosphate phosphoketolase	31.244	22.74	1	13	13	13	796	90.0836	5.13525	MS-23-007-14	A1401	2	F3-sol	DGUC F3, iodixanol density 1.10g/ml, 0.25 mM sucrose; For in-solution digestion, 100 ¬µL	OTHER	0	0	i	3
A1401_00850	6-phosphogluconate dehydrogenase, decarboxylating	31.0628	31.73	1	10	10	10	479	52.9226	5.08447	MS-23-007-14	A1401	2	F3-sol	DGUC F3, iodixanol density 1.10g/ml, 0.25 mM sucrose; For in-solution digestion, 100 ¬µL	OTHER	0	0	i	3
A1401_10630	50S ribosomal protein L2	30.7555	22.58	1	4	4	8	279	30.3183	10.5063	MS-23-007-14	A1401	2	F3-sol	DGUC F3, iodixanol density 1.10g/ml, 0.25 mM sucrose; For in-solution digestion, 100 ¬µL	OTHER	0	0	i	3
A1401_07740	Membrane protein insertase MisCB	30.7124	27.51	1	6	6	9	309	34.8822	8.44092	MS-23-007-14	A1401	2	F3-sol	DGUC F3, iodixanol density 1.10g/ml, 0.25 mM sucrose; For in-solution digestion, 100 ¬µL	LIPO(Sec/SPII)	5	Y	n9-20c26/27o50-73i130-155o175-195i207-223o229-248i	2
A1401_07830	hypothetical protein	30.0729	35.18	1	8	8	9	307	34.8985	9.77393	MS-23-007-14	A1401	2	F3-sol	DGUC F3, iodixanol density 1.10g/ml, 0.25 mM sucrose; For in-solution digestion, 100 ¬µL	OTHER	1	0	i20-38o	3
A1401_08240	Teichoic acid poly(glycerol phosphate) polymerase	29.4257	33.66	1	12	12	15	407	49.2598	8.39697	MS-23-007-14	A1401	2	F3-sol	DGUC F3, iodixanol density 1.10g/ml, 0.25 mM sucrose; For in-solution digestion, 100 ¬µL	OTHER	0	Y	n19-30c34/35o	2
A1401_03210	ATP-dependent zinc metalloprotease FtsH	29.2783	20.39	1	10	10	13	662	72.6834	6.354	MS-23-007-14	A1401	2	F3-sol	DGUC F3, iodixanol density 1.10g/ml, 0.25 mM sucrose; For in-solution digestion, 100 ¬µL	SP(Sec/SPI)	2	0	i12-30o138-160i	3
A1401_05000	Methionine import ATP-binding protein MetN 2	29.0673	24.71	1	7	7	9	344	38.2202	5.64307	MS-23-007-14	A1401	2	F3-sol	DGUC F3, iodixanol density 1.10g/ml, 0.25 mM sucrose; For in-solution digestion, 100 ¬µL	OTHER	0	0	i	3
A1401_08550	Regulator of sigma-W protease RasP	28.5942	21.99	1	7	7	9	423	46.8911	8.83643	MS-23-007-14	A1401	2	F3-sol	DGUC F3, iodixanol density 1.10g/ml, 0.25 mM sucrose; For in-solution digestion, 100 ¬µL	OTHER	4	0	o6-26i172-196o349-372i393-414o	3
A1401_04760	putative ABC transporter ATP-binding protein	28.2728	22.18	1	10	10	11	577	63.6512	7.12256	MS-23-007-14	A1401	2	F3-sol	DGUC F3, iodixanol density 1.10g/ml, 0.25 mM sucrose; For in-solution digestion, 100 ¬µL	LIPO(Sec/SPII)	5	Y	n9-20c27/28o58-78i129-149o155-180i231-257o277-295i	3
A1401_12570	hypothetical protein	28.2083	29.09	1	6	6	8	220	25.0677	10.7114	MS-23-007-14	A1401	2	F3-sol	DGUC F3, iodixanol density 1.10g/ml, 0.25 mM sucrose; For in-solution digestion, 100 ¬µL	SP(Sec/SPI)	0	Y	n15-25c33/34o	3
A1401_10600	30S ribosomal protein S3	27.6458	34.08	1	7	7	10	223	24.8001	9.77393	MS-23-007-14	A1401	2	F3-sol	DGUC F3, iodixanol density 1.10g/ml, 0.25 mM sucrose; For in-solution digestion, 100 ¬µL	OTHER	0	0	i	3
A1401_13280	hypothetical protein	27.0852	18.83	1	5	5	11	239	26.5519	10.2866	MS-23-007-14	A1401	2	F3-sol	DGUC F3, iodixanol density 1.10g/ml, 0.25 mM sucrose; For in-solution digestion, 100 ¬µL	SP(Sec/SPI)	0	Y	n10-21c26/27o	3
A1401_04410	Glucose uptake protein GlcU	26.979	16.26	1	2	2	5	289	30.764	9.45166	MS-23-007-14	A1401	2	F3-sol	DGUC F3, iodixanol density 1.10g/ml, 0.25 mM sucrose; For in-solution digestion, 100 ¬µL	OTHER	8	Y	n4-15c20/21o30-49i58-76o117-137i149-170o176-198i210-229o241-259i268-288o	3
A1401_08250	Teichoic acid translocation permease protein TagG	25.6756	21.19	1	6	6	11	269	31.7827	9.40771	MS-23-007-14	A1401	2	F3-sol	DGUC F3, iodixanol density 1.10g/ml, 0.25 mM sucrose; For in-solution digestion, 100 ¬µL	OTHER	6	0	i34-57o69-95i116-137o149-175i187-212o232-254i	3
A1401_05330	hypothetical protein	25.5398	35.92	1	6	6	9	284	30.9339	8.03076	MS-23-007-14	A1401	2	F3-sol	DGUC F3, iodixanol density 1.10g/ml, 0.25 mM sucrose; For in-solution digestion, 100 ¬µL	OTHER	1	0	i119-140o	3
A1401_02150	hypothetical protein	25.4128	30.08	1	3	3	13	133	15.2757	8.23584	MS-23-007-14	A1401	2	F3-sol	DGUC F3, iodixanol density 1.10g/ml, 0.25 mM sucrose; For in-solution digestion, 100 ¬µL	OTHER	0	0	i	3
A1401_14020	Macrolide export ATP-binding/permease protein MacB	23.4145	17.27	1	8	8	10	637	69.1759	9.02686	MS-23-007-14	A1401	2	F3-sol	DGUC F3, iodixanol density 1.10g/ml, 0.25 mM sucrose; For in-solution digestion, 100 ¬µL	OTHER	4	0	i264-283o505-534i555-583o595-617i	2
A1401_00740	hypothetical protein	23.1247	26.34	1	7	7	9	372	40.9824	9.979	MS-23-007-14	A1401	2	F3-sol	DGUC F3, iodixanol density 1.10g/ml, 0.25 mM sucrose; For in-solution digestion, 100 ¬µL	SP(Sec/SPI)	0	Y	n6-19c31/32o	3
A1401_05040	ABC transporter ATP-binding protein YtrB	22.9487	32.29	1	7	7	8	288	33.0007	5.07178	MS-23-007-14	A1401	2	F3-sol	DGUC F3, iodixanol density 1.10g/ml, 0.25 mM sucrose; For in-solution digestion, 100 ¬µL	OTHER	0	0	i	2
A1401_11320	Aspartate-proton symporter	22.5641	9.52	1	3	3	8	546	60.591	9.53955	MS-23-007-14	A1401	2	F3-sol	DGUC F3, iodixanol density 1.10g/ml, 0.25 mM sucrose; For in-solution digestion, 100 ¬µL	OTHER	14	0	i12-30o42-64i85-113o133-156i168-187o199-224i236-262o282-300i342-362o368-387i408-426o432-448i460-482o488-506i	3
A1401_13060	Protein LemA	22.0635	17.73	1	4	4	8	203	22.5076	9.61279	MS-23-007-14	A1401	2	F3-sol	DGUC F3, iodixanol density 1.10g/ml, 0.25 mM sucrose; For in-solution digestion, 100 ¬µL	SP(Sec/SPI)	1	0	i12-31o	3
A1401_08380	hypothetical protein	21.9846	8.28	1	12	12	12	1679	195.457	6.34131	MS-23-007-14	A1401	2	F3-sol	DGUC F3, iodixanol density 1.10g/ml, 0.25 mM sucrose; For in-solution digestion, 100 ¬µL	OTHER	0	0	i	2
A1401_06410	Threonine--tRNA ligase	21.6083	22.26	1	11	11	13	647	73.8871	5.16064	MS-23-007-14	A1401	2	F3-sol	DGUC F3, iodixanol density 1.10g/ml, 0.25 mM sucrose; For in-solution digestion, 100 ¬µL	OTHER	0	0	i	3
A1401_13250	2-methoxy-6-polyprenyl-1,4-benzoquinolmethylase, mitochondrial	21.4685	16.67	1	3	3	9	234	27.3616	9.5835	MS-23-007-14	A1401	2	F3-sol	DGUC F3, iodixanol density 1.10g/ml, 0.25 mM sucrose; For in-solution digestion, 100 ¬µL	OTHER	2	0	i20-38o44-63i	3
A1401_10050	Phosphate-binding protein PstS 1	21.3169	37.85	1	7	8	9	288	31.0623	9.5542	MS-23-007-14	A1401	2	F3-sol	DGUC F3, iodixanol density 1.10g/ml, 0.25 mM sucrose; For in-solution digestion, 100 ¬µL	LIPO(Sec/SPII)	0	Y	n13-24c29/30o	3
A1401_04770	Fatty acid ABC transporter ATP-binding/permease protein	21.1945	17.43	1	9	9	9	608	68.2251	6.07471	MS-23-007-14	A1401	2	F3-sol	DGUC F3, iodixanol density 1.10g/ml, 0.25 mM sucrose; For in-solution digestion, 100 ¬µL	OTHER	5	0	i29-49o87-107i166-185o191-210i285-312o	2
A1401_06610	DNA topoisomerase 4 subunit A	21.158	8.77	1	6	6	7	821	93.049	6.02393	MS-23-007-14	A1401	2	F3-sol	DGUC F3, iodixanol density 1.10g/ml, 0.25 mM sucrose; For in-solution digestion, 100 ¬µL	OTHER	0	0	i	2
A1401_01440	Protein QmcA	20.8591	36.69	1	8	8	8	278	30.8968	5.43994	MS-23-007-14	A1401	2	F3-sol	DGUC F3, iodixanol density 1.10g/ml, 0.25 mM sucrose; For in-solution digestion, 100 ¬µL	OTHER	0	0	i	2
A1401_06180	Arginine--tRNA ligase	20.8265	16.16	1	8	8	10	563	63.5028	5.47803	MS-23-007-14	A1401	2	F3-sol	DGUC F3, iodixanol density 1.10g/ml, 0.25 mM sucrose; For in-solution digestion, 100 ¬µL	OTHER	0	0	i	3
A1401_10400	DNA-directed RNA polymerase subunit alpha	20.7319	29.11	1	7	7	9	316	34.9328	4.83057	MS-23-007-14	A1401	2	F3-sol	DGUC F3, iodixanol density 1.10g/ml, 0.25 mM sucrose; For in-solution digestion, 100 ¬µL	OTHER	0	0	i	3
A1401_12670	hypothetical protein	20.4893	18.08	1	3	3	5	271	30.9347	9.72998	MS-23-007-14	A1401	2	F3-sol	DGUC F3, iodixanol density 1.10g/ml, 0.25 mM sucrose; For in-solution digestion, 100 ¬µL	OTHER	6	0	i15-34o46-70i91-116o136-159i166-188o223-245i	1
A1401_01870	hypothetical protein	20.2533	22.01	1	6	6	8	259	29.4356	9.77393	MS-23-007-14	A1401	2	F3-sol	DGUC F3, iodixanol density 1.10g/ml, 0.25 mM sucrose; For in-solution digestion, 100 ¬µL	OTHER	1	0	i7-29o	3
A1401_04900	ATP synthase subunit delta	20.238	50	1	7	7	8	180	20.1618	5.32568	MS-23-007-14	A1401	2	F3-sol	DGUC F3, iodixanol density 1.10g/ml, 0.25 mM sucrose; For in-solution digestion, 100 ¬µL	OTHER	0	0	i	2
A1401_08890	Ribonuclease J 2	20.0006	15.45	1	6	6	9	563	62.8666	5.59229	MS-23-007-14	A1401	2	F3-sol	DGUC F3, iodixanol density 1.10g/ml, 0.25 mM sucrose; For in-solution digestion, 100 ¬µL	OTHER	0	0	i	2
A1401_03240	Lysine--tRNA ligase	19.9814	17.33	1	7	7	7	502	58.0771	5.17334	MS-23-007-14	A1401	2	F3-sol	DGUC F3, iodixanol density 1.10g/ml, 0.25 mM sucrose; For in-solution digestion, 100 ¬µL	OTHER	0	0	i	3
A1401_05580	hypothetical protein	19.8337	37.86	1	4	4	5	140	15.6599	5.70654	MS-23-007-14	A1401	2	F3-sol	DGUC F3, iodixanol density 1.10g/ml, 0.25 mM sucrose; For in-solution digestion, 100 ¬µL	SP(Sec/SPI)	0	Y	n4-12c17/18o	3
A1401_04270	CdaA regulatory protein CdaR	19.4906	30.41	1	5	6	6	319	34.9187	9.48096	MS-23-007-14	A1401	2	F3-sol	DGUC F3, iodixanol density 1.10g/ml, 0.25 mM sucrose; For in-solution digestion, 100 ¬µL	SP(Sec/SPI)	0	Y	n12-22c27/28o	1
A1401_10590	50S ribosomal protein L16	19.4767	36.11	1	3	3	4	144	15.9486	10.6968	MS-23-007-14	A1401	2	F3-sol	DGUC F3, iodixanol density 1.10g/ml, 0.25 mM sucrose; For in-solution digestion, 100 ¬µL	OTHER	0	0	i	3
A1401_06070	Pseudomonalisin	19.2893	9.76	1	4	4	6	594	65.2502	9.89111	MS-23-007-14	A1401	2	F3-sol	DGUC F3, iodixanol density 1.10g/ml, 0.25 mM sucrose; For in-solution digestion, 100 ¬µL	SP(Sec/SPI)	0	Y	n6-17c22/23o	3
A1401_04870	ATP synthase subunit a	19.2694	30.25	1	4	4	4	238	26.149	8.07471	MS-23-007-14	A1401	2	F3-sol	DGUC F3, iodixanol density 1.10g/ml, 0.25 mM sucrose; For in-solution digestion, 100 ¬µL	OTHER	5	0	o20-38i75-94o114-137i180-203o209-230i	3
A1401_09950	Putative glycosyltransferase CsbB	19.1528	21.86	1	7	7	8	311	35.7842	5.71924	MS-23-007-14	A1401	2	F3-sol	DGUC F3, iodixanol density 1.10g/ml, 0.25 mM sucrose; For in-solution digestion, 100 ¬µL	OTHER	2	0	i234-258o270-292i	3
A1401_02700	Poly-beta-1,6-N-acetyl-D-glucosamine synthase	18.7942	22.47	1	4	5	6	405	45.6311	6.12549	MS-23-007-14	A1401	2	F3-sol	DGUC F3, iodixanol density 1.10g/ml, 0.25 mM sucrose; For in-solution digestion, 100 ¬µL	OTHER	4	0	o12-31i295-318o330-350i362-389o	3
A1401_00860	Glucose-6-phosphate 1-dehydrogenase	18.4976	18.86	1	7	7	7	493	56.36	5.60498	MS-23-007-14	A1401	2	F3-sol	DGUC F3, iodixanol density 1.10g/ml, 0.25 mM sucrose; For in-solution digestion, 100 ¬µL	OTHER	0	0	i	2
A1401_10640	50S ribosomal protein L23	18.2008	58.95	1	6	6	6	95	10.9759	10.0522	MS-23-007-14	A1401	2	F3-sol	DGUC F3, iodixanol density 1.10g/ml, 0.25 mM sucrose; For in-solution digestion, 100 ¬µL	OTHER	0	0	i	2
A1401_02480	Purine nucleoside transport protein NupG	18.1824	21.45	1	5	5	10	415	44.652	7.10791	MS-23-007-14	A1401	2	F3-sol	DGUC F3, iodixanol density 1.10g/ml, 0.25 mM sucrose; For in-solution digestion, 100 ¬µL	OTHER	10	0	o6-21i33-51o63-82i94-117o166-185i192-212o260-283i295-313o356-380i392-414o	3
A1401_14880	Signal peptidase IB	18.0215	27.23	1	5	5	8	213	24.0895	9.61279	MS-23-007-14	A1401	2	F3-sol	DGUC F3, iodixanol density 1.10g/ml, 0.25 mM sucrose; For in-solution digestion, 100 ¬µL	OTHER	1	0	i20-42o	2
A1401_01200	2,3-bisphosphoglycerate-dependentphosphoglycerate mutase	17.7017	26.42	1	5	5	5	299	32.4159	9.42236	MS-23-007-14	A1401	2	F3-sol	DGUC F3, iodixanol density 1.10g/ml, 0.25 mM sucrose; For in-solution digestion, 100 ¬µL	SP(Sec/SPI)	0	Y	n7-18c23/24o	2
A1401_09530	Copper-exporting P-type ATPase B	17.606	12.65	1	6	6	6	775	83.5025	6.01123	MS-23-007-14	A1401	2	F3-sol	DGUC F3, iodixanol density 1.10g/ml, 0.25 mM sucrose; For in-solution digestion, 100 ¬µL	OTHER	8	0	i133-152o167-185i197-221o233-250i385-406o412-437i724-749o755-772i	2
A1401_00820	Proton/sodium-glutamate symport protein	17.3608	9.93	1	3	3	6	423	45.0407	9.30518	MS-23-007-14	A1401	2	F3-sol	DGUC F3, iodixanol density 1.10g/ml, 0.25 mM sucrose; For in-solution digestion, 100 ¬µL	OTHER	10	0	i7-27o47-67i79-101o153-171i191-212o224-248i286-303o323-342i354-377o383-401i	2
A1401_00380	hypothetical protein	17.3238	17.24	1	2	2	4	261	29.1392	9.89111	MS-23-007-14	A1401	2	F3-sol	DGUC F3, iodixanol density 1.10g/ml, 0.25 mM sucrose; For in-solution digestion, 100 ¬µL	SP(Sec/SPI)	0	Y	n7-18c27/28o	3
A1401_09140	L-glyceraldehyde 3-phosphate reductase	17.2076	27.13	1	7	7	8	328	37.0414	5.38916	MS-23-007-14	A1401	2	F3-sol	DGUC F3, iodixanol density 1.10g/ml, 0.25 mM sucrose; For in-solution digestion, 100 ¬µL	OTHER	0	0	i	2
A1401_08370	hypothetical protein	17.0563	19.11	1	2	2	5	246	27.0813	9.43701	MS-23-007-14	A1401	2	F3-sol	DGUC F3, iodixanol density 1.10g/ml, 0.25 mM sucrose; For in-solution digestion, 100 ¬µL	OTHER	6	0	i20-39o72-92i104-125o131-155i184-203o209-227i	1
A1401_11460	hypothetical protein	16.8419	32.74	1	5	6	7	336	36.9301	9.05615	MS-23-007-14	A1401	2	F3-sol	DGUC F3, iodixanol density 1.10g/ml, 0.25 mM sucrose; For in-solution digestion, 100 ¬µL	LIPO(Sec/SPII)	0	Y	n8-16c20/21o	2
A1401_08480	Translation initiation factor IF-2	16.7457	13.42	1	8	8	8	745	81.7843	6.82959	MS-23-007-14	A1401	2	F3-sol	DGUC F3, iodixanol density 1.10g/ml, 0.25 mM sucrose; For in-solution digestion, 100 ¬µL	OTHER	0	0	i	3
A1401_12210	putative inner membrane transporter YicL	16.6749	8.31	1	2	2	4	301	32.759	9.39307	MS-23-007-14	A1401	2	F3-sol	DGUC F3, iodixanol density 1.10g/ml, 0.25 mM sucrose; For in-solution digestion, 100 ¬µL	OTHER	9	Y	n3-13c18/19o34-55i67-88o100-117i124-142o154-172i184-204o210-232i244-264o270-287i	3
A1401_12720	hypothetical protein	16.5987	13.49	1	5	5	6	504	60.0747	9.45166	MS-23-007-14	A1401	2	F3-sol	DGUC F3, iodixanol density 1.10g/ml, 0.25 mM sucrose; For in-solution digestion, 100 ¬µL	SP(Sec/SPI)	11	0	i12-35o78-102i114-135o141-159i171-195o207-231i243-262o274-296i308-325o331-351i360-380o	3
A1401_02090	Sortase A	16.4704	27.85	1	4	4	5	219	24.3128	9.46631	MS-23-007-14	A1401	2	F3-sol	DGUC F3, iodixanol density 1.10g/ml, 0.25 mM sucrose; For in-solution digestion, 100 ¬µL	SP(Sec/SPI)	0	Y	n10-21c29/30o	2
A1401_04160	Ribonuclease R	15.9387	11.91	1	7	7	8	781	88.4192	5.87158	MS-23-007-14	A1401	2	F3-sol	DGUC F3, iodixanol density 1.10g/ml, 0.25 mM sucrose; For in-solution digestion, 100 ¬µL	OTHER	0	0	i	2
A1401_08990	putative protein YlbL	15.8002	12.61	1	3	3	3	349	38.6324	9.75928	MS-23-007-14	A1401	2	F3-sol	DGUC F3, iodixanol density 1.10g/ml, 0.25 mM sucrose; For in-solution digestion, 100 ¬µL	OTHER	0	Y	n10-17c21/22o	1
A1401_02680	hypothetical protein	15.2574	16.77	1	4	4	5	310	35.5384	9.77393	MS-23-007-14	A1401	2	F3-sol	DGUC F3, iodixanol density 1.10g/ml, 0.25 mM sucrose; For in-solution digestion, 100 ¬µL	OTHER	0	Y	n15-26c34/35o	1
A1401_05430	hypothetical protein	15.1638	31.73	1	2	2	5	104	11.7291	5.85889	MS-23-007-14	A1401	2	F3-sol	DGUC F3, iodixanol density 1.10g/ml, 0.25 mM sucrose; For in-solution digestion, 100 ¬µL	OTHER	1	0	o6-22i	1
A1401_02420	hypothetical protein	15.1223	20.21	1	4	4	5	287	32.6292	10.3599	MS-23-007-14	A1401	2	F3-sol	DGUC F3, iodixanol density 1.10g/ml, 0.25 mM sucrose; For in-solution digestion, 100 ¬µL	SP(Sec/SPI)	0	Y	n4-15c27/28o	2
A1401_10620	30S ribosomal protein S19	14.7862	43.96	1	3	3	6	91	10.4565	9.77393	MS-23-007-14	A1401	2	F3-sol	DGUC F3, iodixanol density 1.10g/ml, 0.25 mM sucrose; For in-solution digestion, 100 ¬µL	OTHER	0	0	i	3
A1401_01950	hypothetical protein	14.7346	26.22	1	4	4	4	225	25.7676	9.62744	MS-23-007-14	A1401	2	F3-sol	DGUC F3, iodixanol density 1.10g/ml, 0.25 mM sucrose; For in-solution digestion, 100 ¬µL	SP(Sec/SPI)	1	0	i12-29o	3
A1401_12020	hypothetical protein	14.7336	34.71	1	6	7	9	291	32.4911	9.68604	MS-23-007-14	A1401	2	F3-sol	DGUC F3, iodixanol density 1.10g/ml, 0.25 mM sucrose; For in-solution digestion, 100 ¬µL	OTHER	1	0	i7-27o	2
A1401_04510	hypothetical protein	14.4899	20.83	1	5	5	5	288	32.5199	9.86182	MS-23-007-14	A1401	2	F3-sol	DGUC F3, iodixanol density 1.10g/ml, 0.25 mM sucrose; For in-solution digestion, 100 ¬µL	SP(Sec/SPI)	0	Y	n4-14c22/23o	3
A1401_05230	Cell shape-determining protein MreB	14.4709	23.05	1	6	6	7	334	35.0997	5.64307	MS-23-007-14	A1401	2	F3-sol	DGUC F3, iodixanol density 1.10g/ml, 0.25 mM sucrose; For in-solution digestion, 100 ¬µL	OTHER	0	0	i	3
A1401_05170	Septation ring formation regulator EzrA	14.4655	15.29	1	5	5	5	569	65.3168	4.76709	MS-23-007-14	A1401	2	F3-sol	DGUC F3, iodixanol density 1.10g/ml, 0.25 mM sucrose; For in-solution digestion, 100 ¬µL	OTHER	1	0	o6-22i	2
A1401_02430	hypothetical protein	14.4205	11.21	1	6	6	7	589	68.2618	9.93506	MS-23-007-14	A1401	2	F3-sol	DGUC F3, iodixanol density 1.10g/ml, 0.25 mM sucrose; For in-solution digestion, 100 ¬µL	OTHER	12	0	i12-31o79-96i103-120o132-149i156-173o193-213i225-251o271-296i308-326o346-363i375-396o565-583i	1
A1401_04890	ATP synthase subunit b	14.2744	15.73	1	2	2	5	178	19.6782	5.75732	MS-23-007-14	A1401	2	F3-sol	DGUC F3, iodixanol density 1.10g/ml, 0.25 mM sucrose; For in-solution digestion, 100 ¬µL	OTHER	1	0	o20-42i	3
A1401_01140	hypothetical protein	14.169	28.07	1	2	2	3	114	12.6817	9.70068	MS-23-007-14	A1401	2	F3-sol	DGUC F3, iodixanol density 1.10g/ml, 0.25 mM sucrose; For in-solution digestion, 100 ¬µL	SP(Sec/SPI)	0	Y	n7-18c22/23o	3
A1401_04000	Phosphatidylglycerol--prolipoproteindiacylglyceryl transferase	14.1004	18.68	1	5	5	5	273	31.2636	9.31982	MS-23-007-14	A1401	2	F3-sol	DGUC F3, iodixanol density 1.10g/ml, 0.25 mM sucrose; For in-solution digestion, 100 ¬µL	OTHER	7	0	o15-36i48-71o91-108i115-133o176-194i206-221o233-255i	3
A1401_10490	30S ribosomal protein S5	14.0119	34.73	1	5	5	8	167	17.5135	9.43701	MS-23-007-14	A1401	2	F3-sol	DGUC F3, iodixanol density 1.10g/ml, 0.25 mM sucrose; For in-solution digestion, 100 ¬µL	OTHER	0	0	i	2
A1401_10510	50S ribosomal protein L6	13.9915	18.99	1	2	2	4	179	19.7033	9.59814	MS-23-007-14	A1401	2	F3-sol	DGUC F3, iodixanol density 1.10g/ml, 0.25 mM sucrose; For in-solution digestion, 100 ¬µL	OTHER	0	0	i	3
A1401_07120	30S ribosomal protein S16	13.926	43.96	1	3	3	4	91	10.5126	10.0522	MS-23-007-14	A1401	2	F3-sol	DGUC F3, iodixanol density 1.10g/ml, 0.25 mM sucrose; For in-solution digestion, 100 ¬µL	OTHER	0	0	i	2
A1401_01790	Ammonia channel	13.4934	8.37	1	3	3	14	442	47.3766	6.60986	MS-23-007-14	A1401	2	F3-sol	DGUC F3, iodixanol density 1.10g/ml, 0.25 mM sucrose; For in-solution digestion, 100 ¬µL	OTHER	11	0	o6-30i42-61o94-117i124-140o160-181i193-212o224-245i257-275o281-299i311-331o351-377i	2
A1401_06060	Large-conductance mechanosensitive channel	13.3277	24.39	1	2	2	3	123	13.6095	9.75928	MS-23-007-14	A1401	2	F3-sol	DGUC F3, iodixanol density 1.10g/ml, 0.25 mM sucrose; For in-solution digestion, 100 ¬µL	OTHER	3	0	o12-31i38-60o66-87i	3
A1401_12650	Bacitracin transport ATP-binding protein BcrA	13.2874	15.46	1	3	3	3	304	33.3774	5.63037	MS-23-007-14	A1401	2	F3-sol	DGUC F3, iodixanol density 1.10g/ml, 0.25 mM sucrose; For in-solution digestion, 100 ¬µL	OTHER	0	0	i	2
A1401_05010	Methionine import system permease protein MetP	13.2254	21.3	1	4	4	6	230	24.9086	8.92432	MS-23-007-14	A1401	2	F3-sol	DGUC F3, iodixanol density 1.10g/ml, 0.25 mM sucrose; For in-solution digestion, 100 ¬µL	OTHER	5	0	o28-50i62-87o93-116i156-179o199-222i	3
[truncated: 1,160 more rows]

## Sheet: S06 MS Summary
locus_tag	orthogroup	CFP	F3	F6	cog	eggnog	tm	sp	Fhon2.locus_tag	Tamarit.ID
[truncated: 66 more rows]

[truncated: 4 more sheets: S07 RNASeq, S08 RNASeq, S09 RNASeq, S10 cryo ET]
